# Supplementary material for: Bis[1,2-bis­(meth­oxy­carbon­yl)ethene-1,2-dithiol­ato-κ2 S,S′]bis­(η5-penta­methyl­cyclo­penta­dien­yl)tetra-μ3-sulfido-tetra­iron(4 Fe–Fe) hexa­fluoridophosphate
Source: Acta Crystallogr Sect E Struct Rep Online. 2013 Mar 23;69(Pt 4):m227–8. doi: 10.1107/S1600536813007514 (PMC3629501; doi:10.1107/S1600536813007514)
Supplement: Supplementary file 1 [file e-69-0m227-sup1.cif]

##############################################################################
#                                                                            #
# This CIF contains the data in a paper accepted for publication in          #
# Acta Crystallographica Section E. It conforms to the requirements of       #
# Notes for Authors for Acta Crystallographica Section E, and has been       #
# peer reviewed under the auspices of the IUCr Commission on Journals.       #
#                                                                            #
# Full details of the Crystallographic Information File format               #
# are given in the paper "The Crystallographic Information File (CIF):       #
# a New Standard Archive File for Crystallography" by S. R. Hall, F. H.      #
# Allen and I. D. Brown [Acta Cryst. (1991), A47, 655-685].                  #
#                                                                            #
# The current version of the core CIF dictionary is obtainable from          #
# ftp://ftp.iucr.org/pub/cif_core.dic.                                       #
#                                                                            #
# Software is freely available for graphical display of the structure(s)     #
# in this CIF. For information consult the CIF software page                 #
# http://www.iucr.org/resources/cif/software.                                #
#                                                                            #
# This file may be used for bona fide research purposes within the           #
# scientific community so long as proper attribution is given to the journal # 
# article from which it was obtained.                                        #
#                                                                            #
##############################################################################
data_global
_audit_creation_method     'by CrystalStructure 3.8'
_journal_date_recd_electronic     2013-03-08
_journal_date_accepted     2013-03-19
_journal_name_full     'Acta Crystallographica, Section E'
_journal_year     2013
_journal_volume     69
_journal_issue      4
_journal_page_first     m227
_journal_page_last     m228
_journal_paper_category     QM
_journal_paper_doi     10.1107/S1600536813007514
_journal_coeditor_code     WM2732
_publ_contact_author_name     'Shinji Inomata'
_publ_contact_author_address
;
Faculty of Symbiotic Systems Science, Fukushima University,
Fukushima University
1 Kanayagawa, Fukushima 960-1296
Japan
;
_publ_contact_author_email     'inomata@sss.fukushima-u.ac.jp'
_publ_contact_author_fax     '81 24 548 8182'
_publ_contact_author_phone     '81 24 548 8182'
_publ_section_title
;\
Bis[1,2-bis(methoxycarbonyl)ethene-1,2-dithiolato-\k^2^<i>S</i>,<i>S</i>']\
bis(\h^5^-pentamethylcyclopentadienyl)tetra-\m~3~-sulfido-tetrairon(4
<i>Fe</i>--<i>Fe</i>) hexafluoridophosphate
;
loop_
    _publ_author_name
    _publ_author_address
    'Shinji Inomata'
;
Faculty of Symbiotic Systems Science, Fukushima University,
1 Kanayagawa, Fukushima 960-1296, Japan
;
    'Shohei Ito'
;
Faculty of Symbiotic Systems Science, Fukushima University,
1 Kanayagawa, Fukushima 960-1296, Japan
;
    'Tsugiko Takase'
;
Center for Practical and Project-Based Learning, Cluster of Science and
Technology, Fukushima University, 1 Kanayagawa, Fukushima 960-1296, Japan
;
data_I
_chemical_name_systematic
;\
Bis[1,2-bis(methoxycarbonyl)ethene-1,2-dithiolato-\
\k^2^<i>S</i>,<i>S</i>']bis(\h^5^-pentamethylcyclopentadienyl)tetra-\
\m~3~-sulfido-tetrairon(4 <i>Fe</i>--<i>Fe</i>) hexafluoridophosphate
;
_chemical_formula_moiety     'C32 H42 Fe4 O8 S8 +, F6 P1 -'
_chemical_formula_sum     'C32 H42 F6 Fe4 O8 P S8'
_chemical_formula_iupac     '[Fe4 (C6 H6 O4 S2)2 (C10 H15)2 S4] P F6'
_chemical_formula_weight     1179.51
_chemical_melting_point     ?
_symmetry_cell_setting     monoclinic
_symmetry_space_group_name_H-M     'P 21/c'
_symmetry_space_group_name_Hall     '-P 2ybc'
loop_
    _symmetry_equiv_pos_site_id
    _symmetry_equiv_pos_as_xyz
    1 '+X,+Y,+Z'
    2 '-X,1/2+Y,1/2-Z'
    3 '-X,-Y,-Z'
    4 '+X,1/2-Y,1/2+Z'
_cell_length_a     15.546(9)
_cell_length_b     23.767(13)
_cell_length_c     24.872(14)
_cell_angle_alpha     90.0000
_cell_angle_beta     102.209(6)
_cell_angle_gamma     90.0000
_cell_volume     8982(9)
_cell_formula_units_Z     8
_cell_measurement_reflns_used     16701
_cell_measurement_theta_min     3.0
_cell_measurement_theta_max     27.5
_cell_measurement_temperature     93.0(10)
_exptl_crystal_description     'block'
_exptl_crystal_colour     'black'
_exptl_crystal_size_max     0.20
_exptl_crystal_size_mid     0.20
_exptl_crystal_size_min     0.15
_exptl_crystal_density_diffrn     1.744
_exptl_crystal_density_meas     ?
_exptl_crystal_density_method     'not measured'
_exptl_crystal_F_000     4792.00
_exptl_absorpt_coefficient_mu     1.743
_exptl_absorpt_correction_type     multi-scan
_exptl_absorpt_process_details     '(<i>REQAB</i>; Jacobson, 1998)'
_exptl_absorpt_correction_T_min     0.634
_exptl_absorpt_correction_T_max     0.770
_diffrn_ambient_temperature     93.0(10)
_diffrn_radiation_type     'Mo K\a'
_diffrn_radiation_wavelength     0.71075
_diffrn_measurement_device_type     'Rigaku Saturn'
_diffrn_measurement_method     \w
_diffrn_detector_area_resol_mean     7.31
_diffrn_reflns_number     81617
_diffrn_reflns_av_R_equivalents     0.062
_diffrn_reflns_theta_max     27.48
_diffrn_reflns_theta_full     27.48
_diffrn_measured_fraction_theta_max     0.978
_diffrn_measured_fraction_theta_full     0.978
_diffrn_reflns_limit_h_min     -20
_diffrn_reflns_limit_h_max     20
_diffrn_reflns_limit_k_min     -30
_diffrn_reflns_limit_k_max     30
_diffrn_reflns_limit_l_min     -32
_diffrn_reflns_limit_l_max     31
_refine_special_details
;
Refinement was performed using all reflections. The weighted <i>R</i>-factor
(<i>wR</i>) and goodness of fit (<i>S</i>) are based on <i>F</i>^2^.
<i>R</i>-factor (gt) are based on <i>F</i>. The threshold expression of
<i>F</i>^2^ > 2.0 \s(<i>F</i>^2^) is used only for calculating <i>R</i>-factor
(gt).
;
_reflns_number_total     20169
_reflns_number_gt     16442
_reflns_threshold_expression     I>2\s(I)
_refine_ls_structure_factor_coef     Fsqd
_refine_ls_R_factor_gt     0.0749
_refine_ls_wR_factor_ref     0.1862
_refine_ls_goodness_of_fit_ref     1.142
_refine_ls_number_reflns     20169
_refine_ls_number_parameters     1064
_refine_ls_hydrogen_treatment     constr
_refine_ls_weighting_scheme     calc
_refine_ls_weighting_details
           'w = 1/[\s^2^(Fo^2^)+(0.0697P)^2^+28.5393P] where P=(Fo^2^+2Fc^2^)/3'
_refine_ls_shift/su_max     0.0000
_refine_diff_density_max     0.94
_refine_diff_density_min     -0.87
_refine_ls_extinction_method     none
_refine_ls_extinction_coef     ?
loop_
    _atom_type_symbol
    _atom_type_description
    _atom_type_scat_dispersion_real
    _atom_type_scat_dispersion_imag
    _atom_type_scat_source
    'C' 'C' 0.003 0.002
;
International Tables for Crystallography
(1992, Vol. C, Tables 4.2.6.8 and 6.1.1.4)
;
    'H' 'H' 0.000 0.000
;
International Tables for Crystallography
(1992, Vol. C, Table 6.1.1.4)
;
    'F' 'F' 0.017 0.010
;
International Tables for Crystallography
(1992, Vol. C, Tables 4.2.6.8 and 6.1.1.4)
;
    'Fe' 'Fe' 0.346 0.844
;
International Tables for Crystallography
(1992, Vol. C, Tables 4.2.6.8 and 6.1.1.4)
;
    'O' 'O' 0.011 0.006
;
International Tables for Crystallography
(1992, Vol. C, Tables 4.2.6.8 and 6.1.1.4)
;
    'P' 'P' 0.102 0.094
;
International Tables for Crystallography
(1992, Vol. C, Tables 4.2.6.8 and 6.1.1.4)
;
    'S' 'S' 0.125 0.123
;
International Tables for Crystallography
(1992, Vol. C, Tables 4.2.6.8 and 6.1.1.4)
;
_computing_data_collection
;
<i>CrystalClear</i> (Rigaku, 2009)
;
_computing_cell_refinement
;
<i>CrystalClear</i> (Rigaku, 2009)
;
_computing_data_reduction
;
<i>CrystalClear</i> (Rigaku, 2009)
;
_computing_structure_solution
;
<i>SIR97</i> (Altomare <i>et al.</i>, 1999)
;
_computing_structure_refinement
;
<i>SHELXL97</i> (Sheldrick, 2008)
;
_computing_molecular_graphics
;
<i>ORTEP-3 for Windows</i> (Farrugia, 2012)
;
_computing_publication_material
;
<i>CrystalStructure</i> (Rigaku, 2006)
;
loop_
    _atom_site_type_symbol
    _atom_site_label
    _atom_site_fract_x
    _atom_site_fract_y
    _atom_site_fract_z
    _atom_site_U_iso_or_equiv
    _atom_site_adp_type
    _atom_site_calc_flag
    _atom_site_refinement_flags
    _atom_site_occupancy
    _atom_site_symmetry_multiplicity
    _atom_site_disorder_assembly
    _atom_site_disorder_group
    Fe Fe1 0.07715(5) 0.25810(3) 0.13972(3) 0.02379(16) Uani d . 1.00 1 . .
    Fe Fe2 0.17209(5) 0.14168(3) 0.12396(3) 0.02310(15) Uani d . 1.00 1 . .
    Fe Fe3 0.25495(5) 0.23885(3) 0.16724(3) 0.02406(16) Uani d . 1.00 1 . .
    Fe Fe4 0.10372(5) 0.17163(3) 0.21367(3) 0.02498(16) Uani d . 1.00 1 . .
    Fe Fe5 0.40860(5) 0.16445(3) 0.41442(3) 0.02296(15) Uani d . 1.00 1 . .
    Fe Fe6 0.51419(5) 0.27648(3) 0.39853(3) 0.02344(15) Uani d . 1.00 1 . .
    Fe Fe7 0.33413(5) 0.26306(3) 0.36759(3) 0.02417(16) Uani d . 1.00 1 . .
    Fe Fe8 0.48134(5) 0.19003(3) 0.32525(3) 0.02368(15) Uani d . 1.00 1 . .
    S S1 0.16053(9) 0.25894(5) 0.22228(5) 0.0252(2) Uani d . 1.00 1 . .
    S S2 0.24502(9) 0.15484(5) 0.20734(5) 0.0249(2) Uani d . 1.00 1 . .
    S S3 0.16987(9) 0.22812(5) 0.08839(5) 0.0241(2) Uani d . 1.00 1 . .
    S S4 0.03634(9) 0.16770(5) 0.12982(5) 0.0252(2) Uani d . 1.00 1 . .
    S S5 0.38789(9) 0.21638(5) 0.16024(5) 0.0267(2) Uani d . 1.00 1 . .
    S S6 0.29811(9) 0.32650(5) 0.17785(6) 0.0271(2) Uani d . 1.00 1 . .
    S S7 0.10692(9) 0.09201(6) 0.25727(6) 0.0296(2) Uani d . 1.00 1 . .
    S S8 0.00484(10) 0.20097(6) 0.25752(6) 0.0304(3) Uani d . 1.00 1 . .
    S S9 0.33870(9) 0.17746(5) 0.32996(5) 0.0249(2) Uani d . 1.00 1 . .
    S S10 0.43360(9) 0.27930(5) 0.31515(5) 0.0253(2) Uani d . 1.00 1 . .
    S S11 0.41556(9) 0.25207(5) 0.44758(5) 0.0247(2) Uani d . 1.00 1 . .
    S S12 0.54640(9) 0.18524(5) 0.40926(5) 0.0245(2) Uani d . 1.00 1 . .
    S S13 0.28944(9) 0.34880(5) 0.34754(6) 0.0284(2) Uani d . 1.00 1 . .
    S S14 0.20265(9) 0.24286(6) 0.37925(6) 0.0276(2) Uani d . 1.00 1 . .
    S S15 0.58474(9) 0.21416(5) 0.28298(5) 0.0262(2) Uani d . 1.00 1 . .
    S S16 0.47793(9) 0.10758(5) 0.28698(6) 0.0278(2) Uani d . 1.00 1 . .
    P P1 0.22590(10) -0.06091(6) 0.00440(7) 0.0342(3) Uani d . 1.00 1 . .
    P P2 0.79528(11) 0.08690(7) 0.53460(7) 0.0398(3) Uani d . 1.00 1 . .
    F F1 0.2900(2) -0.05306(19) 0.06399(17) 0.0594(11) Uani d . 1.00 1 . .
    F F2 0.1630(2) -0.06931(19) -0.05418(16) 0.0564(10) Uani d . 1.00 1 . .
    F F3 0.1453(2) -0.03742(17) 0.02790(17) 0.0511(9) Uani d . 1.00 1 . .
    F F4 0.2500(2) 0.00156(17) -0.0111(2) 0.0635(11) Uani d . 1.00 1 . .
    F F5 0.3070(2) -0.08523(17) -0.01850(16) 0.0485(9) Uani d . 1.00 1 . .
    F F6 0.2040(2) -0.12284(16) 0.02164(19) 0.0586(11) Uani d . 1.00 1 . .
    F F7 0.8525(4) 0.0881(2) 0.5951(2) 0.105(2) Uani d . 1.00 1 . .
    F F8 0.7378(3) 0.0907(2) 0.47366(19) 0.0819(16) Uani d . 1.00 1 . .
    F F9 0.7742(3) 0.15229(19) 0.5407(2) 0.0773(14) Uani d . 1.00 1 . .
    F F10 0.8811(2) 0.10435(19) 0.5135(2) 0.0659(12) Uani d . 1.00 1 . .
    F F11 0.8167(3) 0.0239(2) 0.5264(3) 0.129(3) Uani d . 1.00 1 . .
    F F12 0.7088(2) 0.0706(2) 0.5558(2) 0.0691(13) Uani d . 1.00 1 . .
    O O1 0.5672(2) 0.23236(16) 0.13678(16) 0.0331(8) Uani d . 1.00 1 . .
    O O2 0.4382(2) 0.41343(16) 0.12956(16) 0.0352(9) Uani d . 1.00 1 . .
    O O3 0.5844(2) 0.32126(15) 0.16952(16) 0.0312(8) Uani d . 1.00 1 . .
    O O4 0.4903(2) 0.40029(15) 0.22064(15) 0.0304(8) Uani d . 1.00 1 . .
    O O5 0.0196(3) -0.00103(18) 0.31801(18) 0.0441(10) Uani d . 1.00 1 . .
    O O6 -0.0984(3) 0.19614(19) 0.3522(2) 0.0504(12) Uani d . 1.00 1 . .
    O O7 0.0088(2) 0.06421(17) 0.38207(16) 0.0353(9) Uani d . 1.00 1 . .
    O O8 -0.1459(2) 0.11024(16) 0.32115(15) 0.0320(8) Uani d . 1.00 1 . .
    O O9 0.0916(2) 0.42316(17) 0.38344(17) 0.0391(9) Uani d . 1.00 1 . .
    O O10 0.0418(2) 0.28168(18) 0.42666(16) 0.0383(9) Uani d . 1.00 1 . .
    O O11 0.1559(2) 0.43978(17) 0.31230(18) 0.0380(9) Uani d . 1.00 1 . .
    O O12 -0.0060(2) 0.32613(18) 0.34611(17) 0.0359(9) Uani d . 1.00 1 . .
    O O13 0.7394(2) 0.19747(16) 0.23000(16) 0.0330(8) Uani d . 1.00 1 . .
    O O14 0.5351(2) 0.02758(17) 0.19250(18) 0.0390(9) Uani d . 1.00 1 . .
    O O15 0.6840(2) 0.11810(16) 0.18545(17) 0.0358(9) Uani d . 1.00 1 . .
    O O16 0.6576(2) 0.02846(15) 0.26018(15) 0.0304(8) Uani d . 1.00 1 . .
    C C1 0.0520(3) 0.3487(2) 0.1384(2) 0.0327(12) Uani d . 1.00 1 . .
    C C2 -0.0131(3) 0.3207(2) 0.1621(2) 0.0290(11) Uani d . 1.00 1 . .
    C C3 -0.0598(3) 0.2821(2) 0.1229(2) 0.0280(11) Uani d . 1.00 1 . .
    C C4 -0.0237(3) 0.2864(2) 0.0741(2) 0.0306(11) Uani d . 1.00 1 . .
    C C5 0.0438(3) 0.3280(2) 0.0841(2) 0.0314(12) Uani d . 1.00 1 . .
    C C6 0.1101(4) 0.3954(2) 0.1658(3) 0.0461(16) Uani d . 1.00 1 . .
    C C7 -0.0340(4) 0.3378(2) 0.2156(2) 0.0414(14) Uani d . 1.00 1 . .
    C C8 -0.1378(3) 0.2477(2) 0.1283(2) 0.0382(13) Uani d . 1.00 1 . .
    C C9 -0.0609(4) 0.2575(2) 0.0209(2) 0.0392(14) Uani d . 1.00 1 . .
    C C10 0.0918(4) 0.3494(2) 0.0421(2) 0.0468(17) Uani d . 1.00 1 . .
    C C11 0.2685(3) 0.0860(2) 0.0984(2) 0.0272(11) Uani d . 1.00 1 . .
    C C12 0.2112(3) 0.1098(2) 0.0519(2) 0.0262(10) Uani d . 1.00 1 . .
    C C13 0.1226(3) 0.0924(2) 0.0524(2) 0.0266(10) Uani d . 1.00 1 . .
    C C14 0.1260(3) 0.0584(2) 0.1003(2) 0.0285(11) Uani d . 1.00 1 . .
    C C15 0.2151(3) 0.0543(2) 0.1283(2) 0.0283(11) Uani d . 1.00 1 . .
    C C16 0.3666(3) 0.0857(2) 0.1092(2) 0.0334(12) Uani d . 1.00 1 . .
    C C17 0.2391(3) 0.1419(2) 0.0063(2) 0.0310(11) Uani d . 1.00 1 . .
    C C18 0.0435(3) 0.1038(2) 0.0084(2) 0.0325(12) Uani d . 1.00 1 . .
    C C19 0.0515(3) 0.0273(2) 0.1147(2) 0.0322(12) Uani d . 1.00 1 . .
    C C20 0.2508(4) 0.0182(2) 0.1773(2) 0.0354(13) Uani d . 1.00 1 . .
    C C21 0.4461(3) 0.2784(2) 0.1631(2) 0.0246(10) Uani d . 1.00 1 . .
    C C22 0.4050(3) 0.3275(2) 0.1710(2) 0.0262(10) Uani d . 1.00 1 . .
    C C23 0.0278(3) 0.0968(2) 0.2964(2) 0.0294(11) Uani d . 1.00 1 . .
    C C24 -0.0190(3) 0.1451(2) 0.2953(2) 0.0291(11) Uani d . 1.00 1 . .
    C C25 0.5377(3) 0.2737(2) 0.1542(2) 0.0274(11) Uani d . 1.00 1 . .
    C C26 0.4456(3) 0.3849(2) 0.1704(2) 0.0283(11) Uani d . 1.00 1 . .
    C C27 0.0180(3) 0.0471(2) 0.3319(2) 0.0318(12) Uani d . 1.00 1 . .
    C C28 -0.0912(4) 0.1541(2) 0.3268(2) 0.0324(12) Uani d . 1.00 1 . .
    C C29 0.6745(3) 0.3204(2) 0.1611(2) 0.0374(13) Uani d . 1.00 1 . .
    C C30 0.5421(4) 0.4515(2) 0.2211(2) 0.0419(14) Uani d . 1.00 1 . .
    C C31 -0.0156(4) 0.0199(2) 0.4170(2) 0.0444(15) Uani d . 1.00 1 . .
    C C32 -0.2087(4) 0.1119(2) 0.3572(2) 0.0383(13) Uani d . 1.00 1 . .
    C C33 0.3072(3) 0.1112(2) 0.4383(2) 0.0284(11) Uani d . 1.00 1 . .
    C C34 0.3604(3) 0.1372(2) 0.4852(2) 0.0289(11) Uani d . 1.00 1 . .
    C C35 0.4495(3) 0.1203(2) 0.4891(2) 0.0277(11) Uani d . 1.00 1 . .
    C C36 0.4515(3) 0.0821(2) 0.4438(2) 0.0260(10) Uani d . 1.00 1 . .
    C C37 0.3647(3) 0.0771(2) 0.4131(2) 0.0269(11) Uani d . 1.00 1 . .
    C C38 0.2090(3) 0.1103(2) 0.4216(2) 0.0337(12) Uani d . 1.00 1 . .
    C C39 0.3257(4) 0.1734(2) 0.5250(2) 0.0322(12) Uani d . 1.00 1 . .
    C C40 0.5267(3) 0.1355(2) 0.5338(2) 0.0325(12) Uani d . 1.00 1 . .
    C C41 0.5300(4) 0.0489(2) 0.4351(2) 0.0339(12) Uani d . 1.00 1 . .
    C C42 0.3336(4) 0.0391(2) 0.3645(2) 0.0312(11) Uani d . 1.00 1 . .
    C C43 0.6137(3) 0.3332(2) 0.3789(2) 0.0267(10) Uani d . 1.00 1 . .
    C C44 0.6534(3) 0.2943(2) 0.4195(2) 0.0274(11) Uani d . 1.00 1 . .
    C C45 0.6133(3) 0.3026(2) 0.4661(2) 0.0282(11) Uani d . 1.00 1 . .
    C C46 0.5495(3) 0.3462(2) 0.4536(2) 0.0307(11) Uani d . 1.00 1 . .
    C C47 0.5483(3) 0.3649(2) 0.3989(2) 0.0276(11) Uani d . 1.00 1 . .
    C C48 0.6428(3) 0.3458(2) 0.3264(2) 0.0325(12) Uani d . 1.00 1 . .
    C C49 0.7296(3) 0.2568(2) 0.4180(2) 0.0350(12) Uani d . 1.00 1 . .
    C C50 0.6428(4) 0.2744(2) 0.5207(2) 0.0360(13) Uani d . 1.00 1 . .
    C C51 0.4979(4) 0.3719(2) 0.4914(2) 0.0387(14) Uani d . 1.00 1 . .
    C C52 0.4998(4) 0.4141(2) 0.3702(2) 0.0392(13) Uani d . 1.00 1 . .
    C C53 0.1828(3) 0.3524(2) 0.3569(2) 0.0259(10) Uani d . 1.00 1 . .
    C C54 0.1439(3) 0.3045(2) 0.3713(2) 0.0261(10) Uani d . 1.00 1 . .
    C C55 0.6124(3) 0.1543(2) 0.2519(2) 0.0264(10) Uani d . 1.00 1 . .
    C C56 0.5647(3) 0.1066(2) 0.2538(2) 0.0262(10) Uani d . 1.00 1 . .
    C C57 0.1386(3) 0.4085(2) 0.3535(2) 0.0285(11) Uani d . 1.00 1 . .
    C C58 0.0551(3) 0.3018(2) 0.3847(2) 0.0282(11) Uani d . 1.00 1 . .
    C C59 0.6862(3) 0.1601(2) 0.2221(2) 0.0297(11) Uani d . 1.00 1 . .
    C C60 0.5833(3) 0.0505(2) 0.2305(2) 0.0282(11) Uani d . 1.00 1 . .
    C C61 0.1148(4) 0.4949(2) 0.3070(3) 0.0434(15) Uani d . 1.00 1 . .
    C C62 -0.0926(4) 0.3320(2) 0.3588(2) 0.0424(14) Uani d . 1.00 1 . .
    C C63 0.7511(4) 0.1218(2) 0.1529(2) 0.0407(14) Uani d . 1.00 1 . .
    C C64 0.6837(4) -0.0250(2) 0.2398(2) 0.0361(13) Uani d . 1.00 1 . .
    H H1 0.0989 0.4021 0.2026 0.055 Uiso c R 1.00 1 . .
    H H2 0.0974 0.4298 0.1437 0.055 Uiso c R 1.00 1 . .
    H H3 0.1719 0.3849 0.1688 0.055 Uiso c R 1.00 1 . .
    H H4 -0.0824 0.3146 0.2229 0.050 Uiso c R 1.00 1 . .
    H H5 -0.0513 0.3775 0.2139 0.050 Uiso c R 1.00 1 . .
    H H6 0.0181 0.3324 0.2452 0.050 Uiso c R 1.00 1 . .
    H H7 -0.1611 0.2283 0.0935 0.046 Uiso c R 1.00 1 . .
    H H8 -0.1833 0.2723 0.1374 0.046 Uiso c R 1.00 1 . .
    H H9 -0.1202 0.2198 0.1577 0.046 Uiso c R 1.00 1 . .
    H H10 -0.0271 0.2683 -0.0066 0.047 Uiso c R 1.00 1 . .
    H H11 -0.1225 0.2686 0.0081 0.047 Uiso c R 1.00 1 . .
    H H12 -0.0574 0.2167 0.0263 0.047 Uiso c R 1.00 1 . .
    H H13 0.1347 0.3779 0.0588 0.056 Uiso c R 1.00 1 . .
    H H14 0.0497 0.3662 0.0114 0.056 Uiso c R 1.00 1 . .
    H H15 0.1224 0.3182 0.0285 0.056 Uiso c R 1.00 1 . .
    H H16 0.3864 0.1075 0.0806 0.040 Uiso c R 1.00 1 . .
    H H17 0.3877 0.0469 0.1089 0.040 Uiso c R 1.00 1 . .
    H H18 0.3901 0.1027 0.1453 0.040 Uiso c R 1.00 1 . .
    H H19 0.1873 0.1500 -0.0228 0.037 Uiso c R 1.00 1 . .
    H H20 0.2810 0.1192 -0.0089 0.037 Uiso c R 1.00 1 . .
    H H21 0.2670 0.1773 0.0208 0.037 Uiso c R 1.00 1 . .
    H H22 -0.0080 0.0860 0.0181 0.039 Uiso c R 1.00 1 . .
    H H23 0.0525 0.0884 -0.0265 0.039 Uiso c R 1.00 1 . .
    H H24 0.0340 0.1445 0.0048 0.039 Uiso c R 1.00 1 . .
    H H25 0.0723 0.0060 0.1487 0.039 Uiso c R 1.00 1 . .
    H H26 0.0269 0.0012 0.0848 0.039 Uiso c R 1.00 1 . .
    H H27 0.0059 0.0539 0.1200 0.039 Uiso c R 1.00 1 . .
    H H28 0.3150 0.0218 0.1871 0.042 Uiso c R 1.00 1 . .
    H H29 0.2350 -0.0212 0.1686 0.042 Uiso c R 1.00 1 . .
    H H30 0.2257 0.0303 0.2084 0.042 Uiso c R 1.00 1 . .
    H H31 0.7139 0.3059 0.1943 0.045 Uiso c R 1.00 1 . .
    H H32 0.6924 0.3587 0.1538 0.045 Uiso c R 1.00 1 . .
    H H33 0.6777 0.2962 0.1298 0.045 Uiso c R 1.00 1 . .
    H H34 0.6012 0.4417 0.2163 0.050 Uiso c R 1.00 1 . .
    H H35 0.5464 0.4709 0.2563 0.050 Uiso c R 1.00 1 . .
    H H36 0.5135 0.4762 0.1911 0.050 Uiso c R 1.00 1 . .
    H H37 -0.0798 0.0174 0.4108 0.053 Uiso c R 1.00 1 . .
    H H38 0.0085 0.0289 0.4557 0.053 Uiso c R 1.00 1 . .
    H H39 0.0083 -0.0162 0.4079 0.053 Uiso c R 1.00 1 . .
    H H40 -0.1833 0.0930 0.3919 0.046 Uiso c R 1.00 1 . .
    H H41 -0.2630 0.0927 0.3393 0.046 Uiso c R 1.00 1 . .
    H H42 -0.2219 0.1512 0.3645 0.046 Uiso c R 1.00 1 . .
    H H43 0.1841 0.1347 0.4462 0.040 Uiso c R 1.00 1 . .
    H H44 0.1878 0.0717 0.4241 0.040 Uiso c R 1.00 1 . .
    H H45 0.1908 0.1237 0.3837 0.040 Uiso c R 1.00 1 . .
    H H46 0.3742 0.1845 0.5551 0.039 Uiso c R 1.00 1 . .
    H H47 0.2817 0.1524 0.5399 0.039 Uiso c R 1.00 1 . .
    H H48 0.2984 0.2072 0.5061 0.039 Uiso c R 1.00 1 . .
    H H49 0.5795 0.1166 0.5272 0.039 Uiso c R 1.00 1 . .
    H H50 0.5156 0.1236 0.5694 0.039 Uiso c R 1.00 1 . .
    H H51 0.5356 0.1763 0.5339 0.039 Uiso c R 1.00 1 . .
    H H52 0.5131 0.0259 0.4018 0.041 Uiso c R 1.00 1 . .
    H H53 0.5507 0.0244 0.4668 0.041 Uiso c R 1.00 1 . .
    H H54 0.5772 0.0748 0.4309 0.041 Uiso c R 1.00 1 . .
    H H55 0.2697 0.0428 0.3521 0.037 Uiso c R 1.00 1 . .
    H H56 0.3483 0.0001 0.3753 0.037 Uiso c R 1.00 1 . .
    H H57 0.3625 0.0498 0.3347 0.037 Uiso c R 1.00 1 . .
    H H58 0.6906 0.3203 0.3226 0.039 Uiso c R 1.00 1 . .
    H H59 0.6636 0.3848 0.3271 0.039 Uiso c R 1.00 1 . .
    H H60 0.5932 0.3407 0.2952 0.039 Uiso c R 1.00 1 . .
    H H61 0.7476 0.2377 0.4535 0.042 Uiso c R 1.00 1 . .
    H H62 0.7787 0.2793 0.4107 0.042 Uiso c R 1.00 1 . .
    H H63 0.7125 0.2288 0.3888 0.042 Uiso c R 1.00 1 . .
    H H64 0.6080 0.2885 0.5464 0.043 Uiso c R 1.00 1 . .
    H H65 0.7052 0.2826 0.5351 0.043 Uiso c R 1.00 1 . .
    H H66 0.6346 0.2337 0.5163 0.043 Uiso c R 1.00 1 . .
    H H67 0.4604 0.4020 0.4721 0.046 Uiso c R 1.00 1 . .
    H H68 0.5382 0.3876 0.5236 0.046 Uiso c R 1.00 1 . .
    H H69 0.4610 0.3431 0.5034 0.046 Uiso c R 1.00 1 . .
    H H70 0.5156 0.4193 0.3345 0.047 Uiso c R 1.00 1 . .
    H H71 0.5155 0.4480 0.3927 0.047 Uiso c R 1.00 1 . .
    H H72 0.4363 0.4075 0.3648 0.047 Uiso c R 1.00 1 . .
    H H73 0.0568 0.4925 0.2822 0.052 Uiso c R 1.00 1 . .
    H H74 0.1518 0.5214 0.2918 0.052 Uiso c R 1.00 1 . .
    H H75 0.1081 0.5080 0.3432 0.052 Uiso c R 1.00 1 . .
    H H76 -0.1281 0.2987 0.3458 0.051 Uiso c R 1.00 1 . .
    H H77 -0.1216 0.3656 0.3404 0.051 Uiso c R 1.00 1 . .
    H H78 -0.0866 0.3357 0.3986 0.051 Uiso c R 1.00 1 . .
    H H79 0.7283 0.1433 0.1193 0.049 Uiso c R 1.00 1 . .
    H H80 0.7670 0.0838 0.1430 0.049 Uiso c R 1.00 1 . .
    H H81 0.8033 0.1406 0.1743 0.049 Uiso c R 1.00 1 . .
    H H82 0.6572 -0.0560 0.2566 0.043 Uiso c R 1.00 1 . .
    H H83 0.7480 -0.0284 0.2493 0.043 Uiso c R 1.00 1 . .
    H H84 0.6635 -0.0265 0.1997 0.043 Uiso c R 1.00 1 . .
loop_
    _atom_site_aniso_label
    _atom_site_aniso_U_11
    _atom_site_aniso_U_22
    _atom_site_aniso_U_33
    _atom_site_aniso_U_12
    _atom_site_aniso_U_13
    _atom_site_aniso_U_23
    Fe1 0.0243(4) 0.0269(3) 0.0205(3) 0.0010(2) 0.0056(2) -0.0003(2)
    Fe2 0.0239(4) 0.0253(3) 0.0202(3)  0.0000(2) 0.0049(2) -0.0006(2)
    Fe3 0.0241(4) 0.0261(3) 0.0219(3) -0.0013(2) 0.0047(2) -0.0004(2)
    Fe4 0.0274(4) 0.0279(3) 0.0203(3) -0.0021(2) 0.0065(3) 0.0003(2)
    Fe5 0.0243(4) 0.0259(3) 0.0190(3) -0.0008(2) 0.0053(2) 0.0001(2)
    Fe6 0.0236(4) 0.0250(3) 0.0219(3) 0.0002(2) 0.0050(2) 0.0004(2)
    Fe7 0.0236(4) 0.0269(3) 0.0225(3) 0.0007(2) 0.0061(3) -0.0003(2)
    Fe8 0.0253(4) 0.0257(3) 0.0208(3) 0.0003(2) 0.0067(2) -0.0003(2)
    S1 0.0284(7) 0.0277(6) 0.0200(6) -0.0012(5) 0.0062(5) -0.0009(4)
    S2 0.0262(6) 0.0286(6) 0.0197(6) -0.0003(5) 0.0039(4) 0.0012(4)
    S3 0.0254(6) 0.0259(6) 0.0214(6) 0.0004(4) 0.0060(4) -0.0005(4)
    S4 0.0251(6) 0.0281(6) 0.0231(6) -0.0019(4) 0.0066(5) -0.0021(4)
    S5 0.0265(7) 0.0262(6) 0.0283(6) -0.0011(5) 0.0076(5) -0.0004(4)
    S6 0.0260(7) 0.0275(6) 0.0285(6) -0.0006(5) 0.0074(5) -0.0012(4)
    S7 0.0304(7) 0.0302(6) 0.0295(6) -0.0009(5) 0.0092(5) 0.0048(5)
    S8 0.0365(8) 0.0304(6) 0.0275(6) -0.0014(5) 0.0138(5) 0.0014(5)
    S9 0.0251(6) 0.0283(6) 0.0211(6) -0.0002(5) 0.0045(4) -0.0012(4)
    S10 0.0269(7) 0.0269(6) 0.0226(6) 0.0016(5) 0.0064(5) 0.0013(4)
    S11 0.0252(6) 0.0285(6) 0.0211(6) -0.0012(4) 0.0066(5) -0.0024(4)
    S12 0.0243(6) 0.0259(6) 0.0237(6) 0.0001(4) 0.0060(5) 0.0020(4)
    S13 0.0255(7) 0.0270(6) 0.0343(7) 0.0014(5) 0.0101(5) 0.0024(5)
    S14 0.0259(7) 0.0290(6) 0.0289(6) 0.0001(5) 0.0080(5) 0.0014(4)
    S15 0.0287(7) 0.0261(6) 0.0256(6) -0.0001(5) 0.0100(5) -0.0002(4)
    S16 0.0296(7) 0.0264(6) 0.0300(6) -0.0018(5) 0.0120(5) -0.0028(4)
    P1 0.0307(8) 0.0327(7) 0.0378(8) 0.0043(6) 0.0042(6) -0.0039(6)
    P2 0.0305(8) 0.0413(8) 0.0466(9) 0.0042(6) 0.0063(7) 0.0020(6)
    F1 0.043(2) 0.080(3) 0.048(2) 0.005(2) -0.0043(18) -0.019(2)
    F2 0.039(2) 0.088(3) 0.037(2) 0.016(2) -0.0025(17) -0.0132(19)
    F3 0.040(2) 0.058(2) 0.059(2) 0.0031(17) 0.0181(18) -0.0211(18)
    F4 0.055(2) 0.044(2) 0.093(3) 0.0044(19) 0.022(2) 0.012(2)
    F5 0.034(2) 0.060(2) 0.052(2) 0.0122(17) 0.0097(17) -0.0066(17)
    F6 0.059(2) 0.040(2) 0.079(3) 0.0003(18) 0.020(2) 0.0072(19)
    F7 0.094(4) 0.139(5) 0.062(3) -0.019(3) -0.027(3) 0.029(3)
    F8 0.050(2) 0.146(5) 0.049(2) -0.027(2) 0.007(2) -0.005(2)
    F9 0.069(3) 0.050(2) 0.119(4) 0.015(2) 0.033(3) -0.002(2)
    F10 0.032(2) 0.070(2) 0.101(3) -0.0088(19) 0.024(2) -0.020(2)
    F11 0.058(3) 0.038(2) 0.291(9) 0.001(2) 0.038(4) -0.015(3)
    F12 0.049(2) 0.088(3) 0.074(3) 0.005(2) 0.022(2) 0.039(2)
    O1 0.034(2) 0.032(2) 0.035(2) 0.0043(16) 0.0100(17) -0.0044(15)
    O2 0.043(2) 0.029(2) 0.032(2) -0.0027(17) 0.0073(18) 0.0041(15)
    O3 0.028(2) 0.0302(19) 0.036(2) -0.0039(15) 0.0091(16) 0.0009(15)
    O4 0.035(2) 0.0291(19) 0.0271(19) -0.0053(16) 0.0074(16)  0.0000(14)
    O5 0.057(3) 0.037(2) 0.042(2) -0.006(2) 0.019(2) 0.0018(18)
    O6 0.068(3) 0.040(2) 0.054(2) -0.014(2) 0.039(2) -0.017(2)
    O7 0.035(2) 0.043(2) 0.029(2) -0.0070(17) 0.0083(17) 0.0103(16)
    O8 0.033(2) 0.039(2) 0.027(2) -0.0053(16) 0.0148(16) 0.0004(15)
    O9 0.048(2) 0.039(2) 0.036(2) 0.0118(18) 0.023(2) 0.0049(17)
    O10 0.040(2) 0.050(2) 0.029(2) -0.0019(19) 0.0160(18) 0.0084(17)
    O11 0.037(2) 0.038(2) 0.045(2) 0.0100(17) 0.0206(19) 0.0114(17)
    O12 0.021(2) 0.055(2) 0.034(2) 0.0019(17) 0.0101(16) 0.0026(17)
    O13 0.026(2) 0.036(2) 0.038(2) -0.0012(16) 0.0097(17) 0.0024(16)
    O14 0.040(2) 0.032(2) 0.042(2) 0.0044(17) 0.0013(19) -0.0084(17)
    O15 0.046(2) 0.032(2) 0.036(2) -0.0002(17) 0.0237(19) -0.0039(16)
    O16 0.032(2) 0.0286(19) 0.031(2) 0.0034(15) 0.0067(16) 0.0008(14)
    C1 0.034(3) 0.028(2) 0.038(3) 0.010(2) 0.010(2) 0.003(2)
    C2 0.030(3) 0.034(2) 0.024(2) 0.011(2) 0.009(2) 0.006(2)
    C3 0.023(2) 0.037(2) 0.023(2) 0.009(2) 0.003(2) 0.003(2)
    C4 0.028(3) 0.039(3) 0.024(2) 0.011(2) 0.005(2) 0.005(2)
    C5 0.025(2) 0.034(2) 0.037(3) 0.015(2) 0.011(2) 0.012(2)
    C6 0.036(3) 0.028(3) 0.072(4) 0.004(2) 0.007(3) -0.005(2)
    C7 0.050(4) 0.048(3) 0.029(3) 0.016(2) 0.014(2) -0.001(2)
    C8 0.023(3) 0.046(3) 0.046(3) 0.002(2) 0.009(2) 0.004(2)
    C9 0.033(3) 0.054(3) 0.026(2) 0.017(2) -0.003(2) -0.001(2)
    C10 0.046(4) 0.050(3) 0.052(4) 0.019(3) 0.027(3) 0.025(3)
    C11 0.028(2) 0.026(2) 0.027(2) 0.003(2) 0.006(2) -0.0046(19)
    C12 0.028(2) 0.027(2) 0.024(2) 0.000(2) 0.006(2) -0.0036(19)
    C13 0.027(2) 0.027(2) 0.026(2) -0.005(2) 0.004(2) -0.0065(19)
    C14 0.034(3) 0.028(2) 0.025(2) -0.003(2) 0.010(2) -0.0072(19)
    C15 0.035(3) 0.024(2) 0.025(2) 0.001(2) 0.003(2) -0.0027(19)
    C16 0.028(3) 0.033(2) 0.040(3) 0.002(2) 0.008(2) -0.006(2)
    C17 0.037(3) 0.039(3) 0.020(2) 0.002(2) 0.012(2) -0.002(2)
    C18 0.031(3) 0.041(3) 0.026(2) -0.002(2) 0.005(2) -0.003(2)
    C19 0.035(3) 0.030(2) 0.034(3) -0.008(2) 0.013(2) -0.003(2)
    C20 0.047(3) 0.025(2) 0.035(3) 0.008(2) 0.009(2) 0.006(2)
    C21 0.023(2) 0.032(2) 0.019(2) -0.003(2) 0.0063(19) 0.0012(19)
    C22 0.029(2) 0.030(2) 0.019(2) -0.004(2) 0.004(2) 0.0007(18)
    C23 0.027(2) 0.037(2) 0.025(2) -0.007(2) 0.007(2) 0.000(2)
    C24 0.031(3) 0.035(2) 0.021(2) -0.009(2) 0.006(2) -0.002(2)
    C25 0.026(2) 0.029(2) 0.027(2) -0.001(2) 0.003(2) 0.005(2)
    C26 0.031(3) 0.026(2) 0.031(2) -0.002(2) 0.011(2) -0.001(2)
    C27 0.026(3) 0.040(3) 0.029(2) -0.008(2) 0.006(2) 0.005(2)
    C28 0.039(3) 0.035(2) 0.025(2) -0.005(2) 0.010(2)  0.000(2)
    C29 0.023(3) 0.045(3) 0.046(3) -0.002(2) 0.012(2) 0.002(2)
    C30 0.041(3) 0.031(3) 0.053(3) -0.013(2) 0.012(3) 0.000(2)
    C31 0.049(4) 0.051(3) 0.035(3) -0.001(3) 0.014(2) 0.012(2)
    C32 0.035(3) 0.048(3) 0.035(3) 0.001(2) 0.015(2) 0.004(2)
    C33 0.023(2) 0.033(2) 0.031(2) -0.004(2) 0.008(2) 0.002(2)
    C34 0.027(2) 0.040(3) 0.022(2) 0.003(2) 0.009(2) 0.002(2)
    C35 0.031(3) 0.030(2) 0.023(2) -0.002(2) 0.007(2) 0.0024(19)
    C36 0.030(2) 0.028(2) 0.019(2) 0.001(2) 0.005(2) 0.0036(18)
    C37 0.031(3) 0.026(2) 0.025(2) -0.005(2) 0.010(2) 0.0052(19)
    C38 0.032(3) 0.038(3) 0.033(3) -0.003(2) 0.010(2) 0.001(2)
    C39 0.037(3) 0.043(3) 0.020(2) -0.004(2) 0.013(2) -0.001(2)
    C40 0.025(2) 0.048(3) 0.023(2) 0.001(2) 0.003(2) 0.006(2)
    C41 0.040(3) 0.030(2) 0.035(3) 0.005(2) 0.014(2) 0.001(2)
    C42 0.038(3) 0.029(2) 0.028(2) -0.007(2) 0.009(2) -0.003(2)
    C43 0.025(2) 0.027(2) 0.030(2) -0.005(2) 0.010(2) -0.0025(19)
    C44 0.023(2) 0.029(2) 0.029(2) -0.006(2) 0.003(2) -0.002(2)
    C45 0.027(2) 0.033(2) 0.025(2) -0.005(2) 0.006(2) -0.005(2)
    C46 0.028(3) 0.028(2) 0.038(3) -0.005(2) 0.010(2) -0.008(2)
    C47 0.026(2) 0.023(2) 0.033(2) -0.005(2) 0.004(2) 0.002(2)
    C48 0.032(3) 0.039(3) 0.028(2) -0.005(2) 0.008(2) 0.005(2)
    C49 0.032(3) 0.033(3) 0.039(3) 0.002(2) 0.006(2)  0.000(2)
    C50 0.036(3) 0.043(3) 0.027(2) -0.003(2) 0.004(2) 0.004(2)
    C51 0.037(3) 0.038(3) 0.046(3) -0.010(2) 0.019(2) -0.019(2)
    C52 0.040(3) 0.028(2) 0.048(3) 0.001(2) 0.006(2) 0.006(2)
    C53 0.025(2) 0.035(2) 0.019(2) 0.002(2) 0.006(2) 0.0027(19)
    C54 0.030(2) 0.034(2) 0.016(2) 0.001(2) 0.007(2) 0.0028(18)
    C55 0.032(3) 0.027(2) 0.022(2) 0.004(2) 0.010(2) -0.0009(19)
    C56 0.028(2) 0.031(2) 0.020(2) 0.006(2) 0.004(2) 0.0001(19)
    C57 0.027(2) 0.029(2) 0.030(2)  0.000(2) 0.006(2) -0.001(2)
    C58 0.028(2) 0.027(2) 0.030(2) 0.000(2) 0.008(2) -0.004(2)
    C59 0.031(3) 0.029(2) 0.031(2) 0.005(2) 0.011(2) 0.004(2)
    C60 0.032(3) 0.023(2) 0.032(2) 0.004(2) 0.013(2) 0.001(2)
    C61 0.039(3) 0.037(3) 0.061(4) 0.005(2) 0.025(3) 0.009(2)
    C62 0.027(3) 0.053(3) 0.050(3) 0.003(2) 0.013(2)  0.000(2)
    C63 0.044(3) 0.045(3) 0.041(3)  0.000(2) 0.029(2) 0.000(2)
    C64 0.041(3) 0.029(2) 0.041(3) 0.008(2) 0.016(2) -0.003(2)
_geom_special_details
;
;
loop_
    _geom_bond_atom_site_label_1
    _geom_bond_atom_site_label_2
    _geom_bond_site_symmetry_1
    _geom_bond_site_symmetry_2
    _geom_bond_distance
    _geom_bond_publ_flag
    Fe1 Fe3 . . 2.7418(10) no
    Fe1 Fe4 . . 2.7306(10) no
    Fe1 S1 . . 2.1844(13) no
    Fe1 S3 . . 2.2347(16) no
    Fe1 S4 . . 2.2390(13) no
    Fe1 C1 . . 2.187(5) no
    Fe1 C2 . . 2.195(5) no
    Fe1 C3 . . 2.159(5) no
    Fe1 C4 . . 2.119(5) no
    Fe1 C5 . . 2.154(5) no
    Fe2 Fe3 . . 2.7505(9) no
    Fe2 Fe4 . . 2.7601(11) no
    Fe2 S2 . . 2.1656(13) no
    Fe2 S3 . . 2.2342(14) no
    Fe2 S4 . . 2.2333(16) no
    Fe2 C11 . . 2.193(5) no
    Fe2 C12 . . 2.148(5) no
    Fe2 C13 . . 2.134(4) no
    Fe2 C14 . . 2.145(5) no
    Fe2 C15 . . 2.178(5) no
    Fe3 S1 . . 2.2598(16) no
    Fe3 S2 . . 2.2517(14) no
    Fe3 S3 . . 2.1363(13) no
    Fe3 S5 . . 2.1769(16) no
    Fe3 S6 . . 2.1874(13) no
    Fe4 S1 . . 2.2476(14) no
    Fe4 S2 . . 2.2706(16) no
    Fe4 S4 . . 2.1287(13) no
    Fe4 S7 . . 2.1764(16) no
    Fe4 S8 . . 2.1790(18) no
    Fe5 Fe7 . . 2.7603(9) no
    Fe5 Fe8 . . 2.7619(11) no
    Fe5 S9 . . 2.1735(13) no
    Fe5 S11 . . 2.2340(13) no
    Fe5 S12 . . 2.2285(16) no
    Fe5 C33 . . 2.199(5) no
    Fe5 C34 . . 2.154(5) no
    Fe5 C35 . . 2.112(5) no
    Fe5 C36 . . 2.146(5) no
    Fe5 C37 . . 2.183(5) no
    Fe6 Fe7 . . 2.7601(10) no
    Fe6 Fe8 . . 2.7223(10) no
    Fe6 S10 . . 2.1854(13) no
    Fe6 S11 . . 2.2287(16) no
    Fe6 S12 . . 2.2289(13) no
    Fe6 C43 . . 2.184(5) no
    Fe6 C44 . . 2.159(5) no
    Fe6 C45 . . 2.118(5) no
    Fe6 C46 . . 2.147(5) no
    Fe6 C47 . . 2.166(5) no
    Fe7 S9 . . 2.2468(14) no
    Fe7 S10 . . 2.2571(16) no
    Fe7 S11 . . 2.1363(13) no
    Fe7 S13 . . 2.1765(13) no
    Fe7 S14 . . 2.1779(16) no
    Fe8 S9 . . 2.2650(16) no
    Fe8 S10 . . 2.2442(14) no
    Fe8 S12 . . 2.1233(13) no
    Fe8 S15 . . 2.1755(16) no
    Fe8 S16 . . 2.1743(14) no
    S5 C21 . . 1.724(5) no
    S6 C22 . . 1.706(5) no
    S7 C23 . . 1.727(6) no
    S8 C24 . . 1.712(5) no
    S13 C53 . . 1.724(5) no
    S14 C54 . . 1.715(5) no
    S15 C55 . . 1.718(5) no
    S16 C56 . . 1.725(5) no
    P1 F1 . . 1.612(4) no
    P1 F2 . . 1.586(3) no
    P1 F3 . . 1.591(4) no
    P1 F4 . . 1.598(4) no
    P1 F5 . . 1.598(4) no
    P1 F6 . . 1.590(4) no
    P2 F7 . . 1.578(5) no
    P2 F8 . . 1.591(4) no
    P2 F9 . . 1.602(4) no
    P2 F10 . . 1.588(5) no
    P2 F11 . . 1.557(5) no
    P2 F12 . . 1.593(5) no
    O1 C25 . . 1.203(6) no
    O2 C26 . . 1.206(6) no
    O3 C25 . . 1.354(6) no
    O3 C29 . . 1.459(7) no
    O4 C26 . . 1.346(6) no
    O4 C30 . . 1.457(7) no
    O5 C27 . . 1.198(7) no
    O6 C28 . . 1.200(7) no
    O7 C27 . . 1.347(7) no
    O7 C31 . . 1.466(8) no
    O8 C28 . . 1.334(7) no
    O8 C32 . . 1.458(8) no
    O9 C57 . . 1.199(7) no
    O10 C58 . . 1.204(7) no
    O11 C57 . . 1.339(7) no
    O11 C61 . . 1.451(7) no
    O12 C58 . . 1.333(6) no
    O12 C62 . . 1.453(7) no
    O13 C59 . . 1.201(6) no
    O14 C60 . . 1.205(6) no
    O15 C59 . . 1.347(6) no
    O15 C63 . . 1.452(8) no
    O16 C60 . . 1.340(6) no
    O16 C64 . . 1.457(6) no
    C1 C2 . . 1.436(8) no
    C1 C5 . . 1.418(8) no
    C1 C6 . . 1.501(8) no
    C2 C3 . . 1.420(7) no
    C2 C7 . . 1.492(8) no
    C3 C4 . . 1.445(8) no
    C3 C8 . . 1.492(8) no
    C4 C5 . . 1.423(7) no
    C4 C9 . . 1.495(7) no
    C5 C10 . . 1.495(10) no
    C11 C12 . . 1.420(6) no
    C11 C15 . . 1.440(8) no
    C11 C16 . . 1.492(7) no
    C12 C13 . . 1.440(7) no
    C12 C17 . . 1.504(8) no
    C13 C14 . . 1.432(7) no
    C13 C18 . . 1.487(7) no
    C14 C15 . . 1.416(7) no
    C14 C19 . . 1.480(8) no
    C15 C20 . . 1.498(7) no
    C21 C22 . . 1.363(7) no
    C21 C25 . . 1.489(8) no
    C22 C26 . . 1.506(7) no
    C23 C24 . . 1.356(7) no
    C23 C27 . . 1.501(8) no
    C24 C28 . . 1.513(8) no
    C33 C34 . . 1.421(7) no
    C33 C37 . . 1.443(8) no
    C33 C38 . . 1.494(7) no
    C34 C35 . . 1.426(8) no
    C34 C39 . . 1.496(8) no
    C35 C36 . . 1.452(7) no
    C35 C40 . . 1.497(7) no
    C36 C37 . . 1.408(7) no
    C36 C41 . . 1.506(8) no
    C37 C42 . . 1.504(7) no
    C43 C44 . . 1.412(7) no
    C43 C47 . . 1.437(8) no
    C43 C48 . . 1.499(8) no
    C44 C45 . . 1.442(8) no
    C44 C49 . . 1.488(8) no
    C45 C46 . . 1.422(7) no
    C45 C50 . . 1.496(7) no
    C46 C47 . . 1.428(8) no
    C46 C51 . . 1.490(9) no
    C47 C52 . . 1.490(7) no
    C53 C54 . . 1.372(7) no
    C53 C57 . . 1.495(7) no
    C54 C58 . . 1.488(8) no
    C55 C56 . . 1.360(7) no
    C55 C59 . . 1.498(8) no
    C56 C60 . . 1.507(7) no
    C6 H1 . . 0.980 no
    C6 H2 . . 0.980 no
    C6 H3 . . 0.980 no
    C7 H4 . . 0.980 no
    C7 H5 . . 0.980 no
    C7 H6 . . 0.980 no
    C8 H7 . . 0.980 no
    C8 H8 . . 0.980 no
    C8 H9 . . 0.980 no
    C9 H10 . . 0.980 no
    C9 H11 . . 0.980 no
    C9 H12 . . 0.980 no
    C10 H13 . . 0.980 no
    C10 H14 . . 0.980 no
    C10 H15 . . 0.980 no
    C16 H16 . . 0.980 no
    C16 H17 . . 0.980 no
    C16 H18 . . 0.980 no
    C17 H19 . . 0.980 no
    C17 H20 . . 0.980 no
    C17 H21 . . 0.980 no
    C18 H22 . . 0.980 no
    C18 H23 . . 0.980 no
    C18 H24 . . 0.980 no
    C19 H25 . . 0.980 no
    C19 H26 . . 0.980 no
    C19 H27 . . 0.980 no
    C20 H28 . . 0.980 no
    C20 H29 . . 0.980 no
    C20 H30 . . 0.980 no
    C29 H31 . . 0.980 no
    C29 H32 . . 0.980 no
    C29 H33 . . 0.980 no
    C30 H34 . . 0.980 no
    C30 H35 . . 0.980 no
    C30 H36 . . 0.980 no
    C31 H37 . . 0.980 no
    C31 H38 . . 0.980 no
    C31 H39 . . 0.980 no
    C32 H40 . . 0.980 no
    C32 H41 . . 0.980 no
    C32 H42 . . 0.980 no
    C38 H43 . . 0.980 no
    C38 H44 . . 0.980 no
    C38 H45 . . 0.980 no
    C39 H46 . . 0.980 no
    C39 H47 . . 0.980 no
    C39 H48 . . 0.980 no
    C40 H49 . . 0.980 no
    C40 H50 . . 0.980 no
    C40 H51 . . 0.980 no
    C41 H52 . . 0.980 no
    C41 H53 . . 0.980 no
    C41 H54 . . 0.980 no
    C42 H55 . . 0.980 no
    C42 H56 . . 0.980 no
    C42 H57 . . 0.980 no
    C48 H58 . . 0.980 no
    C48 H59 . . 0.980 no
    C48 H60 . . 0.980 no
    C49 H61 . . 0.980 no
    C49 H62 . . 0.980 no
    C49 H63 . . 0.980 no
    C50 H64 . . 0.980 no
    C50 H65 . . 0.980 no
    C50 H66 . . 0.980 no
    C51 H67 . . 0.980 no
    C51 H68 . . 0.980 no
    C51 H69 . . 0.980 no
    C52 H70 . . 0.980 no
    C52 H71 . . 0.980 no
    C52 H72 . . 0.980 no
    C61 H73 . . 0.980 no
    C61 H74 . . 0.980 no
    C61 H75 . . 0.980 no
    C62 H76 . . 0.980 no
    C62 H77 . . 0.980 no
    C62 H78 . . 0.980 no
    C63 H79 . . 0.980 no
    C63 H80 . . 0.980 no
    C63 H81 . . 0.980 no
    C64 H82 . . 0.980 no
    C64 H83 . . 0.980 no
    C64 H84 . . 0.980 no
    Fe1 Fe2 . . 3.1989(10) yes
    Fe1 Fe3 . . 2.7418(10) yes
    Fe1 Fe4 . . 2.7306(10) yes
    Fe2 Fe3 . . 2.7505(9) yes
    Fe2 Fe4 . . 2.7601(11) yes
    Fe3 Fe4 . . 3.2499(11) yes
    Fe5 Fe6 . . 3.1960(10) yes
    Fe5 Fe7 . . 2.7603(9) yes
    Fe5 Fe8 . . 2.7619(11) yes
    Fe6 Fe7 . . 2.7601(10) yes
    Fe6 Fe8 . . 2.7223(10) yes
    Fe7 Fe8 . . 3.2216(11) yes
loop_
    _geom_contact_atom_site_label_1
    _geom_contact_atom_site_label_2
    _geom_contact_distance
    _geom_contact_site_symmetry_1
    _geom_contact_site_symmetry_2
    _geom_contact_publ_flag
    S2 S9 3.1358(16) . . ?
    S9 S2 3.1358(16) . . ?
    S15 C25 3.436(5) . . ?
    F1 C11 3.447(6) . . ?
    F1 C15 3.349(7) . . ?
    F1 C20 3.452(7) . . ?
    F1 C43 3.266(6) . 2_645 ?
    F1 C46 3.551(7) . 2_645 ?
    F1 C47 3.162(6) . 2_645 ?
    F1 C52 3.422(7) . 2_645 ?
    F2 C19 3.502(6) . 3_555 ?
    F2 C63 3.279(8) . 3_655 ?
    F3 C13 3.179(6) . . ?
    F3 C14 2.958(6) . . ?
    F3 C15 3.319(6) . . ?
    F3 C18 3.287(6) . 3_555 ?
    F3 C19 3.237(7) . . ?
    F4 C11 3.345(7) . . ?
    F4 C12 3.137(6) . . ?
    F4 C13 3.520(7) . . ?
    F4 C17 3.372(7) . . ?
    F5 C45 3.107(6) . 2_645 ?
    F5 C46 2.951(6) . 2_645 ?
    F5 C47 3.534(6) . 2_645 ?
    F5 C50 3.428(7) . 2_645 ?
    F5 C51 3.135(7) . 2_645 ?
    F5 C63 3.386(7) . 3_655 ?
    F6 C43 3.504(6) . 2_645 ?
    F6 C44 3.092(6) . 2_645 ?
    F6 C45 3.307(7) . 2_645 ?
    F6 C49 3.294(6) . 2_645 ?
    F7 O5 3.331(7) . 3_656 ?
    F7 C1 3.409(8) . 4_655 ?
    F7 C2 3.220(8) . 4_655 ?
    F7 C3 3.384(8) . 4_655 ?
    F8 C32 3.219(8) . 1_655 ?
    F8 C41 3.322(7) . . ?
    F9 C3 3.323(6) . 4_655 ?
    F9 C4 3.404(7) . 4_655 ?
    F9 C8 3.319(7) . 4_655 ?
    F9 C9 3.456(8) . 4_655 ?
    F9 C50 3.523(7) . . ?
    F10 C4 3.203(7) . 4_655 ?
    F10 C5 3.191(6) . 4_655 ?
    F10 C9 3.399(8) . 4_655 ?
    F10 C10 3.385(8) . 4_655 ?
    F11 C31 3.283(8) . 3_656 ?
    F11 C38 3.495(8) . 3_656 ?
    F12 C40 3.168(7) . . ?
    F12 C42 3.421(7) . 3_656 ?
    O1 O13 3.257(5) . . ?
    O1 O15 3.348(5) . . ?
    O1 C50 3.345(7) . 4_554 ?
    O1 C55 3.359(6) . . ?
    O1 C59 3.034(6) . . ?
    O2 C39 3.487(6) . 4_554 ?
    O2 C40 3.211(7) . 4_554 ?
    O3 C40 3.461(6) . 4_554 ?
    O4 C48 3.402(6) . . ?
    O4 C64 3.546(7) . 2_655 ?
    O5 F7 3.331(7) . 3_656 ?
    O5 C6 3.260(8) . 2_545 ?
    O5 C61 3.360(7) . 2_545 ?
    O6 O10 3.257(6) . . ?
    O6 O12 3.424(6) . . ?
    O6 O13 3.514(5) . 1_455 ?
    O6 C58 3.441(7) . . ?
    O6 C62 3.234(8) . . ?
    O7 C38 3.249(6) . . ?
    O8 O13 3.303(5) . 1_455 ?
    O8 C59 3.402(6) . 1_455 ?
    O9 C18 3.409(7) . 4_555 ?
    O9 C19 3.334(7) . 2_555 ?
    O10 O6 3.257(6) . . ?
    O10 C9 3.239(8) . 4_555 ?
    O10 C18 3.394(7) . 4_555 ?
    O11 C64 3.156(8) . 2_655 ?
    O12 O6 3.424(6) . . ?
    O12 C7 3.195(7) . . ?
    O13 O1 3.257(5) . . ?
    O13 O6 3.514(5) . 1_655 ?
    O13 O8 3.303(5) . 1_655 ?
    O13 C28 3.333(6) . 1_655 ?
    O13 C29 3.430(7) . . ?
    O14 C16 3.281(6) . . ?
    O14 C30 3.228(8) . 2_645 ?
    O14 C52 3.105(7) . 2_645 ?
    O15 O1 3.348(5) . . ?
    O16 C32 3.457(6) . 1_655 ?
    C1 F7 3.409(8) . 4_454 ?
    C2 F7 3.220(8) . 4_454 ?
    C3 F7 3.384(8) . 4_454 ?
    C3 F9 3.323(6) . 4_454 ?
    C4 F9 3.404(7) . 4_454 ?
    C4 F10 3.203(7) . 4_454 ?
    C5 F10 3.191(6) . 4_454 ?
    C6 O5 3.260(8) . 2_555 ?
    C7 O12 3.195(7) . . ?
    C8 F9 3.319(7) . 4_454 ?
    C8 C63 3.571(9) . 1_455 ?
    C9 F9 3.456(8) . 4_454 ?
    C9 F10 3.399(8) . 4_454 ?
    C9 O10 3.239(8) . 4_554 ?
    C10 F10 3.385(8) . 4_454 ?
    C11 F1 3.447(6) . . ?
    C11 F4 3.345(7) . . ?
    C12 F4 3.137(6) . . ?
    C13 F3 3.179(6) . . ?
    C13 F4 3.520(7) . . ?
    C14 F3 2.958(6) . . ?
    C15 F1 3.349(7) . . ?
    C15 F3 3.319(6) . . ?
    C16 O14 3.281(6) . . ?
    C17 F4 3.372(7) . . ?
    C18 F3 3.287(6) . 3_555 ?
    C18 O9 3.409(7) . 4_554 ?
    C18 O10 3.394(7) . 4_554 ?
    C19 F2 3.502(6) . 3_555 ?
    C19 F3 3.237(7) . . ?
    C19 O9 3.334(7) . 2_545 ?
    C20 F1 3.452(7) . . ?
    C22 C39 3.579(7) . 4_554 ?
    C25 S15 3.436(5) . . ?
    C28 O13 3.333(6) . 1_455 ?
    C29 O13 3.430(7) . . ?
    C30 O14 3.228(8) . 2_655 ?
    C30 C60 3.433(8) . 2_655 ?
    C31 F11 3.283(8) . 3_656 ?
    C32 F8 3.219(8) . 1_455 ?
    C32 O16 3.457(6) . 1_455 ?
    C32 C55 3.539(7) . 1_455 ?
    C32 C59 3.600(7) . 1_455 ?
    C38 F11 3.495(8) . 3_656 ?
    C38 O7 3.249(6) . . ?
    C39 O2 3.487(6) . 4_555 ?
    C39 C22 3.579(7) . 4_555 ?
    C40 F12 3.168(7) . . ?
    C40 O2 3.211(7) . 4_555 ?
    C40 O3 3.461(6) . 4_555 ?
    C41 F8 3.322(7) . . ?
    C42 F12 3.421(7) . 3_656 ?
    C43 F1 3.266(6) . 2_655 ?
    C43 F6 3.504(6) . 2_655 ?
    C44 F6 3.092(6) . 2_655 ?
    C45 F5 3.107(6) . 2_655 ?
    C45 F6 3.307(7) . 2_655 ?
    C46 F1 3.551(7) . 2_655 ?
    C46 F5 2.951(6) . 2_655 ?
    C47 F1 3.162(6) . 2_655 ?
    C47 F5 3.534(6) . 2_655 ?
    C48 O4 3.402(6) . . ?
    C49 F6 3.294(6) . 2_655 ?
    C50 F5 3.428(7) . 2_655 ?
    C50 F9 3.523(7) . . ?
    C50 O1 3.345(7) . 4_555 ?
    C51 F5 3.135(7) . 2_655 ?
    C52 F1 3.422(7) . 2_655 ?
    C52 O14 3.105(7) . 2_655 ?
    C55 O1 3.359(6) . . ?
    C55 C32 3.539(7) . 1_655 ?
    C58 O6 3.441(7) . . ?
    C59 O1 3.034(6) . . ?
    C59 O8 3.402(6) . 1_655 ?
    C59 C32 3.600(7) . 1_655 ?
    C60 C30 3.433(8) . 2_645 ?
    C61 O5 3.360(7) . 2_555 ?
    C61 C64 3.595(10) . 2_655 ?
    C62 O6 3.234(8) . . ?
    C63 F2 3.279(8) . 3_655 ?
    C63 F5 3.386(7) . 3_655 ?
    C63 C8 3.571(9) . 1_655 ?
    C64 O4 3.546(7) . 2_645 ?
    C64 O11 3.156(8) . 2_645 ?
    C64 C61 3.595(10) . 2_645 ?
    S3 H48 3.505 . 4_554 ?
    S5 H46 3.492 . 4_554 ?
    S6 H46 3.509 . 4_554 ?
    S6 H47 3.424 . 4_554 ?
    S6 H82 3.235 . 2_655 ?
    S7 H45 3.228 . . ?
    S7 H55 3.288 . . ?
    S7 H73 3.461 . 2_545 ?
    S13 H84 3.326 . 2_655 ?
    S14 H19 3.567 . 4_555 ?
    S15 H42 3.579 . 1_655 ?
    S16 H18 3.502 . . ?
    S16 H35 3.419 . 2_645 ?
    S16 H36 3.169 . 2_645 ?
    P1 H22 3.367 . 3_555 ?
    P2 H39 3.514 . 3_656 ?
    P2 H49 3.394 . . ?
    F1 H17 2.913 . . ?
    F1 H28 3.491 . . ?
    F1 H29 3.002 . . ?
    F1 H59 3.036 . 2_645 ?
    F1 H70 3.566 . 2_645 ?
    F1 H71 2.989 . 2_645 ?
    F2 H22 2.772 . 3_555 ?
    F2 H26 3.312 . 3_555 ?
    F2 H27 2.809 . 3_555 ?
    F2 H75 2.906 . 4_554 ?
    F2 H79 3.120 . 3_655 ?
    F2 H80 2.684 . 3_655 ?
    F2 H81 3.569 . 3_655 ?
    F3 H22 2.483 . 3_555 ?
    F3 H23 3.469 . . ?
    F3 H23 3.299 . 3_555 ?
    F3 H25 3.581 . . ?
    F3 H26 2.709 . . ?
    F3 H26 3.549 . 3_555 ?
    F3 H29 3.503 . . ?
    F4 H17 3.457 . . ?
    F4 H20 2.837 . . ?
    F5 H64 3.408 . 2_645 ?
    F5 H65 3.168 . 2_645 ?
    F5 H67 3.568 . 2_645 ?
    F5 H68 2.519 . 2_645 ?
    F5 H79 2.813 . 3_655 ?
    F5 H80 3.068 . 3_655 ?
    F6 H12 3.232 . 3_555 ?
    F6 H22 3.122 . 3_555 ?
    F6 H61 3.427 . 2_645 ?
    F6 H62 2.850 . 2_645 ?
    F6 H65 3.142 . 2_645 ?
    F6 H78 3.124 . 2_545 ?
    F7 H5 3.125 . 4_655 ?
    F7 H8 3.561 . 4_655 ?
    F7 H32 3.385 . 4_555 ?
    F7 H39 2.771 . 3_656 ?
    F8 H40 2.587 . 1_655 ?
    F8 H41 3.339 . 1_655 ?
    F8 H42 3.248 . 1_655 ?
    F8 H49 3.096 . . ?
    F8 H53 3.282 . . ?
    F8 H54 2.527 . . ?
    F8 H61 3.536 . . ?
    F9 H7 3.199 . 4_655 ?
    F9 H8 2.961 . 4_655 ?
    F9 H11 2.706 . 4_655 ?
    F9 H32 3.334 . 4_555 ?
    F9 H33 3.173 . 4_555 ?
    F9 H49 3.092 . . ?
    F9 H61 2.935 . . ?
    F9 H65 3.271 . . ?
    F9 H66 2.874 . . ?
    F10 H10 3.428 . 4_655 ?
    F10 H11 3.022 . 4_655 ?
    F10 H14 2.724 . 4_655 ?
    F10 H37 3.439 . 1_655 ?
    F10 H38 3.227 . 1_655 ?
    F10 H39 3.122 . 3_656 ?
    F10 H40 2.990 . 1_655 ?
    F11 H37 3.582 . 1_655 ?
    F11 H38 2.939 . 3_656 ?
    F11 H39 2.868 . 3_656 ?
    F11 H44 2.592 . 3_656 ?
    F12 H32 3.015 . 4_555 ?
    F12 H49 2.266 . . ?
    F12 H50 3.339 . . ?
    F12 H53 3.137 . . ?
    F12 H54 3.341 . . ?
    F12 H55 3.506 . 3_656 ?
    F12 H56 2.680 . 3_656 ?
    O1 H51 3.311 . 4_554 ?
    O1 H64 2.512 . 4_554 ?
    O1 H66 3.473 . 4_554 ?
    O1 H79 3.376 . . ?
    O2 H46 3.008 . 4_554 ?
    O2 H47 3.324 . 4_554 ?
    O2 H50 2.286 . 4_554 ?
    O2 H52 2.929 . 2_655 ?
    O2 H53 3.592 . 2_655 ?
    O2 H82 3.539 . 2_655 ?
    O3 H50 2.817 . 4_554 ?
    O3 H51 3.297 . 4_554 ?
    O3 H60 3.133 . . ?
    O4 H59 3.374 . . ?
    O4 H60 2.596 . . ?
    O4 H70 2.811 . . ?
    O4 H82 2.685 . 2_655 ?
    O5 H1 2.926 . 2_545 ?
    O5 H2 2.766 . 2_545 ?
    O5 H5 3.062 . 2_545 ?
    O5 H73 2.529 . 2_545 ?
    O5 H74 3.430 . 2_545 ?
    O6 H10 3.556 . 4_555 ?
    O6 H62 3.294 . 1_455 ?
    O6 H63 3.348 . 1_455 ?
    O6 H76 2.479 . . ?
    O6 H78 3.506 . . ?
    O7 H2 3.592 . 2_545 ?
    O7 H14 3.552 . 4_555 ?
    O7 H43 3.307 . . ?
    O7 H44 2.764 . . ?
    O7 H45 3.155 . . ?
    O8 H74 3.500 . 2_545 ?
    O9 H19 3.035 . 4_555 ?
    O9 H23 2.457 . 4_555 ?
    O9 H25 3.186 . 2_555 ?
    O9 H26 2.841 . 2_555 ?
    O9 H27 3.451 . 2_555 ?
    O10 H10 2.463 . 4_555 ?
    O10 H12 3.185 . 4_555 ?
    O10 H15 3.504 . 4_555 ?
    O10 H19 2.852 . 4_555 ?
    O10 H23 3.292 . 4_555 ?
    O10 H24 2.639 . 4_555 ?
    O11 H1 2.831 . . ?
    O11 H6 3.518 . . ?
    O11 H83 2.473 . 2_655 ?
    O11 H84 2.994 . 2_655 ?
    O12 H4 3.055 . . ?
    O12 H5 3.438 . . ?
    O12 H6 2.620 . . ?
    O13 H8 3.328 . 1_655 ?
    O13 H9 3.153 . 1_655 ?
    O13 H31 2.727 . . ?
    O13 H33 3.410 . . ?
    O13 H42 3.451 . 1_655 ?
    O14 H17 2.787 . . ?
    O14 H18 2.919 . . ?
    O14 H28 3.398 . . ?
    O14 H35 2.392 . 2_645 ?
    O14 H36 3.373 . 2_645 ?
    O14 H70 2.733 . 2_645 ?
    O14 H71 2.824 . 2_645 ?
    O14 H72 3.262 . 2_645 ?
    O15 H74 3.392 . 2_645 ?
    O16 H35 3.399 . 2_645 ?
    O16 H36 3.385 . 2_645 ?
    O16 H41 2.589 . 1_655 ?
    O16 H74 3.479 . 2_645 ?
    C1 H39 3.473 . 2_555 ?
    C6 H37 3.445 . 2_555 ?
    C6 H39 3.119 . 2_555 ?
    C6 H83 3.262 . 2_655 ?
    C8 H31 3.393 . 1_455 ?
    C8 H33 3.099 . 1_455 ?
    C8 H65 3.076 . 4_454 ?
    C8 H79 3.215 . 1_455 ?
    C8 H81 3.011 . 1_455 ?
    C9 H61 3.095 . 4_454 ?
    C9 H62 3.407 . 4_454 ?
    C10 H43 3.056 . 4_554 ?
    C10 H47 2.965 . 4_554 ?
    C17 H69 3.484 . 4_554 ?
    C18 H26 3.426 . 3_555 ?
    C18 H78 3.358 . 4_554 ?
    C19 H73 3.452 . 2_545 ?
    C19 H75 2.926 . 2_545 ?
    C20 H35 3.425 . 2_645 ?
    C20 H59 3.449 . 2_645 ?
    C21 H46 2.822 . 4_554 ?
    C22 H46 2.833 . 4_554 ?
    C22 H47 3.448 . 4_554 ?
    C22 H50 3.540 . 4_554 ?
    C22 H82 3.549 . 2_655 ?
    C23 H45 3.035 . . ?
    C23 H73 3.258 . 2_545 ?
    C24 H45 3.563 . . ?
    C25 H46 3.297 . 4_554 ?
    C25 H50 3.197 . 4_554 ?
    C25 H51 3.213 . 4_554 ?
    C25 H64 3.438 . 4_554 ?
    C26 H46 3.290 . 4_554 ?
    C26 H50 2.948 . 4_554 ?
    C26 H82 3.009 . 2_655 ?
    C27 H2 3.439 . 2_545 ?
    C27 H44 3.163 . . ?
    C27 H45 3.274 . . ?
    C27 H73 3.116 . 2_545 ?
    C28 H76 3.532 . . ?
    C29 H8 2.665 . 1_655 ?
    C29 H50 3.270 . 4_554 ?
    C29 H51 3.433 . 4_554 ?
    C30 H28 3.287 . 2_655 ?
    C30 H52 3.479 . 2_655 ?
    C30 H56 3.422 . 2_655 ?
    C30 H57 3.233 . 2_655 ?
    C30 H59 3.305 . . ?
    C30 H60 3.214 . . ?
    C30 H70 3.032 . . ?
    C30 H82 3.266 . 2_655 ?
    C31 H2 2.770 . 2_545 ?
    C31 H14 3.586 . 4_555 ?
    C31 H38 3.350 . 3_556 ?
    C31 H44 3.363 . . ?
    C32 H63 3.200 . 1_455 ?
    C36 H53 3.372 . 3_656 ?
    C39 H13 3.474 . 4_555 ?
    C39 H15 3.186 . 4_555 ?
    C40 H32 3.509 . 4_555 ?
    C40 H33 3.387 . 4_555 ?
    C41 H36 3.520 . 2_645 ?
    C41 H53 3.442 . 3_656 ?
    C42 H34 3.359 . 2_645 ?
    C42 H36 3.345 . 2_645 ?
    C48 H34 3.517 . . ?
    C49 H11 2.915 . 4_655 ?
    C49 H42 3.012 . 1_655 ?
    C49 H76 3.285 . 1_655 ?
    C49 H78 3.536 . 1_655 ?
    C50 H7 3.200 . 4_655 ?
    C50 H33 3.139 . 4_555 ?
    C50 H79 3.198 . 4_555 ?
    C51 H16 3.129 . 4_555 ?
    C51 H20 3.376 . 4_555 ?
    C52 H17 3.592 . 2_655 ?
    C52 H35 3.353 . . ?
    C52 H84 3.098 . 2_655 ?
    C53 H6 3.389 . . ?
    C53 H19 2.980 . 4_555 ?
    C53 H20 3.433 . 4_555 ?
    C54 H6 3.392 . . ?
    C54 H19 2.796 . 4_555 ?
    C55 H41 2.973 . 1_655 ?
    C55 H42 3.381 . 1_655 ?
    C56 H18 3.401 . . ?
    C56 H41 3.066 . 1_655 ?
    C57 H6 3.450 . . ?
    C57 H19 3.315 . 4_555 ?
    C57 H23 3.520 . 4_555 ?
    C58 H6 3.474 . . ?
    C58 H19 2.971 . 4_555 ?
    C58 H23 3.424 . 4_555 ?
    C58 H24 3.326 . 4_555 ?
    C59 H31 3.575 . . ?
    C59 H41 3.275 . 1_655 ?
    C59 H42 3.535 . 1_655 ?
    C60 H18 3.515 . . ?
    C60 H35 2.834 . 2_645 ?
    C60 H36 3.231 . 2_645 ?
    C60 H41 3.363 . 1_655 ?
    C61 H1 3.377 . . ?
    C61 H25 3.333 . 2_555 ?
    C61 H27 3.200 . 2_555 ?
    C61 H80 2.902 . 2_655 ?
    C61 H83 2.842 . 2_655 ?
    C61 H84 3.521 . 2_655 ?
    C62 H4 3.441 . . ?
    C62 H58 3.310 . 1_455 ?
    C62 H62 2.887 . 1_455 ?
    C63 H7 3.362 . 1_655 ?
    C63 H9 3.057 . 1_655 ?
    C63 H74 2.996 . 2_645 ?
    C63 H75 3.467 . 2_645 ?
    C64 H3 3.554 . 2_645 ?
    C64 H70 3.513 . 2_645 ?
    C64 H72 3.281 . 2_645 ?
    C64 H74 3.038 . 2_645 ?
    H1 O5 2.926 . 2_555 ?
    H1 O11 2.831 . . ?
    H1 C61 3.377 . . ?
    H1 H39 3.487 . 2_555 ?
    H1 H73 3.086 . . ?
    H1 H74 3.590 . . ?
    H1 H83 2.937 . 2_655 ?
    H2 O5 2.766 . 2_555 ?
    H2 O7 3.592 . 2_555 ?
    H2 C27 3.439 . 2_555 ?
    H2 C31 2.770 . 2_555 ?
    H2 H37 2.468 . 2_555 ?
    H2 H38 3.557 . 2_555 ?
    H2 H39 2.260 . 2_555 ?
    H2 H83 3.337 . 2_655 ?
    H3 C64 3.554 . 2_655 ?
    H3 H82 3.223 . 2_655 ?
    H3 H83 2.978 . 2_655 ?
    H4 O12 3.055 . . ?
    H4 C62 3.441 . . ?
    H4 H31 3.103 . 1_455 ?
    H4 H76 3.303 . . ?
    H4 H77 3.337 . . ?
    H5 F7 3.125 . 4_454 ?
    H5 O5 3.062 . 2_555 ?
    H5 O12 3.438 . . ?
    H5 H73 3.460 . . ?
    H5 H77 3.555 . . ?
    H6 O11 3.518 . . ?
    H6 O12 2.620 . . ?
    H6 C53 3.389 . . ?
    H6 C54 3.392 . . ?
    H6 C57 3.450 . . ?
    H6 C58 3.474 . . ?
    H7 F9 3.199 . 4_454 ?
    H7 C50 3.200 . 4_454 ?
    H7 C63 3.362 . 1_455 ?
    H7 H33 3.264 . 1_455 ?
    H7 H61 3.565 . 4_454 ?
    H7 H64 3.554 . 4_454 ?
    H7 H65 2.285 . 4_454 ?
    H7 H66 3.466 . 4_454 ?
    H7 H79 2.813 . 1_455 ?
    H7 H81 3.027 . 1_455 ?
    H8 F7 3.561 . 4_454 ?
    H8 F9 2.961 . 4_454 ?
    H8 O13 3.328 . 1_455 ?
    H8 C29 2.665 . 1_455 ?
    H8 H31 2.479 . 1_455 ?
    H8 H32 2.908 . 1_455 ?
    H8 H33 2.204 . 1_455 ?
    H8 H65 3.052 . 4_454 ?
    H8 H79 3.349 . 1_455 ?
    H8 H81 3.280 . 1_455 ?
    H9 O13 3.153 . 1_455 ?
    H9 C63 3.057 . 1_455 ?
    H9 H31 3.557 . 1_455 ?
    H9 H33 3.567 . 1_455 ?
    H9 H79 2.968 . 1_455 ?
    H9 H81 2.311 . 1_455 ?
    H10 F10 3.428 . 4_454 ?
    H10 O6 3.556 . 4_554 ?
    H10 O10 2.463 . 4_554 ?
    H10 H61 3.435 . 4_454 ?
    H10 H62 3.464 . 4_454 ?
    H10 H78 3.407 . 4_554 ?
    H11 F9 2.706 . 4_454 ?
    H11 F10 3.022 . 4_454 ?
    H11 C49 2.915 . 4_454 ?
    H11 H61 2.187 . 4_454 ?
    H11 H62 2.819 . 4_454 ?
    H11 H63 3.488 . 4_454 ?
    H11 H65 3.142 . 4_454 ?
    H12 F6 3.232 . 3_555 ?
    H12 O10 3.185 . 4_554 ?
    H12 H61 3.365 . 4_454 ?
    H12 H62 3.417 . 4_454 ?
    H12 H78 3.353 . 4_554 ?
    H13 C39 3.474 . 4_554 ?
    H13 H37 3.544 . 2_555 ?
    H13 H39 3.569 . 2_555 ?
    H13 H43 3.073 . 4_554 ?
    H13 H47 2.534 . 4_554 ?
    H14 F10 2.724 . 4_454 ?
    H14 O7 3.552 . 4_554 ?
    H14 C31 3.586 . 4_554 ?
    H14 H38 2.859 . 4_554 ?
    H14 H43 2.904 . 4_554 ?
    H14 H47 3.554 . 4_554 ?
    H15 O10 3.504 . 4_554 ?
    H15 C39 3.186 . 4_554 ?
    H15 H43 2.683 . 4_554 ?
    H15 H47 2.531 . 4_554 ?
    H15 H48 2.968 . 4_554 ?
    H16 C51 3.129 . 4_554 ?
    H16 H67 3.157 . 4_554 ?
    H16 H68 3.003 . 4_554 ?
    H16 H69 2.712 . 4_554 ?
    H17 F1 2.913 . . ?
    H17 F4 3.457 . . ?
    H17 O14 2.787 . . ?
    H17 C52 3.592 . 2_645 ?
    H17 H70 3.542 . 2_645 ?
    H17 H71 2.796 . 2_645 ?
    H18 S16 3.502 . . ?
    H18 O14 2.919 . . ?
    H18 C56 3.401 . . ?
    H18 C60 3.515 . . ?
    H19 S14 3.567 . 4_554 ?
    H19 O9 3.035 . 4_554 ?
    H19 O10 2.852 . 4_554 ?
    H19 C53 2.980 . 4_554 ?
    H19 C54 2.796 . 4_554 ?
    H19 C57 3.315 . 4_554 ?
    H19 C58 2.971 . 4_554 ?
    H20 F4 2.837 . . ?
    H20 C51 3.376 . 4_554 ?
    H20 C53 3.433 . 4_554 ?
    H20 H67 2.969 . 4_554 ?
    H20 H69 2.892 . 4_554 ?
    H21 H48 2.826 . 4_554 ?
    H21 H69 3.172 . 4_554 ?
    H22 P1 3.367 . 3_555 ?
    H22 F2 2.772 . 3_555 ?
    H22 F3 2.483 . 3_555 ?
    H22 F6 3.122 . 3_555 ?
    H22 H26 3.259 . 3_555 ?
    H22 H78 3.498 . 4_554 ?
    H23 F3 3.469 . . ?
    H23 F3 3.299 . 3_555 ?
    H23 O9 2.457 . 4_554 ?
    H23 O10 3.292 . 4_554 ?
    H23 C57 3.520 . 4_554 ?
    H23 C58 3.424 . 4_554 ?
    H23 H26 2.721 . 3_555 ?
    H23 H78 3.112 . 4_554 ?
    H24 O10 2.639 . 4_554 ?
    H24 C58 3.326 . 4_554 ?
    H24 H78 2.935 . 4_554 ?
    H25 F3 3.581 . . ?
    H25 O9 3.186 . 2_545 ?
    H25 C61 3.333 . 2_545 ?
    H25 H73 2.923 . 2_545 ?
    H25 H75 2.855 . 2_545 ?
    H25 H77 3.423 . 2_545 ?
    H26 F2 3.312 . 3_555 ?
    H26 F3 2.709 . . ?
    H26 F3 3.549 . 3_555 ?
    H26 O9 2.841 . 2_545 ?
    H26 C18 3.426 . 3_555 ?
    H26 H22 3.259 . 3_555 ?
    H26 H23 2.721 . 3_555 ?
    H26 H75 3.037 . 2_545 ?
    H27 F2 2.809 . 3_555 ?
    H27 O9 3.451 . 2_545 ?
    H27 C61 3.200 . 2_545 ?
    H27 H73 3.164 . 2_545 ?
    H27 H75 2.421 . 2_545 ?
    H28 F1 3.491 . . ?
    H28 O14 3.398 . . ?
    H28 C30 3.287 . 2_645 ?
    H28 H34 3.127 . 2_645 ?
    H28 H35 2.609 . 2_645 ?
    H28 H59 3.300 . 2_645 ?
    H29 F1 3.002 . . ?
    H29 F3 3.503 . . ?
    H29 H34 3.519 . 2_645 ?
    H29 H35 3.520 . 2_645 ?
    H29 H59 2.723 . 2_645 ?
    H29 H77 3.199 . 2_545 ?
    H30 H55 3.505 . . ?
    H30 H57 3.431 . . ?
    H31 O13 2.727 . . ?
    H31 C8 3.393 . 1_655 ?
    H31 C59 3.575 . . ?
    H31 H4 3.103 . 1_655 ?
    H31 H8 2.479 . 1_655 ?
    H31 H9 3.557 . 1_655 ?
    H31 H58 3.306 . . ?
    H31 H60 3.535 . . ?
    H32 F7 3.385 . 4_554 ?
    H32 F9 3.334 . 4_554 ?
    H32 F12 3.015 . 4_554 ?
    H32 C40 3.509 . 4_554 ?
    H32 H8 2.908 . 1_655 ?
    H32 H49 3.318 . 4_554 ?
    H32 H50 3.113 . 4_554 ?
    H32 H51 3.528 . 4_554 ?
    H32 H56 3.466 . 2_655 ?
    H33 F9 3.173 . 4_554 ?
    H33 O13 3.410 . . ?
    H33 C8 3.099 . 1_655 ?
    H33 C40 3.387 . 4_554 ?
    H33 C50 3.139 . 4_554 ?
    H33 H7 3.264 . 1_655 ?
    H33 H8 2.204 . 1_655 ?
    H33 H9 3.567 . 1_655 ?
    H33 H49 3.390 . 4_554 ?
    H33 H50 3.261 . 4_554 ?
    H33 H51 2.959 . 4_554 ?
    H33 H64 2.928 . 4_554 ?
    H33 H65 3.109 . 4_554 ?
    H33 H66 2.850 . 4_554 ?
    H34 C42 3.359 . 2_655 ?
    H34 C48 3.517 . . ?
    H34 H28 3.127 . 2_655 ?
    H34 H29 3.519 . 2_655 ?
    H34 H56 2.911 . 2_655 ?
    H34 H57 2.969 . 2_655 ?
    H34 H59 3.040 . . ?
    H34 H60 3.120 . . ?
    H34 H70 3.515 . . ?
    H35 S16 3.419 . 2_655 ?
    H35 O14 2.392 . 2_655 ?
    H35 O16 3.399 . 2_655 ?
    H35 C20 3.425 . 2_655 ?
    H35 C52 3.353 . . ?
    H35 C60 2.834 . 2_655 ?
    H35 H28 2.609 . 2_655 ?
    H35 H29 3.520 . 2_655 ?
    H35 H57 3.464 . 2_655 ?
    H35 H59 3.041 . . ?
    H35 H60 3.276 . . ?
    H35 H70 2.430 . . ?
    H35 H71 3.566 . . ?
    H35 H82 3.178 . 2_655 ?
    H36 S16 3.169 . 2_655 ?
    H36 O14 3.373 . 2_655 ?
    H36 O16 3.385 . 2_655 ?
    H36 C41 3.520 . 2_655 ?
    H36 C42 3.345 . 2_655 ?
    H36 C60 3.231 . 2_655 ?
    H36 H52 2.549 . 2_655 ?
    H36 H56 3.026 . 2_655 ?
    H36 H57 2.776 . 2_655 ?
    H36 H82 3.284 . 2_655 ?
    H37 F10 3.439 . 1_455 ?
    H37 F11 3.582 . 1_455 ?
    H37 C6 3.445 . 2_545 ?
    H37 H2 2.468 . 2_545 ?
    H37 H13 3.544 . 2_545 ?
    H37 H38 3.450 . 3_556 ?
    H38 F10 3.227 . 1_455 ?
    H38 F11 2.939 . 3_656 ?
    H38 C31 3.350 . 3_556 ?
    H38 H2 3.557 . 2_545 ?
    H38 H14 2.859 . 4_555 ?
    H38 H37 3.450 . 3_556 ?
    H38 H38 2.655 . 3_556 ?
    H38 H39 3.470 . 3_556 ?
    H38 H44 3.218 . . ?
    H39 P2 3.514 . 3_656 ?
    H39 F7 2.771 . 3_656 ?
    H39 F10 3.122 . 3_656 ?
    H39 F11 2.868 . 3_656 ?
    H39 C1 3.473 . 2_545 ?
    H39 C6 3.119 . 2_545 ?
    H39 H1 3.487 . 2_545 ?
    H39 H2 2.260 . 2_545 ?
    H39 H13 3.569 . 2_545 ?
    H39 H38 3.470 . 3_556 ?
    H39 H44 3.441 . . ?
    H40 F8 2.587 . 1_455 ?
    H40 F10 2.990 . 1_455 ?
    H41 F8 3.339 . 1_455 ?
    H41 O16 2.589 . 1_455 ?
    H41 C55 2.973 . 1_455 ?
    H41 C56 3.066 . 1_455 ?
    H41 C59 3.275 . 1_455 ?
    H41 C60 3.363 . 1_455 ?
    H41 H63 3.509 . 1_455 ?
    H42 S15 3.579 . 1_455 ?
    H42 F8 3.248 . 1_455 ?
    H42 O13 3.451 . 1_455 ?
    H42 C49 3.012 . 1_455 ?
    H42 C55 3.381 . 1_455 ?
    H42 C59 3.535 . 1_455 ?
    H42 H61 3.130 . 1_455 ?
    H42 H62 3.254 . 1_455 ?
    H42 H63 2.252 . 1_455 ?
    H43 O7 3.307 . . ?
    H43 C10 3.056 . 4_555 ?
    H43 H13 3.073 . 4_555 ?
    H43 H14 2.904 . 4_555 ?
    H43 H15 2.683 . 4_555 ?
    H44 F11 2.592 . 3_656 ?
    H44 O7 2.764 . . ?
    H44 C27 3.163 . . ?
    H44 C31 3.363 . . ?
    H44 H38 3.218 . . ?
    H44 H39 3.441 . . ?
    H45 S7 3.228 . . ?
    H45 O7 3.155 . . ?
    H45 C23 3.035 . . ?
    H45 C24 3.563 . . ?
    H45 C27 3.274 . . ?
    H46 S5 3.492 . 4_555 ?
    H46 S6 3.509 . 4_555 ?
    H46 O2 3.008 . 4_555 ?
    H46 C21 2.822 . 4_555 ?
    H46 C22 2.833 . 4_555 ?
    H46 C25 3.297 . 4_555 ?
    H46 C26 3.290 . 4_555 ?
    H47 S6 3.424 . 4_555 ?
    H47 O2 3.324 . 4_555 ?
    H47 C10 2.965 . 4_555 ?
    H47 C22 3.448 . 4_555 ?
    H47 H13 2.534 . 4_555 ?
    H47 H14 3.554 . 4_555 ?
    H47 H15 2.531 . 4_555 ?
    H48 S3 3.505 . 4_555 ?
    H48 H15 2.968 . 4_555 ?
    H48 H21 2.826 . 4_555 ?
    H49 P2 3.394 . . ?
    H49 F8 3.096 . . ?
    H49 F9 3.092 . . ?
    H49 F12 2.266 . . ?
    H49 H32 3.318 . 4_555 ?
    H49 H33 3.390 . 4_555 ?
    H50 F12 3.339 . . ?
    H50 O2 2.286 . 4_555 ?
    H50 O3 2.817 . 4_555 ?
    H50 C22 3.540 . 4_555 ?
    H50 C25 3.197 . 4_555 ?
    H50 C26 2.948 . 4_555 ?
    H50 C29 3.270 . 4_555 ?
    H50 H32 3.113 . 4_555 ?
    H50 H33 3.261 . 4_555 ?
    H51 O1 3.311 . 4_555 ?
    H51 O3 3.297 . 4_555 ?
    H51 C25 3.213 . 4_555 ?
    H51 C29 3.433 . 4_555 ?
    H51 H32 3.528 . 4_555 ?
    H51 H33 2.959 . 4_555 ?
    H52 O2 2.929 . 2_645 ?
    H52 C30 3.479 . 2_645 ?
    H52 H36 2.549 . 2_645 ?
    H53 F8 3.282 . . ?
    H53 F12 3.137 . . ?
    H53 O2 3.592 . 2_645 ?
    H53 C36 3.372 . 3_656 ?
    H53 C41 3.442 . 3_656 ?
    H53 H53 2.764 . 3_656 ?
    H54 F8 2.527 . . ?
    H54 F12 3.341 . . ?
    H55 S7 3.288 . . ?
    H55 F12 3.506 . 3_656 ?
    H55 H30 3.505 . . ?
    H56 F12 2.680 . 3_656 ?
    H56 C30 3.422 . 2_645 ?
    H56 H32 3.466 . 2_645 ?
    H56 H34 2.911 . 2_645 ?
    H56 H36 3.026 . 2_645 ?
    H57 C30 3.233 . 2_645 ?
    H57 H30 3.431 . . ?
    H57 H34 2.969 . 2_645 ?
    H57 H35 3.464 . 2_645 ?
    H57 H36 2.776 . 2_645 ?
    H58 C62 3.310 . 1_655 ?
    H58 H31 3.306 . . ?
    H58 H76 2.802 . 1_655 ?
    H58 H77 3.054 . 1_655 ?
    H58 H78 3.596 . 1_655 ?
    H59 F1 3.036 . 2_655 ?
    H59 O4 3.374 . . ?
    H59 C20 3.449 . 2_655 ?
    H59 C30 3.305 . . ?
    H59 H28 3.300 . 2_655 ?
    H59 H29 2.723 . 2_655 ?
    H59 H34 3.040 . . ?
    H59 H35 3.041 . . ?
    H59 H77 3.316 . 1_655 ?
    H60 O3 3.133 . . ?
    H60 O4 2.596 . . ?
    H60 C30 3.214 . . ?
    H60 H31 3.535 . . ?
    H60 H34 3.120 . . ?
    H60 H35 3.276 . . ?
    H61 F6 3.427 . 2_655 ?
    H61 F8 3.536 . . ?
    H61 F9 2.935 . . ?
    H61 C9 3.095 . 4_655 ?
    H61 H7 3.565 . 4_655 ?
    H61 H10 3.435 . 4_655 ?
    H61 H11 2.187 . 4_655 ?
    H61 H12 3.365 . 4_655 ?
    H61 H42 3.130 . 1_655 ?
    H62 F6 2.850 . 2_655 ?
    H62 O6 3.294 . 1_655 ?
    H62 C9 3.407 . 4_655 ?
    H62 C62 2.887 . 1_655 ?
    H62 H10 3.464 . 4_655 ?
    H62 H11 2.819 . 4_655 ?
    H62 H12 3.417 . 4_655 ?
    H62 H42 3.254 . 1_655 ?
    H62 H76 2.431 . 1_655 ?
    H62 H77 3.287 . 1_655 ?
    H62 H78 2.558 . 1_655 ?
    H63 O6 3.348 . 1_655 ?
    H63 C32 3.200 . 1_655 ?
    H63 H11 3.488 . 4_655 ?
    H63 H41 3.509 . 1_655 ?
    H63 H42 2.252 . 1_655 ?
    H63 H76 3.342 . 1_655 ?
    H64 F5 3.408 . 2_655 ?
    H64 O1 2.512 . 4_555 ?
    H64 C25 3.438 . 4_555 ?
    H64 H7 3.554 . 4_655 ?
    H64 H33 2.928 . 4_555 ?
    H64 H79 2.824 . 4_555 ?
    H65 F5 3.168 . 2_655 ?
    H65 F6 3.142 . 2_655 ?
    H65 F9 3.271 . . ?
    H65 C8 3.076 . 4_655 ?
    H65 H7 2.285 . 4_655 ?
    H65 H8 3.052 . 4_655 ?
    H65 H11 3.142 . 4_655 ?
    H65 H33 3.109 . 4_555 ?
    H65 H79 2.701 . 4_555 ?
    H66 F9 2.874 . . ?
    H66 O1 3.473 . 4_555 ?
    H66 H7 3.466 . 4_655 ?
    H66 H33 2.850 . 4_555 ?
    H67 F5 3.568 . 2_655 ?
    H67 H16 3.157 . 4_555 ?
    H67 H20 2.969 . 4_555 ?
    H68 F5 2.519 . 2_655 ?
    H68 H16 3.003 . 4_555 ?
    H68 H79 3.459 . 4_555 ?
    H69 C17 3.484 . 4_555 ?
    H69 H16 2.712 . 4_555 ?
    H69 H20 2.892 . 4_555 ?
    H69 H21 3.172 . 4_555 ?
    H70 F1 3.566 . 2_655 ?
    H70 O4 2.811 . . ?
    H70 O14 2.733 . 2_655 ?
    H70 C30 3.032 . . ?
    H70 C64 3.513 . 2_655 ?
    H70 H17 3.542 . 2_655 ?
    H70 H34 3.515 . . ?
    H70 H35 2.430 . . ?
    H70 H82 3.181 . 2_655 ?
    H70 H84 3.023 . 2_655 ?
    H71 F1 2.989 . 2_655 ?
    H71 O14 2.824 . 2_655 ?
    H71 H17 2.796 . 2_655 ?
    H71 H35 3.566 . . ?
    H71 H84 3.269 . 2_655 ?
    H72 O14 3.262 . 2_655 ?
    H72 C64 3.281 . 2_655 ?
    H72 H82 3.181 . 2_655 ?
    H72 H84 2.528 . 2_655 ?
    H73 S7 3.461 . 2_555 ?
    H73 O5 2.529 . 2_555 ?
    H73 C19 3.452 . 2_555 ?
    H73 C23 3.258 . 2_555 ?
    H73 C27 3.116 . 2_555 ?
    H73 H1 3.086 . . ?
    H73 H5 3.460 . . ?
    H73 H25 2.923 . 2_555 ?
    H73 H27 3.164 . 2_555 ?
    H73 H83 3.329 . 2_655 ?
    H74 O5 3.430 . 2_555 ?
    H74 O8 3.500 . 2_555 ?
    H74 O15 3.392 . 2_655 ?
    H74 O16 3.479 . 2_655 ?
    H74 C63 2.996 . 2_655 ?
    H74 C64 3.038 . 2_655 ?
    H74 H1 3.590 . . ?
    H74 H80 2.356 . 2_655 ?
    H74 H81 2.995 . 2_655 ?
    H74 H83 2.357 . 2_655 ?
    H74 H84 3.055 . 2_655 ?
    H75 F2 2.906 . 4_555 ?
    H75 C19 2.926 . 2_555 ?
    H75 C63 3.467 . 2_655 ?
    H75 H25 2.855 . 2_555 ?
    H75 H26 3.037 . 2_555 ?
    H75 H27 2.421 . 2_555 ?
    H75 H80 2.617 . 2_655 ?
    H75 H81 3.503 . 2_655 ?
    H76 O6 2.479 . . ?
    H76 C28 3.532 . . ?
    H76 C49 3.285 . 1_455 ?
    H76 H4 3.303 . . ?
    H76 H58 2.802 . 1_455 ?
    H76 H62 2.431 . 1_455 ?
    H76 H63 3.342 . 1_455 ?
    H77 H4 3.337 . . ?
    H77 H5 3.555 . . ?
    H77 H25 3.423 . 2_555 ?
    H77 H29 3.199 . 2_555 ?
    H77 H58 3.054 . 1_455 ?
    H77 H59 3.316 . 1_455 ?
    H77 H62 3.287 . 1_455 ?
    H78 F6 3.124 . 2_555 ?
    H78 O6 3.506 . . ?
    H78 C18 3.358 . 4_555 ?
    H78 C49 3.536 . 1_455 ?
    H78 H10 3.407 . 4_555 ?
    H78 H12 3.353 . 4_555 ?
    H78 H22 3.498 . 4_555 ?
    H78 H23 3.112 . 4_555 ?
    H78 H24 2.935 . 4_555 ?
    H78 H58 3.596 . 1_455 ?
    H78 H62 2.558 . 1_455 ?
    H79 F2 3.120 . 3_655 ?
    H79 F5 2.813 . 3_655 ?
    H79 O1 3.376 . . ?
    H79 C8 3.215 . 1_655 ?
    H79 C50 3.198 . 4_554 ?
    H79 H7 2.813 . 1_655 ?
    H79 H8 3.349 . 1_655 ?
    H79 H9 2.968 . 1_655 ?
    H79 H64 2.824 . 4_554 ?
    H79 H65 2.701 . 4_554 ?
    H79 H68 3.459 . 4_554 ?
    H80 F2 2.684 . 3_655 ?
    H80 F5 3.068 . 3_655 ?
    H80 C61 2.902 . 2_645 ?
    H80 H74 2.356 . 2_645 ?
    H80 H75 2.617 . 2_645 ?
    H81 F2 3.569 . 3_655 ?
    H81 C8 3.011 . 1_655 ?
    H81 H7 3.027 . 1_655 ?
    H81 H8 3.280 . 1_655 ?
    H81 H9 2.311 . 1_655 ?
    H81 H74 2.995 . 2_645 ?
    H81 H75 3.503 . 2_645 ?
    H82 S6 3.235 . 2_645 ?
    H82 O2 3.539 . 2_645 ?
    H82 O4 2.685 . 2_645 ?
    H82 C22 3.549 . 2_645 ?
    H82 C26 3.009 . 2_645 ?
    H82 C30 3.266 . 2_645 ?
    H82 H3 3.223 . 2_645 ?
    H82 H35 3.178 . 2_645 ?
    H82 H36 3.284 . 2_645 ?
    H82 H70 3.181 . 2_645 ?
    H82 H72 3.181 . 2_645 ?
    H83 O11 2.473 . 2_645 ?
    H83 C6 3.262 . 2_645 ?
    H83 C61 2.842 . 2_645 ?
    H83 H1 2.937 . 2_645 ?
    H83 H2 3.337 . 2_645 ?
    H83 H3 2.978 . 2_645 ?
    H83 H73 3.329 . 2_645 ?
    H83 H74 2.357 . 2_645 ?
    H84 S13 3.326 . 2_645 ?
    H84 O11 2.994 . 2_645 ?
    H84 C52 3.098 . 2_645 ?
    H84 C61 3.521 . 2_645 ?
    H84 H70 3.023 . 2_645 ?
    H84 H71 3.269 . 2_645 ?
    H84 H72 2.528 . 2_645 ?
    H84 H74 3.055 . 2_645 ?
    Fe1 Fe2 3.1989(10) . . yes
    Fe1 Fe3 2.7418(10) . . yes
    Fe1 Fe4 2.7306(10) . . yes
    Fe2 Fe3 2.7505(9) . . yes
    Fe2 Fe4 2.7601(11) . . yes
    Fe3 Fe4 3.2499(11) . . yes
    Fe5 Fe6 3.1960(10) . . yes
    Fe5 Fe7 2.7603(9) . . yes
    Fe5 Fe8 2.7619(11) . . yes
    Fe6 Fe7 2.7601(10) . . yes
    Fe6 Fe8 2.7223(10) . . yes
    Fe7 Fe8 3.2216(11) . . yes
loop_
    _geom_angle_atom_site_label_1
    _geom_angle_atom_site_label_2
    _geom_angle_atom_site_label_3
    _geom_angle_site_symmetry_1
    _geom_angle_site_symmetry_2
    _geom_angle_site_symmetry_3
    _geom_angle
    _geom_angle_publ_flag
    Fe3 Fe1 Fe4 . . . 72.86(2) no
    Fe3 Fe1 S1 . . . 53.16(4) no
    Fe3 Fe1 S3 . . . 49.57(3) no
    Fe3 Fe1 S4 . . . 96.58(4) no
    Fe3 Fe1 C1 . . . 109.63(15) no
    Fe3 Fe1 C2 . . . 135.59(13) no
    Fe3 Fe1 C3 . . . 173.56(14) no
    Fe3 Fe1 C4 . . . 141.97(17) no
    Fe3 Fe1 C5 . . . 112.46(16) no
    Fe4 Fe1 S1 . . . 53.02(3) no
    Fe4 Fe1 S3 . . . 96.94(4) no
    Fe4 Fe1 S4 . . . 49.52(3) no
    Fe4 Fe1 C1 . . . 138.76(16) no
    Fe4 Fe1 C2 . . . 110.68(15) no
    Fe4 Fe1 C3 . . . 109.38(15) no
    Fe4 Fe1 C4 . . . 137.71(16) no
    Fe4 Fe1 C5 . . . 174.13(17) no
    S1 Fe1 S3 . . . 102.34(5) no
    S1 Fe1 S4 . . . 102.13(5) no
    S1 Fe1 C1 . . . 94.23(14) no
    S1 Fe1 C2 . . . 92.28(13) no
    S1 Fe1 C3 . . . 123.00(15) no
    S1 Fe1 C4 . . . 156.35(16) no
    S1 Fe1 C5 . . . 127.68(14) no
    S3 Fe1 S4 . . . 80.40(5) no
    S3 Fe1 C1 . . . 116.13(17) no
    S3 Fe1 C2 . . . 152.20(15) no
    S3 Fe1 C3 . . . 134.66(14) no
    S3 Fe1 C4 . . . 97.07(17) no
    S3 Fe1 C5 . . . 88.60(17) no
    S4 Fe1 C1 . . . 153.79(16) no
    S4 Fe1 C2 . . . 119.78(15) no
    S4 Fe1 C3 . . . 89.28(15) no
    S4 Fe1 C4 . . . 94.26(15) no
    S4 Fe1 C5 . . . 130.18(14) no
    C1 Fe1 C2 . . . 38.3(2) no
    C1 Fe1 C3 . . . 64.6(2) no
    C1 Fe1 C4 . . . 64.8(2) no
    C1 Fe1 C5 . . . 38.1(2) no
    C2 Fe1 C3 . . . 38.07(19) no
    C2 Fe1 C4 . . . 64.6(2) no
    C2 Fe1 C5 . . . 63.9(2) no
    C3 Fe1 C4 . . . 39.5(2) no
    C3 Fe1 C5 . . . 65.1(2) no
    C4 Fe1 C5 . . . 38.9(2) no
    Fe3 Fe2 Fe4 . . . 72.28(2) no
    Fe3 Fe2 S2 . . . 52.91(3) no
    Fe3 Fe2 S3 . . . 49.43(3) no
    Fe3 Fe2 S4 . . . 96.47(4) no
    Fe3 Fe2 C11 . . . 109.18(13) no
    Fe3 Fe2 C12 . . . 115.51(14) no
    Fe3 Fe2 C13 . . . 147.54(15) no
    Fe3 Fe2 C14 . . . 169.73(14) no
    Fe3 Fe2 C15 . . . 131.92(14) no
    Fe4 Fe2 S2 . . . 53.25(4) no
    Fe4 Fe2 S3 . . . 96.12(4) no
    Fe4 Fe2 S4 . . . 49.08(3) no
    Fe4 Fe2 C11 . . . 142.57(14) no
    Fe4 Fe2 C12 . . . 172.11(14) no
    Fe4 Fe2 C13 . . . 133.12(16) no
    Fe4 Fe2 C14 . . . 107.23(16) no
    Fe4 Fe2 C15 . . . 111.85(16) no
    S2 Fe2 S3 . . . 101.98(5) no
    S2 Fe2 S4 . . . 102.01(5) no
    S2 Fe2 C11 . . . 96.54(13) no
    S2 Fe2 C12 . . . 131.81(14) no
    S2 Fe2 C13 . . . 154.35(14) no
    S2 Fe2 C14 . . . 118.21(14) no
    S2 Fe2 C15 . . . 89.83(13) no
    S3 Fe2 S4 . . . 80.53(5) no
    S3 Fe2 C11 . . . 113.25(15) no
    S3 Fe2 C12 . . . 88.68(14) no
    S3 Fe2 C13 . . . 101.65(14) no
    S3 Fe2 C14 . . . 139.81(14) no
    S3 Fe2 C15 . . . 151.14(17) no
    S4 Fe2 C11 . . . 154.08(13) no
    S4 Fe2 C12 . . . 126.15(14) no
    S4 Fe2 C13 . . . 91.59(15) no
    S4 Fe2 C14 . . . 90.46(16) no
    S4 Fe2 C15 . . . 123.03(16) no
    C11 Fe2 C12 . . . 38.16(18) no
    C11 Fe2 C13 . . . 64.78(19) no
    C11 Fe2 C14 . . . 64.7(2) no
    C11 Fe2 C15 . . . 38.5(2) no
    C12 Fe2 C13 . . . 39.3(2) no
    C12 Fe2 C14 . . . 65.4(2) no
    C12 Fe2 C15 . . . 64.4(2) no
    C13 Fe2 C14 . . . 39.1(2) no
    C13 Fe2 C15 . . . 64.56(18) no
    C14 Fe2 C15 . . . 38.2(2) no
    Fe1 Fe3 Fe2 . . . 71.24(2) no
    Fe1 Fe3 S1 . . . 50.68(3) no
    Fe1 Fe3 S2 . . . 95.66(4) no
    Fe1 Fe3 S3 . . . 52.77(4) no
    Fe1 Fe3 S5 . . . 160.90(4) no
    Fe1 Fe3 S6 . . . 97.96(4) no
    Fe2 Fe3 S1 . . . 95.97(4) no
    Fe2 Fe3 S2 . . . 50.10(3) no
    Fe2 Fe3 S3 . . . 52.60(3) no
    Fe2 Fe3 S5 . . . 97.86(4) no
    Fe2 Fe3 S6 . . . 162.40(4) no
    S1 Fe3 S2 . . . 78.75(5) no
    S1 Fe3 S3 . . . 103.06(5) no
    S1 Fe3 S5 . . . 148.17(5) no
    S1 Fe3 S6 . . . 87.00(5) no
    S2 Fe3 S3 . . . 102.34(5) no
    S2 Fe3 S5 . . . 88.46(5) no
    S2 Fe3 S6 . . . 147.04(5) no
    S3 Fe3 S5 . . . 108.13(6) no
    S3 Fe3 S6 . . . 109.82(5) no
    S5 Fe3 S6 . . . 88.34(5) no
    Fe1 Fe4 Fe2 . . . 71.26(2) no
    Fe1 Fe4 S1 . . . 50.93(3) no
    Fe1 Fe4 S2 . . . 95.53(4) no
    Fe1 Fe4 S4 . . . 53.14(3) no
    Fe1 Fe4 S7 . . . 166.99(4) no
    Fe1 Fe4 S8 . . . 94.25(4) no
    Fe2 Fe4 S1 . . . 95.99(4) no
    Fe2 Fe4 S2 . . . 49.84(3) no
    Fe2 Fe4 S4 . . . 52.45(4) no
    Fe2 Fe4 S7 . . . 101.91(5) no
    Fe2 Fe4 S8 . . . 156.96(4) no
    S1 Fe4 S2 . . . 78.61(5) no
    S1 Fe4 S4 . . . 103.64(5) no
    S1 Fe4 S7 . . . 142.01(5) no
    S1 Fe4 S8 . . . 87.79(5) no
    S2 Fe4 S4 . . . 101.96(5) no
    S2 Fe4 S7 . . . 87.78(5) no
    S2 Fe4 S8 . . . 152.40(5) no
    S4 Fe4 S7 . . . 113.87(5) no
    S4 Fe4 S8 . . . 104.56(6) no
    S7 Fe4 S8 . . . 88.46(6) no
    Fe7 Fe5 Fe8 . . . 71.38(2) no
    Fe7 Fe5 S9 . . . 52.56(3) no
    Fe7 Fe5 S11 . . . 49.28(3) no
    Fe7 Fe5 S12 . . . 96.31(4) no
    Fe7 Fe5 C33 . . . 110.00(14) no
    Fe7 Fe5 C34 . . . 114.40(15) no
    Fe7 Fe5 C35 . . . 144.57(15) no
    Fe7 Fe5 C36 . . . 172.18(13) no
    Fe7 Fe5 C37 . . . 134.36(13) no
    Fe8 Fe5 S9 . . . 53.02(4) no
    Fe8 Fe5 S11 . . . 95.46(4) no
    Fe8 Fe5 S12 . . . 48.94(3) no
    Fe8 Fe5 C33 . . . 141.45(14) no
    Fe8 Fe5 C34 . . . 174.23(15) no
    Fe8 Fe5 C35 . . . 135.87(16) no
    Fe8 Fe5 C36 . . . 108.88(16) no
    Fe8 Fe5 C37 . . . 112.17(15) no
    S9 Fe5 S11 . . . 101.51(5) no
    S9 Fe5 S12 . . . 101.71(5) no
    S9 Fe5 C33 . . . 95.87(13) no
    S9 Fe5 C34 . . . 130.06(14) no
    S9 Fe5 C35 . . . 156.50(14) no
    S9 Fe5 C36 . . . 121.00(13) no
    S9 Fe5 C37 . . . 91.73(13) no
    S11 Fe5 S12 . . . 80.94(5) no
    S11 Fe5 C33 . . . 114.74(15) no
    S11 Fe5 C34 . . . 88.67(15) no
    S11 Fe5 C35 . . . 99.01(14) no
    S11 Fe5 C36 . . . 137.49(13) no
    S11 Fe5 C37 . . . 151.92(16) no
    S12 Fe5 C33 . . . 153.63(14) no
    S12 Fe5 C34 . . . 128.22(14) no
    S12 Fe5 C35 . . . 92.68(16) no
    S12 Fe5 C36 . . . 89.33(15) no
    S12 Fe5 C37 . . . 120.75(15) no
    C33 Fe5 C34 . . . 38.08(19) no
    C33 Fe5 C35 . . . 64.9(2) no
    C33 Fe5 C36 . . . 64.7(2) no
    C33 Fe5 C37 . . . 38.5(2) no
    C34 Fe5 C35 . . . 39.0(2) no
    C34 Fe5 C36 . . . 65.4(2) no
    C34 Fe5 C37 . . . 64.2(2) no
    C35 Fe5 C36 . . . 39.9(2) no
    C35 Fe5 C37 . . . 64.86(19) no
    C36 Fe5 C37 . . . 37.96(18) no
    Fe7 Fe6 Fe8 . . . 71.97(2) no
    Fe7 Fe6 S10 . . . 52.76(4) no
    Fe7 Fe6 S11 . . . 49.31(3) no
    Fe7 Fe6 S12 . . . 96.31(4) no
    Fe7 Fe6 C43 . . . 137.19(13) no
    Fe7 Fe6 C44 . . . 174.94(14) no
    Fe7 Fe6 C45 . . . 141.21(16) no
    Fe7 Fe6 C46 . . . 111.99(15) no
    Fe7 Fe6 C47 . . . 110.24(14) no
    Fe8 Fe6 S10 . . . 53.06(3) no
    Fe8 Fe6 S11 . . . 96.70(4) no
    Fe8 Fe6 S12 . . . 49.57(3) no
    Fe8 Fe6 C43 . . . 110.93(14) no
    Fe8 Fe6 C44 . . . 110.25(15) no
    Fe8 Fe6 C45 . . . 138.98(15) no
    Fe8 Fe6 C46 . . . 175.26(17) no
    Fe8 Fe6 C47 . . . 138.22(15) no
    S10 Fe6 S11 . . . 101.81(5) no
    S10 Fe6 S12 . . . 102.28(5) no
    S10 Fe6 C43 . . . 93.42(13) no
    S10 Fe6 C44 . . . 124.58(15) no
    S10 Fe6 C45 . . . 156.70(16) no
    S10 Fe6 C46 . . . 126.85(14) no
    S10 Fe6 C47 . . . 93.71(13) no
    S11 Fe6 S12 . . . 81.05(5) no
    S11 Fe6 C43 . . . 152.28(15) no
    S11 Fe6 C44 . . . 133.61(15) no
    S11 Fe6 C45 . . . 96.38(16) no
    S11 Fe6 C46 . . . 87.96(17) no
    S11 Fe6 C47 . . . 116.51(16) no
    S12 Fe6 C43 . . . 118.38(14) no
    S12 Fe6 C44 . . . 88.47(14) no
    S12 Fe6 C45 . . . 94.77(15) no
    S12 Fe6 C46 . . . 130.87(14) no
    S12 Fe6 C47 . . . 153.44(15) no
    C43 Fe6 C44 . . . 37.94(19) no
    C43 Fe6 C45 . . . 64.3(2) no
    C43 Fe6 C46 . . . 64.4(2) no
    C43 Fe6 C47 . . . 38.6(2) no
    C44 Fe6 C45 . . . 39.4(2) no
    C44 Fe6 C46 . . . 65.6(2) no
    C44 Fe6 C47 . . . 64.97(19) no
    C45 Fe6 C46 . . . 39.0(2) no
    C45 Fe6 C47 . . . 64.92(19) no
    C46 Fe6 C47 . . . 38.7(2) no
    Fe5 Fe7 Fe6 . . . 70.75(2) no
    Fe5 Fe7 S9 . . . 50.18(3) no
    Fe5 Fe7 S10 . . . 96.41(4) no
    Fe5 Fe7 S11 . . . 52.42(3) no
    Fe5 Fe7 S13 . . . 167.60(5) no
    Fe5 Fe7 S14 . . . 94.49(4) no
    Fe6 Fe7 S9 . . . 95.81(4) no
    Fe6 Fe7 S10 . . . 50.43(3) no
    Fe6 Fe7 S11 . . . 52.28(4) no
    Fe6 Fe7 S13 . . . 102.21(4) no
    Fe6 Fe7 S14 . . . 155.98(5) no
    S9 Fe7 S10 . . . 80.11(5) no
    S9 Fe7 S11 . . . 102.27(5) no
    S9 Fe7 S13 . . . 142.09(5) no
    S9 Fe7 S14 . . . 88.23(5) no
    S10 Fe7 S11 . . . 102.45(5) no
    S10 Fe7 S13 . . . 86.10(5) no
    S10 Fe7 S14 . . . 153.08(5) no
    S11 Fe7 S13 . . . 115.18(5) no
    S11 Fe7 S14 . . . 103.71(6) no
    S13 Fe7 S14 . . . 88.50(6) no
    Fe5 Fe8 Fe6 . . . 71.29(2) no
    Fe5 Fe8 S9 . . . 50.05(3) no
    Fe5 Fe8 S10 . . . 96.67(4) no
    Fe5 Fe8 S12 . . . 52.31(4) no
    Fe5 Fe8 S15 . . . 156.34(4) no
    Fe5 Fe8 S16 . . . 100.19(5) no
    Fe6 Fe8 S9 . . . 96.43(4) no
    Fe6 Fe8 S10 . . . 51.11(3) no
    Fe6 Fe8 S12 . . . 53.04(3) no
    Fe6 Fe8 S15 . . . 94.10(4) no
    Fe6 Fe8 S16 . . . 163.16(4) no
    S9 Fe8 S10 . . . 80.00(5) no
    S9 Fe8 S12 . . . 102.11(5) no
    S9 Fe8 S15 . . . 153.04(5) no
    S9 Fe8 S16 . . . 88.30(5) no
    S10 Fe8 S12 . . . 103.78(5) no
    S10 Fe8 S15 . . . 87.56(5) no
    S10 Fe8 S16 . . . 145.71(5) no
    S12 Fe8 S15 . . . 104.05(5) no
    S12 Fe8 S16 . . . 110.18(5) no
    S15 Fe8 S16 . . . 88.75(5) no
    Fe1 S1 Fe3 . . . 76.17(4) no
    Fe1 S1 Fe4 . . . 76.05(4) no
    Fe3 S1 Fe4 . . . 92.27(5) no
    Fe2 S2 Fe3 . . . 76.99(4) no
    Fe2 S2 Fe4 . . . 76.91(4) no
    Fe3 S2 Fe4 . . . 91.88(5) no
    Fe1 S3 Fe2 . . . 91.42(5) no
    Fe1 S3 Fe3 . . . 77.67(5) no
    Fe2 S3 Fe3 . . . 77.97(4) no
    Fe1 S4 Fe2 . . . 91.33(5) no
    Fe1 S4 Fe4 . . . 77.34(4) no
    Fe2 S4 Fe4 . . . 78.47(5) no
    Fe3 S5 C21 . . . 106.63(19) no
    Fe3 S6 C22 . . . 106.32(18) no
    Fe4 S7 C23 . . . 106.26(19) no
    Fe4 S8 C24 . . . 106.5(2) no
    Fe5 S9 Fe7 . . . 77.27(4) no
    Fe5 S9 Fe8 . . . 76.93(4) no
    Fe7 S9 Fe8 . . . 91.13(5) no
    Fe6 S10 Fe7 . . . 76.80(5) no
    Fe6 S10 Fe8 . . . 75.83(4) no
    Fe7 S10 Fe8 . . . 91.40(5) no
    Fe5 S11 Fe6 . . . 91.48(5) no
    Fe5 S11 Fe7 . . . 78.30(4) no
    Fe6 S11 Fe7 . . . 78.41(5) no
    Fe5 S12 Fe6 . . . 91.62(5) no
    Fe5 S12 Fe8 . . . 78.75(5) no
    Fe6 S12 Fe8 . . . 77.40(4) no
    Fe7 S13 C53 . . . 106.56(18) no
    Fe7 S14 C54 . . . 106.8(2) no
    Fe8 S15 C55 . . . 106.3(2) no
    Fe8 S16 C56 . . . 105.81(18) no
    F1 P1 F2 . . . 179.4(2) no
    F1 P1 F3 . . . 90.2(2) no
    F1 P1 F4 . . . 89.1(2) no
    F1 P1 F5 . . . 89.4(2) no
    F1 P1 F6 . . . 89.1(2) no
    F2 P1 F3 . . . 90.1(2) no
    F2 P1 F4 . . . 91.5(2) no
    F2 P1 F5 . . . 90.4(2) no
    F2 P1 F6 . . . 90.3(2) no
    F3 P1 F4 . . . 90.3(2) no
    F3 P1 F5 . . . 179.1(2) no
    F3 P1 F6 . . . 89.8(2) no
    F4 P1 F5 . . . 90.4(2) no
    F4 P1 F6 . . . 178.2(2) no
    F5 P1 F6 . . . 89.5(2) no
    F7 P2 F8 . . . 175.7(3) no
    F7 P2 F9 . . . 88.7(3) no
    F7 P2 F10 . . . 88.1(3) no
    F7 P2 F11 . . . 92.8(4) no
    F7 P2 F12 . . . 91.9(3) no
    F8 P2 F9 . . . 87.1(3) no
    F8 P2 F10 . . . 90.7(2) no
    F8 P2 F11 . . . 91.3(3) no
    F8 P2 F12 . . . 89.2(2) no
    F9 P2 F10 . . . 88.9(2) no
    F9 P2 F11 . . . 177.7(4) no
    F9 P2 F12 . . . 90.1(2) no
    F10 P2 F11 . . . 89.4(3) no
    F10 P2 F12 . . . 179.0(2) no
    F11 P2 F12 . . . 91.6(3) no
    C25 O3 C29 . . . 115.0(4) no
    C26 O4 C30 . . . 114.2(4) no
    C27 O7 C31 . . . 115.1(4) no
    C28 O8 C32 . . . 114.2(4) no
    C57 O11 C61 . . . 114.5(5) no
    C58 O12 C62 . . . 116.0(4) no
    C59 O15 C63 . . . 114.5(4) no
    C60 O16 C64 . . . 114.8(3) no
    Fe1 C1 C2 . . . 71.2(3) no
    Fe1 C1 C5 . . . 69.7(3) no
    Fe1 C1 C6 . . . 129.3(3) no
    C2 C1 C5 . . . 107.5(4) no
    C2 C1 C6 . . . 124.4(5) no
    C5 C1 C6 . . . 127.7(5) no
    Fe1 C2 C1 . . . 70.6(3) no
    Fe1 C2 C3 . . . 69.6(3) no
    Fe1 C2 C7 . . . 133.0(3) no
    C1 C2 C3 . . . 108.7(4) no
    C1 C2 C7 . . . 123.0(4) no
    C3 C2 C7 . . . 127.7(5) no
    Fe1 C3 C2 . . . 72.4(3) no
    Fe1 C3 C4 . . . 68.8(3) no
    Fe1 C3 C8 . . . 128.6(3) no
    C2 C3 C4 . . . 107.2(4) no
    C2 C3 C8 . . . 126.9(5) no
    C4 C3 C8 . . . 125.7(4) no
    Fe1 C4 C3 . . . 71.7(2) no
    Fe1 C4 C5 . . . 71.9(2) no
    Fe1 C4 C9 . . . 128.3(4) no
    C3 C4 C5 . . . 107.9(4) no
    C3 C4 C9 . . . 124.4(5) no
    C5 C4 C9 . . . 127.3(5) no
    Fe1 C5 C1 . . . 72.2(3) no
    Fe1 C5 C4 . . . 69.2(3) no
    Fe1 C5 C10 . . . 128.6(4) no
    C1 C5 C4 . . . 108.7(5) no
    C1 C5 C10 . . . 126.2(5) no
    C4 C5 C10 . . . 124.9(5) no
    Fe2 C11 C12 . . . 69.2(3) no
    Fe2 C11 C15 . . . 70.2(3) no
    Fe2 C11 C16 . . . 133.2(3) no
    C12 C11 C15 . . . 107.4(4) no
    C12 C11 C16 . . . 126.2(5) no
    C15 C11 C16 . . . 125.7(4) no
    Fe2 C12 C11 . . . 72.6(3) no
    Fe2 C12 C13 . . . 69.8(3) no
    Fe2 C12 C17 . . . 128.9(3) no
    C11 C12 C13 . . . 108.3(4) no
    C11 C12 C17 . . . 125.8(5) no
    C13 C12 C17 . . . 125.5(4) no
    Fe2 C13 C12 . . . 70.9(2) no
    Fe2 C13 C14 . . . 70.9(2) no
    Fe2 C13 C18 . . . 127.5(3) no
    C12 C13 C14 . . . 107.6(4) no
    C12 C13 C18 . . . 125.8(4) no
    C14 C13 C18 . . . 126.4(5) no
    Fe2 C14 C13 . . . 70.0(2) no
    Fe2 C14 C15 . . . 72.2(2) no
    Fe2 C14 C19 . . . 128.9(4) no
    C13 C14 C15 . . . 108.0(5) no
    C13 C14 C19 . . . 126.2(4) no
    C15 C14 C19 . . . 125.5(4) no
    Fe2 C15 C11 . . . 71.3(2) no
    Fe2 C15 C14 . . . 69.6(2) no
    Fe2 C15 C20 . . . 130.1(3) no
    C11 C15 C14 . . . 108.7(4) no
    C11 C15 C20 . . . 124.5(5) no
    C14 C15 C20 . . . 126.6(5) no
    S5 C21 C22 . . . 118.6(4) no
    S5 C21 C25 . . . 116.1(3) no
    C22 C21 C25 . . . 125.3(4) no
    S6 C22 C21 . . . 120.0(4) no
    S6 C22 C26 . . . 115.6(3) no
    C21 C22 C26 . . . 124.3(5) no
    S7 C23 C24 . . . 119.1(4) no
    S7 C23 C27 . . . 117.0(4) no
    C24 C23 C27 . . . 123.9(5) no
    S8 C24 C23 . . . 119.4(4) no
    S8 C24 C28 . . . 116.4(4) no
    C23 C24 C28 . . . 124.2(5) no
    O1 C25 O3 . . . 124.1(5) no
    O1 C25 C21 . . . 124.4(4) no
    O3 C25 C21 . . . 111.6(4) no
    O2 C26 O4 . . . 124.6(4) no
    O2 C26 C22 . . . 123.5(4) no
    O4 C26 C22 . . . 111.9(4) no
    O5 C27 O7 . . . 124.6(5) no
    O5 C27 C23 . . . 124.8(5) no
    O7 C27 C23 . . . 110.6(4) no
    O6 C28 O8 . . . 125.2(6) no
    O6 C28 C24 . . . 123.6(5) no
    O8 C28 C24 . . . 111.2(4) no
    Fe5 C33 C34 . . . 69.2(3) no
    Fe5 C33 C37 . . . 70.1(3) no
    Fe5 C33 C38 . . . 133.0(3) no
    C34 C33 C37 . . . 107.1(4) no
    C34 C33 C38 . . . 128.1(5) no
    C37 C33 C38 . . . 124.2(4) no
    Fe5 C34 C33 . . . 72.7(3) no
    Fe5 C34 C35 . . . 68.9(3) no
    Fe5 C34 C39 . . . 127.1(4) no
    C33 C34 C35 . . . 108.8(4) no
    C33 C34 C39 . . . 124.4(4) no
    C35 C34 C39 . . . 126.7(4) no
    Fe5 C35 C34 . . . 72.1(2) no
    Fe5 C35 C36 . . . 71.3(2) no
    Fe5 C35 C40 . . . 125.2(3) no
    C34 C35 C36 . . . 107.7(4) no
    C34 C35 C40 . . . 126.7(4) no
    C36 C35 C40 . . . 125.5(5) no
    Fe5 C36 C35 . . . 68.8(2) no
    Fe5 C36 C37 . . . 72.4(2) no
    Fe5 C36 C41 . . . 129.2(4) no
    C35 C36 C37 . . . 107.3(4) no
    C35 C36 C41 . . . 126.2(4) no
    C37 C36 C41 . . . 126.2(4) no
    Fe5 C37 C33 . . . 71.4(3) no
    Fe5 C37 C36 . . . 69.6(2) no
    Fe5 C37 C42 . . . 129.0(3) no
    C33 C37 C36 . . . 109.2(4) no
    C33 C37 C42 . . . 124.2(4) no
    C36 C37 C42 . . . 126.4(5) no
    Fe6 C43 C44 . . . 70.0(3) no
    Fe6 C43 C47 . . . 70.0(3) no
    Fe6 C43 C48 . . . 132.6(3) no
    C44 C43 C47 . . . 109.2(4) no
    C44 C43 C48 . . . 126.0(5) no
    C47 C43 C48 . . . 124.2(4) no
    Fe6 C44 C43 . . . 72.0(3) no
    Fe6 C44 C45 . . . 68.8(2) no
    Fe6 C44 C49 . . . 129.7(3) no
    C43 C44 C45 . . . 106.7(4) no
    C43 C44 C49 . . . 127.1(5) no
    C45 C44 C49 . . . 125.8(4) no
    Fe6 C45 C44 . . . 71.8(2) no
    Fe6 C45 C46 . . . 71.6(2) no
    Fe6 C45 C50 . . . 128.4(4) no
    C44 C45 C46 . . . 109.0(4) no
    C44 C45 C50 . . . 124.4(4) no
    C46 C45 C50 . . . 126.2(5) no
    Fe6 C46 C45 . . . 69.5(2) no
    Fe6 C46 C47 . . . 71.4(3) no
    Fe6 C46 C51 . . . 128.3(4) no
    C45 C46 C47 . . . 107.6(5) no
    C45 C46 C51 . . . 127.2(5) no
    C47 C46 C51 . . . 125.0(4) no
    Fe6 C47 C43 . . . 71.4(2) no
    Fe6 C47 C46 . . . 69.9(2) no
    Fe6 C47 C52 . . . 131.4(3) no
    C43 C47 C46 . . . 107.5(4) no
    C43 C47 C52 . . . 124.8(5) no
    C46 C47 C52 . . . 127.1(5) no
    S13 C53 C54 . . . 118.9(4) no
    S13 C53 C57 . . . 118.7(4) no
    C54 C53 C57 . . . 122.1(5) no
    S14 C54 C53 . . . 119.0(4) no
    S14 C54 C58 . . . 115.7(3) no
    C53 C54 C58 . . . 125.2(4) no
    S15 C55 C56 . . . 118.9(4) no
    S15 C55 C59 . . . 115.9(3) no
    C56 C55 C59 . . . 125.1(4) no
    S16 C56 C55 . . . 119.6(4) no
    S16 C56 C60 . . . 115.4(4) no
    C55 C56 C60 . . . 125.0(5) no
    O9 C57 O11 . . . 124.2(4) no
    O9 C57 C53 . . . 123.9(5) no
    O11 C57 C53 . . . 111.9(4) no
    O10 C58 O12 . . . 124.7(5) no
    O10 C58 C54 . . . 123.4(4) no
    O12 C58 C54 . . . 111.9(4) no
    O13 C59 O15 . . . 125.2(5) no
    O13 C59 C55 . . . 124.1(5) no
    O15 C59 C55 . . . 110.7(4) no
    O14 C60 O16 . . . 125.2(4) no
    O14 C60 C56 . . . 124.3(4) no
    O16 C60 C56 . . . 110.3(4) no
    C1 C6 H1 . . . 109.5 no
    C1 C6 H2 . . . 109.5 no
    C1 C6 H3 . . . 109.5 no
    H1 C6 H2 . . . 109.5 no
    H1 C6 H3 . . . 109.5 no
    H2 C6 H3 . . . 109.5 no
    C2 C7 H4 . . . 109.5 no
    C2 C7 H5 . . . 109.5 no
    C2 C7 H6 . . . 109.5 no
    H4 C7 H5 . . . 109.5 no
    H4 C7 H6 . . . 109.5 no
    H5 C7 H6 . . . 109.5 no
    C3 C8 H7 . . . 109.5 no
    C3 C8 H8 . . . 109.5 no
    C3 C8 H9 . . . 109.5 no
    H7 C8 H8 . . . 109.5 no
    H7 C8 H9 . . . 109.5 no
    H8 C8 H9 . . . 109.5 no
    C4 C9 H10 . . . 109.5 no
    C4 C9 H11 . . . 109.5 no
    C4 C9 H12 . . . 109.5 no
    H10 C9 H11 . . . 109.5 no
    H10 C9 H12 . . . 109.5 no
    H11 C9 H12 . . . 109.5 no
    C5 C10 H13 . . . 109.5 no
    C5 C10 H14 . . . 109.5 no
    C5 C10 H15 . . . 109.5 no
    H13 C10 H14 . . . 109.5 no
    H13 C10 H15 . . . 109.5 no
    H14 C10 H15 . . . 109.5 no
    C11 C16 H16 . . . 109.5 no
    C11 C16 H17 . . . 109.5 no
    C11 C16 H18 . . . 109.5 no
    H16 C16 H17 . . . 109.5 no
    H16 C16 H18 . . . 109.5 no
    H17 C16 H18 . . . 109.5 no
    C12 C17 H19 . . . 109.5 no
    C12 C17 H20 . . . 109.5 no
    C12 C17 H21 . . . 109.5 no
    H19 C17 H20 . . . 109.5 no
    H19 C17 H21 . . . 109.5 no
    H20 C17 H21 . . . 109.5 no
    C13 C18 H22 . . . 109.5 no
    C13 C18 H23 . . . 109.5 no
    C13 C18 H24 . . . 109.5 no
    H22 C18 H23 . . . 109.5 no
    H22 C18 H24 . . . 109.5 no
    H23 C18 H24 . . . 109.5 no
    C14 C19 H25 . . . 109.5 no
    C14 C19 H26 . . . 109.5 no
    C14 C19 H27 . . . 109.5 no
    H25 C19 H26 . . . 109.5 no
    H25 C19 H27 . . . 109.5 no
    H26 C19 H27 . . . 109.5 no
    C15 C20 H28 . . . 109.5 no
    C15 C20 H29 . . . 109.5 no
    C15 C20 H30 . . . 109.5 no
    H28 C20 H29 . . . 109.5 no
    H28 C20 H30 . . . 109.5 no
    H29 C20 H30 . . . 109.5 no
    O3 C29 H31 . . . 109.5 no
    O3 C29 H32 . . . 109.5 no
    O3 C29 H33 . . . 109.5 no
    H31 C29 H32 . . . 109.5 no
    H31 C29 H33 . . . 109.5 no
    H32 C29 H33 . . . 109.4 no
    O4 C30 H34 . . . 109.5 no
    O4 C30 H35 . . . 109.5 no
    O4 C30 H36 . . . 109.5 no
    H34 C30 H35 . . . 109.5 no
    H34 C30 H36 . . . 109.5 no
    H35 C30 H36 . . . 109.5 no
    O7 C31 H37 . . . 109.5 no
    O7 C31 H38 . . . 109.5 no
    O7 C31 H39 . . . 109.5 no
    H37 C31 H38 . . . 109.5 no
    H37 C31 H39 . . . 109.5 no
    H38 C31 H39 . . . 109.5 no
    O8 C32 H40 . . . 109.5 no
    O8 C32 H41 . . . 109.5 no
    O8 C32 H42 . . . 109.5 no
    H40 C32 H41 . . . 109.5 no
    H40 C32 H42 . . . 109.5 no
    H41 C32 H42 . . . 109.5 no
    C33 C38 H43 . . . 109.5 no
    C33 C38 H44 . . . 109.5 no
    C33 C38 H45 . . . 109.5 no
    H43 C38 H44 . . . 109.5 no
    H43 C38 H45 . . . 109.5 no
    H44 C38 H45 . . . 109.5 no
    C34 C39 H46 . . . 109.5 no
    C34 C39 H47 . . . 109.5 no
    C34 C39 H48 . . . 109.5 no
    H46 C39 H47 . . . 109.5 no
    H46 C39 H48 . . . 109.5 no
    H47 C39 H48 . . . 109.5 no
    C35 C40 H49 . . . 109.5 no
    C35 C40 H50 . . . 109.5 no
    C35 C40 H51 . . . 109.5 no
    H49 C40 H50 . . . 109.5 no
    H49 C40 H51 . . . 109.5 no
    H50 C40 H51 . . . 109.5 no
    C36 C41 H52 . . . 109.5 no
    C36 C41 H53 . . . 109.5 no
    C36 C41 H54 . . . 109.5 no
    H52 C41 H53 . . . 109.5 no
    H52 C41 H54 . . . 109.5 no
    H53 C41 H54 . . . 109.5 no
    C37 C42 H55 . . . 109.5 no
    C37 C42 H56 . . . 109.5 no
    C37 C42 H57 . . . 109.5 no
    H55 C42 H56 . . . 109.5 no
    H55 C42 H57 . . . 109.5 no
    H56 C42 H57 . . . 109.5 no
    C43 C48 H58 . . . 109.5 no
    C43 C48 H59 . . . 109.5 no
    C43 C48 H60 . . . 109.5 no
    H58 C48 H59 . . . 109.5 no
    H58 C48 H60 . . . 109.5 no
    H59 C48 H60 . . . 109.5 no
    C44 C49 H61 . . . 109.5 no
    C44 C49 H62 . . . 109.5 no
    C44 C49 H63 . . . 109.5 no
    H61 C49 H62 . . . 109.5 no
    H61 C49 H63 . . . 109.5 no
    H62 C49 H63 . . . 109.5 no
    C45 C50 H64 . . . 109.5 no
    C45 C50 H65 . . . 109.5 no
    C45 C50 H66 . . . 109.5 no
    H64 C50 H65 . . . 109.5 no
    H64 C50 H66 . . . 109.5 no
    H65 C50 H66 . . . 109.5 no
    C46 C51 H67 . . . 109.5 no
    C46 C51 H68 . . . 109.5 no
    C46 C51 H69 . . . 109.5 no
    H67 C51 H68 . . . 109.5 no
    H67 C51 H69 . . . 109.5 no
    H68 C51 H69 . . . 109.5 no
    C47 C52 H70 . . . 109.5 no
    C47 C52 H71 . . . 109.5 no
    C47 C52 H72 . . . 109.5 no
    H70 C52 H71 . . . 109.5 no
    H70 C52 H72 . . . 109.5 no
    H71 C52 H72 . . . 109.5 no
    O11 C61 H73 . . . 109.5 no
    O11 C61 H74 . . . 109.5 no
    O11 C61 H75 . . . 109.5 no
    H73 C61 H74 . . . 109.5 no
    H73 C61 H75 . . . 109.5 no
    H74 C61 H75 . . . 109.5 no
    O12 C62 H76 . . . 109.5 no
    O12 C62 H77 . . . 109.5 no
    O12 C62 H78 . . . 109.5 no
    H76 C62 H77 . . . 109.5 no
    H76 C62 H78 . . . 109.5 no
    H77 C62 H78 . . . 109.5 no
    O15 C63 H79 . . . 109.5 no
    O15 C63 H80 . . . 109.5 no
    O15 C63 H81 . . . 109.5 no
    H79 C63 H80 . . . 109.5 no
    H79 C63 H81 . . . 109.5 no
    H80 C63 H81 . . . 109.5 no
    O16 C64 H82 . . . 109.5 no
    O16 C64 H83 . . . 109.5 no
    O16 C64 H84 . . . 109.5 no
    H82 C64 H83 . . . 109.5 no
    H82 C64 H84 . . . 109.5 no
    H83 C64 H84 . . . 109.5 no
loop_
    _geom_torsion_atom_site_label_1
    _geom_torsion_atom_site_label_2
    _geom_torsion_atom_site_label_3
    _geom_torsion_atom_site_label_4
    _geom_torsion_site_symmetry_1
    _geom_torsion_site_symmetry_2
    _geom_torsion_site_symmetry_3
    _geom_torsion_site_symmetry_4
    _geom_torsion
    _geom_torsion_publ_flag
    Fe3 Fe1 Fe4 Fe2 . . . . -58.26(2) ?
    Fe3 Fe1 Fe4 S1 . . . . 56.41(5) ?
    Fe3 Fe1 Fe4 S2 . . . . -14.07(3) ?
    Fe3 Fe1 Fe4 S4 . . . . -114.88(5) ?
    Fe3 Fe1 Fe4 S7 . . . . -118.3(2) ?
    Fe3 Fe1 Fe4 S8 . . . . 140.08(4) ?
    Fe4 Fe1 Fe3 Fe2 . . . . 58.60(2) ?
    Fe4 Fe1 Fe3 S1 . . . . -56.25(4) ?
    Fe4 Fe1 Fe3 S2 . . . . 14.19(4) ?
    Fe4 Fe1 Fe3 S3 . . . . 115.40(5) ?
    Fe4 Fe1 Fe3 S5 . . . . 115.94(14) ?
    Fe4 Fe1 Fe3 S6 . . . . -135.71(5) ?
    Fe3 Fe1 S1 Fe4 . . . . -95.93(4) ?
    S1 Fe1 Fe3 Fe2 . . . . 114.85(4) ?
    S1 Fe1 Fe3 S2 . . . . 70.45(5) ?
    S1 Fe1 Fe3 S3 . . . . 171.65(6) ?
    S1 Fe1 Fe3 S5 . . . . 172.19(15) ?
    S1 Fe1 Fe3 S6 . . . . -79.46(6) ?
    Fe3 Fe1 S3 Fe2 . . . . 77.36(4) ?
    S3 Fe1 Fe3 Fe2 . . . . -56.80(4) ?
    S3 Fe1 Fe3 S1 . . . . -171.65(6) ?
    S3 Fe1 Fe3 S2 . . . . -101.21(5) ?
    S3 Fe1 Fe3 S5 . . . . 0.53(14) ?
    S3 Fe1 Fe3 S6 . . . . 108.88(6) ?
    Fe3 Fe1 S4 Fe2 . . . . -17.10(4) ?
    Fe3 Fe1 S4 Fe4 . . . . 60.77(4) ?
    S4 Fe1 Fe3 Fe2 . . . . 14.60(4) ?
    S4 Fe1 Fe3 S1 . . . . -100.25(5) ?
    S4 Fe1 Fe3 S2 . . . . -29.80(5) ?
    S4 Fe1 Fe3 S3 . . . . 71.41(5) ?
    S4 Fe1 Fe3 S5 . . . . 71.94(15) ?
    S4 Fe1 Fe3 S6 . . . . -179.71(5) ?
    Fe3 Fe1 C1 C2 . . . . -140.6(2) ?
    Fe3 Fe1 C1 C5 . . . . 101.7(3) ?
    Fe3 Fe1 C1 C6 . . . . -21.0(6) ?
    C1 Fe1 Fe3 Fe2 . . . . -164.89(17) ?
    C1 Fe1 Fe3 S1 . . . . 80.26(17) ?
    C1 Fe1 Fe3 S2 . . . . 150.70(17) ?
    C1 Fe1 Fe3 S3 . . . . -108.09(17) ?
    C1 Fe1 Fe3 S5 . . . . -107.6(2) ?
    C1 Fe1 Fe3 S6 . . . . 0.79(18) ?
    Fe3 Fe1 C2 C1 . . . . 58.7(3) ?
    Fe3 Fe1 C2 C3 . . . . 178.4(2) ?
    Fe3 Fe1 C2 C7 . . . . -58.7(6) ?
    C2 Fe1 Fe3 Fe2 . . . . 160.9(2) ?
    C2 Fe1 Fe3 S1 . . . . 46.1(2) ?
    C2 Fe1 Fe3 S2 . . . . 116.5(2) ?
    C2 Fe1 Fe3 S3 . . . . -142.3(2) ?
    C2 Fe1 Fe3 S5 . . . . -141.7(2) ?
    C2 Fe1 Fe3 S6 . . . . -33.4(2) ?
    Fe3 Fe1 C3 C2 . . . . -10.3(15) ?
    Fe3 Fe1 C3 C4 . . . . 106.8(13) ?
    Fe3 Fe1 C3 C8 . . . . -133.8(11) ?
    C3 Fe1 Fe3 Fe2 . . . . 170.0(13) ?
    C3 Fe1 Fe3 S1 . . . . 55.1(13) ?
    C3 Fe1 Fe3 S2 . . . . 125.6(13) ?
    C3 Fe1 Fe3 S3 . . . . -133.2(13) ?
    C3 Fe1 Fe3 S5 . . . . -132.7(13) ?
    C3 Fe1 Fe3 S6 . . . . -24.3(13) ?
    Fe3 Fe1 C4 C3 . . . . -170.0(2) ?
    Fe3 Fe1 C4 C5 . . . . -53.4(4) ?
    Fe3 Fe1 C4 C9 . . . . 70.2(6) ?
    C4 Fe1 Fe3 Fe2 . . . . -91.0(2) ?
    C4 Fe1 Fe3 S1 . . . . 154.2(2) ?
    C4 Fe1 Fe3 S2 . . . . -135.4(2) ?
    C4 Fe1 Fe3 S3 . . . . -34.2(2) ?
    C4 Fe1 Fe3 S5 . . . . -33.7(3) ?
    C4 Fe1 Fe3 S6 . . . . 74.7(2) ?
    Fe3 Fe1 C5 C1 . . . . -93.6(3) ?
    Fe3 Fe1 C5 C4 . . . . 147.7(3) ?
    Fe3 Fe1 C5 C10 . . . . 28.9(5) ?
    C5 Fe1 Fe3 Fe2 . . . . -124.03(17) ?
    C5 Fe1 Fe3 S1 . . . . 121.12(17) ?
    C5 Fe1 Fe3 S2 . . . . -168.44(17) ?
    C5 Fe1 Fe3 S3 . . . . -67.23(17) ?
    C5 Fe1 Fe3 S5 . . . . -66.7(2) ?
    C5 Fe1 Fe3 S6 . . . . 41.66(17) ?
    Fe4 Fe1 S1 Fe3 . . . . 95.93(4) ?
    S1 Fe1 Fe4 Fe2 . . . . -114.67(5) ?
    S1 Fe1 Fe4 S2 . . . . -70.48(6) ?
    S1 Fe1 Fe4 S4 . . . . -171.29(7) ?
    S1 Fe1 Fe4 S7 . . . . -174.7(2) ?
    S1 Fe1 Fe4 S8 . . . . 83.68(6) ?
    Fe4 Fe1 S3 Fe2 . . . . 16.94(4) ?
    Fe4 Fe1 S3 Fe3 . . . . -60.41(4) ?
    S3 Fe1 Fe4 Fe2 . . . . -14.42(3) ?
    S3 Fe1 Fe4 S1 . . . . 100.25(6) ?
    S3 Fe1 Fe4 S2 . . . . 29.77(5) ?
    S3 Fe1 Fe4 S4 . . . . -71.04(6) ?
    S3 Fe1 Fe4 S7 . . . . -74.5(2) ?
    S3 Fe1 Fe4 S8 . . . . -176.08(5) ?
    Fe4 Fe1 S4 Fe2 . . . . -77.87(4) ?
    S4 Fe1 Fe4 Fe2 . . . . 56.62(5) ?
    S4 Fe1 Fe4 S1 . . . . 171.29(7) ?
    S4 Fe1 Fe4 S2 . . . . 100.81(6) ?
    S4 Fe1 Fe4 S7 . . . . -3.4(2) ?
    S4 Fe1 Fe4 S8 . . . . -105.03(6) ?
    Fe4 Fe1 C1 C2 . . . . -54.5(3) ?
    Fe4 Fe1 C1 C5 . . . . -172.2(2) ?
    Fe4 Fe1 C1 C6 . . . . 65.1(7) ?
    C1 Fe1 Fe4 Fe2 . . . . -158.7(2) ?
    C1 Fe1 Fe4 S1 . . . . -44.0(2) ?
    C1 Fe1 Fe4 S2 . . . . -114.5(2) ?
    C1 Fe1 Fe4 S4 . . . . 144.7(2) ?
    C1 Fe1 Fe4 S7 . . . . 141.2(3) ?
    C1 Fe1 Fe4 S8 . . . . 39.6(2) ?
    Fe4 Fe1 C2 C1 . . . . 145.0(2) ?
    Fe4 Fe1 C2 C3 . . . . -95.4(3) ?
    Fe4 Fe1 C2 C7 . . . . 27.6(5) ?
    C2 Fe1 Fe4 Fe2 . . . . 168.69(14) ?
    C2 Fe1 Fe4 S1 . . . . -76.64(15) ?
    C2 Fe1 Fe4 S2 . . . . -147.12(15) ?
    C2 Fe1 Fe4 S4 . . . . 112.07(15) ?
    C2 Fe1 Fe4 S7 . . . . 108.7(2) ?
    C2 Fe1 Fe4 S8 . . . . 7.04(15) ?
    Fe4 Fe1 C3 C2 . . . . 99.1(3) ?
    Fe4 Fe1 C3 C4 . . . . -143.8(2) ?
    Fe4 Fe1 C3 C8 . . . . -24.4(5) ?
    C3 Fe1 Fe4 Fe2 . . . . 128.09(15) ?
    C3 Fe1 Fe4 S1 . . . . -117.24(15) ?
    C3 Fe1 Fe4 S2 . . . . 172.28(15) ?
    C3 Fe1 Fe4 S4 . . . . 71.47(15) ?
    C3 Fe1 Fe4 S7 . . . . 68.1(3) ?
    C3 Fe1 Fe4 S8 . . . . -33.56(15) ?
    Fe4 Fe1 C4 C3 . . . . 56.0(3) ?
    Fe4 Fe1 C4 C5 . . . . 172.6(2) ?
    Fe4 Fe1 C4 C9 . . . . -63.8(6) ?
    C4 Fe1 Fe4 Fe2 . . . . 94.1(2) ?
    C4 Fe1 Fe4 S1 . . . . -151.2(2) ?
    C4 Fe1 Fe4 S2 . . . . 138.3(2) ?
    C4 Fe1 Fe4 S4 . . . . 37.5(2) ?
    C4 Fe1 Fe4 S7 . . . . 34.1(3) ?
    C4 Fe1 Fe4 S8 . . . . -67.5(2) ?
    Fe4 Fe1 C5 C1 . . . . 61.1(15) ?
    Fe4 Fe1 C5 C4 . . . . -57.7(15) ?
    Fe4 Fe1 C5 C10 . . . . -176.5(11) ?
    C5 Fe1 Fe4 Fe2 . . . . 146.2(14) ?
    C5 Fe1 Fe4 S1 . . . . -99.1(14) ?
    C5 Fe1 Fe4 S2 . . . . -169.6(14) ?
    C5 Fe1 Fe4 S4 . . . . 89.6(14) ?
    C5 Fe1 Fe4 S7 . . . . 86.2(14) ?
    C5 Fe1 Fe4 S8 . . . . -15.4(14) ?
    S1 Fe1 S3 Fe2 . . . . 70.53(5) ?
    S1 Fe1 S3 Fe3 . . . . -6.83(5) ?
    S3 Fe1 S1 Fe3 . . . . 6.49(5) ?
    S3 Fe1 S1 Fe4 . . . . -89.44(5) ?
    S1 Fe1 S4 Fe2 . . . . -70.76(6) ?
    S1 Fe1 S4 Fe4 . . . . 7.11(6) ?
    S4 Fe1 S1 Fe3 . . . . 89.16(5) ?
    S4 Fe1 S1 Fe4 . . . . -6.77(6) ?
    S1 Fe1 C1 C2 . . . . -88.3(2) ?
    S1 Fe1 C1 C5 . . . . 154.0(3) ?
    S1 Fe1 C1 C6 . . . . 31.2(6) ?
    C1 Fe1 S1 Fe3 . . . . -111.43(17) ?
    C1 Fe1 S1 Fe4 . . . . 152.64(17) ?
    S1 Fe1 C2 C1 . . . . 93.9(2) ?
    S1 Fe1 C2 C3 . . . . -146.4(3) ?
    S1 Fe1 C2 C7 . . . . -23.4(5) ?
    C2 Fe1 S1 Fe3 . . . . -149.71(15) ?
    C2 Fe1 S1 Fe4 . . . . 114.36(15) ?
    S1 Fe1 C3 C2 . . . . 41.2(3) ?
    S1 Fe1 C3 C4 . . . . 158.4(2) ?
    S1 Fe1 C3 C8 . . . . -82.3(5) ?
    C3 Fe1 S1 Fe3 . . . . -173.70(18) ?
    C3 Fe1 S1 Fe4 . . . . 90.37(18) ?
    S1 Fe1 C4 C3 . . . . -50.4(5) ?
    S1 Fe1 C4 C5 . . . . 66.2(5) ?
    S1 Fe1 C4 C9 . . . . -170.2(3) ?
    C4 Fe1 S1 Fe3 . . . . -138.0(4) ?
    C4 Fe1 S1 Fe4 . . . . 126.1(4) ?
    S1 Fe1 C5 C1 . . . . -33.6(4) ?
    S1 Fe1 C5 C4 . . . . -152.4(2) ?
    S1 Fe1 C5 C10 . . . . 88.9(5) ?
    C5 Fe1 S1 Fe3 . . . . -91.4(2) ?
    C5 Fe1 S1 Fe4 . . . . 172.7(2) ?
    S3 Fe1 S4 Fe2 . . . . 29.92(4) ?
    S3 Fe1 S4 Fe4 . . . . 107.79(5) ?
    S4 Fe1 S3 Fe2 . . . . -29.91(4) ?
    S4 Fe1 S3 Fe3 . . . . -107.27(4) ?
    S3 Fe1 C1 C2 . . . . 165.7(2) ?
    S3 Fe1 C1 C5 . . . . 48.0(3) ?
    S3 Fe1 C1 C6 . . . . -74.7(6) ?
    C1 Fe1 S3 Fe2 . . . . 171.57(16) ?
    C1 Fe1 S3 Fe3 . . . . 94.21(16) ?
    S3 Fe1 C2 C1 . . . . -28.3(4) ?
    S3 Fe1 C2 C3 . . . . 91.3(4) ?
    S3 Fe1 C2 C7 . . . . -145.7(4) ?
    C2 Fe1 S3 Fe2 . . . . -169.3(2) ?
    C2 Fe1 S3 Fe3 . . . . 113.3(3) ?
    S3 Fe1 C3 C2 . . . . -139.0(2) ?
    S3 Fe1 C3 C4 . . . . -21.9(3) ?
    S3 Fe1 C3 C8 . . . . 97.5(5) ?
    C3 Fe1 S3 Fe2 . . . . -109.2(2) ?
    C3 Fe1 S3 Fe3 . . . . 173.4(2) ?
    S3 Fe1 C4 C3 . . . . 164.5(2) ?
    S3 Fe1 C4 C5 . . . . -78.9(3) ?
    S3 Fe1 C4 C9 . . . . 44.7(5) ?
    C4 Fe1 S3 Fe2 . . . . -123.06(16) ?
    C4 Fe1 S3 Fe3 . . . . 159.59(16) ?
    S3 Fe1 C5 C1 . . . . -138.1(3) ?
    S3 Fe1 C5 C4 . . . . 103.1(3) ?
    S3 Fe1 C5 C10 . . . . -15.7(4) ?
    C5 Fe1 S3 Fe2 . . . . -161.11(14) ?
    C5 Fe1 S3 Fe3 . . . . 121.53(14) ?
    S4 Fe1 C1 C2 . . . . 40.6(5) ?
    S4 Fe1 C1 C5 . . . . -77.2(5) ?
    S4 Fe1 C1 C6 . . . . 160.1(4) ?
    C1 Fe1 S4 Fe2 . . . . 161.8(3) ?
    C1 Fe1 S4 Fe4 . . . . -120.3(3) ?
    S4 Fe1 C2 C1 . . . . -160.7(2) ?
    S4 Fe1 C2 C3 . . . . -41.0(3) ?
    S4 Fe1 C2 C7 . . . . 81.9(5) ?
    C2 Fe1 S4 Fe2 . . . . -170.54(15) ?
    C2 Fe1 S4 Fe4 . . . . -92.67(16) ?
    S4 Fe1 C3 C2 . . . . 145.3(3) ?
    S4 Fe1 C3 C4 . . . . -97.6(2) ?
    S4 Fe1 C3 C8 . . . . 21.8(4) ?
    C3 Fe1 S4 Fe2 . . . . 165.57(14) ?
    C3 Fe1 S4 Fe4 . . . . -116.56(14) ?
    S4 Fe1 C4 C3 . . . . 83.7(2) ?
    S4 Fe1 C4 C5 . . . . -159.7(3) ?
    S4 Fe1 C4 C9 . . . . -36.1(5) ?
    C4 Fe1 S4 Fe2 . . . . 126.38(17) ?
    C4 Fe1 S4 Fe4 . . . . -155.75(17) ?
    S4 Fe1 C5 C1 . . . . 145.7(2) ?
    S4 Fe1 C5 C4 . . . . 26.9(4) ?
    S4 Fe1 C5 C10 . . . . -91.8(5) ?
    C5 Fe1 S4 Fe2 . . . . 109.8(2) ?
    C5 Fe1 S4 Fe4 . . . . -172.3(2) ?
    C1 Fe1 C2 C3 . . . . 119.6(4) ?
    C1 Fe1 C2 C7 . . . . -117.4(6) ?
    C2 Fe1 C1 C5 . . . . -117.7(4) ?
    C2 Fe1 C1 C6 . . . . 119.6(7) ?
    C1 Fe1 C3 C2 . . . . -36.6(3) ?
    C1 Fe1 C3 C4 . . . . 80.6(3) ?
    C1 Fe1 C3 C8 . . . . -160.1(5) ?
    C3 Fe1 C1 C2 . . . . 36.4(2) ?
    C3 Fe1 C1 C5 . . . . -81.3(3) ?
    C3 Fe1 C1 C6 . . . . 156.0(6) ?
    C1 Fe1 C4 C3 . . . . -79.9(3) ?
    C1 Fe1 C4 C5 . . . . 36.7(3) ?
    C1 Fe1 C4 C9 . . . . 160.3(6) ?
    C4 Fe1 C1 C2 . . . . 80.3(3) ?
    C4 Fe1 C1 C5 . . . . -37.5(3) ?
    C4 Fe1 C1 C6 . . . . -160.2(7) ?
    C1 Fe1 C5 C4 . . . . -118.8(5) ?
    C1 Fe1 C5 C10 . . . . 122.5(6) ?
    C5 Fe1 C1 C2 . . . . 117.7(4) ?
    C5 Fe1 C1 C6 . . . . -122.7(7) ?
    C2 Fe1 C3 C4 . . . . 117.2(4) ?
    C2 Fe1 C3 C8 . . . . -123.5(6) ?
    C3 Fe1 C2 C1 . . . . -119.6(4) ?
    C3 Fe1 C2 C7 . . . . 123.0(7) ?
    C2 Fe1 C4 C3 . . . . -37.4(3) ?
    C2 Fe1 C4 C5 . . . . 79.2(3) ?
    C2 Fe1 C4 C9 . . . . -157.2(6) ?
    C4 Fe1 C2 C1 . . . . -80.9(3) ?
    C4 Fe1 C2 C3 . . . . 38.8(3) ?
    C4 Fe1 C2 C7 . . . . 161.7(6) ?
    C2 Fe1 C5 C1 . . . . 37.6(3) ?
    C2 Fe1 C5 C4 . . . . -81.2(3) ?
    C2 Fe1 C5 C10 . . . . 160.1(5) ?
    C5 Fe1 C2 C1 . . . . -37.5(3) ?
    C5 Fe1 C2 C3 . . . . 82.2(3) ?
    C5 Fe1 C2 C7 . . . . -154.9(6) ?
    C3 Fe1 C4 C5 . . . . 116.6(4) ?
    C3 Fe1 C4 C9 . . . . -119.8(6) ?
    C4 Fe1 C3 C2 . . . . -117.2(4) ?
    C4 Fe1 C3 C8 . . . . 119.4(6) ?
    C3 Fe1 C5 C1 . . . . 80.0(3) ?
    C3 Fe1 C5 C4 . . . . -38.8(3) ?
    C3 Fe1 C5 C10 . . . . -157.6(5) ?
    C5 Fe1 C3 C2 . . . . -78.9(3) ?
    C5 Fe1 C3 C4 . . . . 38.3(3) ?
    C5 Fe1 C3 C8 . . . . 157.6(5) ?
    C4 Fe1 C5 C1 . . . . 118.8(5) ?
    C4 Fe1 C5 C10 . . . . -118.7(6) ?
    C5 Fe1 C4 C3 . . . . -116.6(4) ?
    C5 Fe1 C4 C9 . . . . 123.6(7) ?
    Fe3 Fe2 Fe4 Fe1 . . . . 58.27(2) ?
    Fe3 Fe2 Fe4 S1 . . . . 13.08(3) ?
    Fe3 Fe2 Fe4 S2 . . . . -56.53(4) ?
    Fe3 Fe2 Fe4 S4 . . . . 115.70(5) ?
    Fe3 Fe2 Fe4 S7 . . . . -133.23(4) ?
    Fe3 Fe2 Fe4 S8 . . . . 111.57(13) ?
    Fe4 Fe2 Fe3 Fe1 . . . . -57.90(2) ?
    Fe4 Fe2 Fe3 S1 . . . . -13.01(3) ?
    Fe4 Fe2 Fe3 S2 . . . . 56.92(5) ?
    Fe4 Fe2 Fe3 S3 . . . . -114.90(5) ?
    Fe4 Fe2 Fe3 S5 . . . . 138.25(4) ?
    Fe4 Fe2 Fe3 S6 . . . . -111.97(19) ?
    Fe3 Fe2 S2 Fe4 . . . . 95.07(4) ?
    S2 Fe2 Fe3 Fe1 . . . . -114.82(5) ?
    S2 Fe2 Fe3 S1 . . . . -69.92(6) ?
    S2 Fe2 Fe3 S3 . . . . -171.82(7) ?
    S2 Fe2 Fe3 S5 . . . . 81.33(6) ?
    S2 Fe2 Fe3 S6 . . . . -168.9(2) ?
    Fe3 Fe2 S3 Fe1 . . . . -77.07(4) ?
    S3 Fe2 Fe3 Fe1 . . . . 57.00(5) ?
    S3 Fe2 Fe3 S1 . . . . 101.89(6) ?
    S3 Fe2 Fe3 S2 . . . . 171.82(7) ?
    S3 Fe2 Fe3 S5 . . . . -106.86(6) ?
    S3 Fe2 Fe3 S6 . . . . 2.93(19) ?
    Fe3 Fe2 S4 Fe1 . . . . 17.04(4) ?
    Fe3 Fe2 S4 Fe4 . . . . -59.75(4) ?
    S4 Fe2 Fe3 Fe1 . . . . -14.64(4) ?
    S4 Fe2 Fe3 S1 . . . . 30.25(5) ?
    S4 Fe2 Fe3 S2 . . . . 100.18(6) ?
    S4 Fe2 Fe3 S3 . . . . -71.64(6) ?
    S4 Fe2 Fe3 S5 . . . . -178.49(5) ?
    S4 Fe2 Fe3 S6 . . . . -68.71(19) ?
    Fe3 Fe2 C11 C12 . . . . -107.2(2) ?
    Fe3 Fe2 C11 C15 . . . . 134.4(2) ?
    Fe3 Fe2 C11 C16 . . . . 13.5(5) ?
    C11 Fe2 Fe3 Fe1 . . . . 161.61(15) ?
    C11 Fe2 Fe3 S1 . . . . -153.50(15) ?
    C11 Fe2 Fe3 S2 . . . . -83.57(15) ?
    C11 Fe2 Fe3 S3 . . . . 104.61(15) ?
    C11 Fe2 Fe3 S5 . . . . -2.25(15) ?
    C11 Fe2 Fe3 S6 . . . . 107.5(2) ?
    Fe3 Fe2 C12 C11 . . . . 89.0(2) ?
    Fe3 Fe2 C12 C13 . . . . -153.3(2) ?
    Fe3 Fe2 C12 C17 . . . . -33.4(4) ?
    C12 Fe2 Fe3 Fe1 . . . . 120.76(14) ?
    C12 Fe2 Fe3 S1 . . . . 165.65(15) ?
    C12 Fe2 Fe3 S2 . . . . -124.43(15) ?
    C12 Fe2 Fe3 S3 . . . . 63.76(15) ?
    C12 Fe2 Fe3 S5 . . . . -43.10(15) ?
    C12 Fe2 Fe3 S6 . . . . 66.7(2) ?
    Fe3 Fe2 C13 C12 . . . . 49.2(4) ?
    Fe3 Fe2 C13 C14 . . . . 166.5(2) ?
    Fe3 Fe2 C13 C18 . . . . -71.7(6) ?
    C13 Fe2 Fe3 Fe1 . . . . 88.7(2) ?
    C13 Fe2 Fe3 S1 . . . . 133.6(2) ?
    C13 Fe2 Fe3 S2 . . . . -156.5(2) ?
    C13 Fe2 Fe3 S3 . . . . 31.7(2) ?
    C13 Fe2 Fe3 S5 . . . . -75.2(2) ?
    C13 Fe2 Fe3 S6 . . . . 34.6(3) ?
    Fe3 Fe2 C14 C13 . . . . -135.5(8) ?
    Fe3 Fe2 C14 C15 . . . . -18.0(11) ?
    Fe3 Fe2 C14 C19 . . . . 103.6(9) ?
    C14 Fe2 Fe3 Fe1 . . . . -146.8(9) ?
    C14 Fe2 Fe3 S1 . . . . -101.9(9) ?
    C14 Fe2 Fe3 S2 . . . . -32.0(9) ?
    C14 Fe2 Fe3 S3 . . . . 156.2(9) ?
    C14 Fe2 Fe3 S5 . . . . 49.4(9) ?
    C14 Fe2 Fe3 S6 . . . . 159.1(9) ?
    Fe3 Fe2 C15 C11 . . . . -65.2(3) ?
    Fe3 Fe2 C15 C14 . . . . 175.8(2) ?
    Fe3 Fe2 C15 C20 . . . . 54.6(6) ?
    C15 Fe2 Fe3 Fe1 . . . . -161.7(2) ?
    C15 Fe2 Fe3 S1 . . . . -116.8(2) ?
    C15 Fe2 Fe3 S2 . . . . -46.9(2) ?
    C15 Fe2 Fe3 S3 . . . . 141.3(2) ?
    C15 Fe2 Fe3 S5 . . . . 34.5(2) ?
    C15 Fe2 Fe3 S6 . . . . 144.3(2) ?
    Fe4 Fe2 S2 Fe3 . . . . -95.07(4) ?
    S2 Fe2 Fe4 Fe1 . . . . 114.79(4) ?
    S2 Fe2 Fe4 S1 . . . . 69.60(5) ?
    S2 Fe2 Fe4 S4 . . . . 172.22(6) ?
    S2 Fe2 Fe4 S7 . . . . -76.71(5) ?
    S2 Fe2 Fe4 S8 . . . . 168.10(14) ?
    Fe4 Fe2 S3 Fe1 . . . . -16.73(4) ?
    Fe4 Fe2 S3 Fe3 . . . . 60.34(4) ?
    S3 Fe2 Fe4 Fe1 . . . . 14.40(4) ?
    S3 Fe2 Fe4 S1 . . . . -30.79(5) ?
    S3 Fe2 Fe4 S2 . . . . -100.39(5) ?
    S3 Fe2 Fe4 S4 . . . . 71.83(5) ?
    S3 Fe2 Fe4 S7 . . . . -177.10(5) ?
    S3 Fe2 Fe4 S8 . . . . 67.70(14) ?
    Fe4 Fe2 S4 Fe1 . . . . 76.80(4) ?
    S4 Fe2 Fe4 Fe1 . . . . -57.43(4) ?
    S4 Fe2 Fe4 S1 . . . . -102.62(5) ?
    S4 Fe2 Fe4 S2 . . . . -172.22(6) ?
    S4 Fe2 Fe4 S7 . . . . 111.07(6) ?
    S4 Fe2 Fe4 S8 . . . . -4.13(13) ?
    Fe4 Fe2 C11 C12 . . . . 167.2(2) ?
    Fe4 Fe2 C11 C15 . . . . 48.7(3) ?
    Fe4 Fe2 C11 C16 . . . . -72.2(6) ?
    C11 Fe2 Fe4 Fe1 . . . . 156.9(2) ?
    C11 Fe2 Fe4 S1 . . . . 111.7(2) ?
    C11 Fe2 Fe4 S2 . . . . 42.1(2) ?
    C11 Fe2 Fe4 S4 . . . . -145.7(2) ?
    C11 Fe2 Fe4 S7 . . . . -34.6(2) ?
    C11 Fe2 Fe4 S8 . . . . -149.8(2) ?
    Fe4 Fe2 C12 C11 . . . . -100.4(10) ?
    Fe4 Fe2 C12 C13 . . . . 17.3(11) ?
    Fe4 Fe2 C12 C17 . . . . 137.2(8) ?
    C12 Fe2 Fe4 Fe1 . . . . -112.8(9) ?
    C12 Fe2 Fe4 S1 . . . . -158.0(9) ?
    C12 Fe2 Fe4 S2 . . . . 132.4(9) ?
    C12 Fe2 Fe4 S4 . . . . -55.4(9) ?
    C12 Fe2 Fe4 S7 . . . . 55.7(9) ?
    C12 Fe2 Fe4 S8 . . . . -59.5(10) ?
    Fe4 Fe2 C13 C12 . . . . -176.8(2) ?
    Fe4 Fe2 C13 C14 . . . . -59.4(3) ?
    Fe4 Fe2 C13 C18 . . . . 62.3(5) ?
    C13 Fe2 Fe4 Fe1 . . . . -97.85(18) ?
    C13 Fe2 Fe4 S1 . . . . -143.04(18) ?
    C13 Fe2 Fe4 S2 . . . . 147.36(19) ?
    C13 Fe2 Fe4 S4 . . . . -40.42(18) ?
    C13 Fe2 Fe4 S7 . . . . 70.65(19) ?
    C13 Fe2 Fe4 S8 . . . . -44.5(2) ?
    Fe4 Fe2 C14 C13 . . . . 138.9(2) ?
    Fe4 Fe2 C14 C15 . . . . -103.6(3) ?
    Fe4 Fe2 C14 C19 . . . . 17.9(4) ?
    C14 Fe2 Fe4 Fe1 . . . . -132.49(14) ?
    C14 Fe2 Fe4 S1 . . . . -177.68(15) ?
    C14 Fe2 Fe4 S2 . . . . 112.72(15) ?
    C14 Fe2 Fe4 S4 . . . . -75.06(15) ?
    C14 Fe2 Fe4 S7 . . . . 36.01(15) ?
    C14 Fe2 Fe4 S8 . . . . -79.19(19) ?
    Fe4 Fe2 C15 C11 . . . . -150.5(2) ?
    Fe4 Fe2 C15 C14 . . . . 90.4(3) ?
    Fe4 Fe2 C15 C20 . . . . -30.8(5) ?
    C15 Fe2 Fe4 Fe1 . . . . -172.87(15) ?
    C15 Fe2 Fe4 S1 . . . . 141.94(15) ?
    C15 Fe2 Fe4 S2 . . . . 72.34(15) ?
    C15 Fe2 Fe4 S4 . . . . -115.44(16) ?
    C15 Fe2 Fe4 S7 . . . . -4.37(16) ?
    C15 Fe2 Fe4 S8 . . . . -119.57(19) ?
    S2 Fe2 S3 Fe1 . . . . -70.40(6) ?
    S2 Fe2 S3 Fe3 . . . . 6.67(6) ?
    S3 Fe2 S2 Fe3 . . . . -6.35(6) ?
    S3 Fe2 S2 Fe4 . . . . 88.72(5) ?
    S2 Fe2 S4 Fe1 . . . . 70.43(5) ?
    S2 Fe2 S4 Fe4 . . . . -6.36(5) ?
    S4 Fe2 S2 Fe3 . . . . -89.07(5) ?
    S4 Fe2 S2 Fe4 . . . . 6.00(5) ?
    S2 Fe2 C11 C12 . . . . -160.1(2) ?
    S2 Fe2 C11 C15 . . . . 81.4(2) ?
    S2 Fe2 C11 C16 . . . . -39.4(5) ?
    C11 Fe2 S2 Fe3 . . . . 109.15(14) ?
    C11 Fe2 S2 Fe4 . . . . -155.79(14) ?
    S2 Fe2 C12 C11 . . . . 27.0(3) ?
    S2 Fe2 C12 C13 . . . . 144.7(2) ?
    S2 Fe2 C12 C17 . . . . -95.4(4) ?
    C12 Fe2 S2 Fe3 . . . . 92.75(19) ?
    C12 Fe2 S2 Fe4 . . . . -172.18(19) ?
    S2 Fe2 C13 C12 . . . . -83.5(4) ?
    S2 Fe2 C13 C14 . . . . 33.8(5) ?
    S2 Fe2 C13 C18 . . . . 155.6(3) ?
    C13 Fe2 S2 Fe3 . . . . 150.4(3) ?
    C13 Fe2 S2 Fe4 . . . . -114.6(3) ?
    S2 Fe2 C14 C13 . . . . -164.1(2) ?
    S2 Fe2 C14 C15 . . . . -46.6(3) ?
    S2 Fe2 C14 C19 . . . . 75.0(4) ?
    C14 Fe2 S2 Fe3 . . . . 173.85(19) ?
    C14 Fe2 S2 Fe4 . . . . -91.09(19) ?
    S2 Fe2 C15 C11 . . . . -100.8(2) ?
    S2 Fe2 C15 C14 . . . . 140.2(3) ?
    S2 Fe2 C15 C20 . . . . 19.0(5) ?
    C15 Fe2 S2 Fe3 . . . . 147.11(16) ?
    C15 Fe2 S2 Fe4 . . . . -117.82(16) ?
    S3 Fe2 S4 Fe1 . . . . -29.92(4) ?
    S3 Fe2 S4 Fe4 . . . . -106.71(4) ?
    S4 Fe2 S3 Fe1 . . . . 29.98(4) ?
    S4 Fe2 S3 Fe3 . . . . 107.05(5) ?
    S3 Fe2 C11 C12 . . . . -54.0(3) ?
    S3 Fe2 C11 C15 . . . . -172.5(2) ?
    S3 Fe2 C11 C16 . . . . 66.6(5) ?
    C11 Fe2 S3 Fe1 . . . . -172.98(14) ?
    C11 Fe2 S3 Fe3 . . . . -95.91(14) ?
    S3 Fe2 C12 C11 . . . . 131.9(2) ?
    S3 Fe2 C12 C13 . . . . -110.3(2) ?
    S3 Fe2 C12 C17 . . . . 9.6(4) ?
    C12 Fe2 S3 Fe1 . . . . 157.00(14) ?
    C12 Fe2 S3 Fe3 . . . . -125.93(14) ?
    S3 Fe2 C13 C12 . . . . 73.2(2) ?
    S3 Fe2 C13 C14 . . . . -169.4(3) ?
    S3 Fe2 C13 C18 . . . . -47.7(5) ?
    C13 Fe2 S3 Fe1 . . . . 119.66(16) ?
    C13 Fe2 S3 Fe3 . . . . -163.27(16) ?
    S3 Fe2 C14 C13 . . . . 16.2(4) ?
    S3 Fe2 C14 C15 . . . . 133.7(2) ?
    S3 Fe2 C14 C19 . . . . -104.7(4) ?
    C14 Fe2 S3 Fe1 . . . . 109.3(2) ?
    C14 Fe2 S3 Fe3 . . . . -173.6(2) ?
    S3 Fe2 C15 C11 . . . . 14.4(4) ?
    S3 Fe2 C15 C14 . . . . -104.7(4) ?
    S3 Fe2 C15 C20 . . . . 134.1(4) ?
    C15 Fe2 S3 Fe1 . . . . 177.4(2) ?
    C15 Fe2 S3 Fe3 . . . . -105.6(2) ?
    S4 Fe2 C11 C12 . . . . 64.3(4) ?
    S4 Fe2 C11 C15 . . . . -54.2(4) ?
    S4 Fe2 C11 C16 . . . . -175.1(3) ?
    C11 Fe2 S4 Fe1 . . . . -154.8(3) ?
    C11 Fe2 S4 Fe4 . . . . 128.4(3) ?
    S4 Fe2 C12 C11 . . . . -150.8(2) ?
    S4 Fe2 C12 C13 . . . . -33.0(3) ?
    S4 Fe2 C12 C17 . . . . 86.8(4) ?
    C12 Fe2 S4 Fe1 . . . . -111.25(17) ?
    C12 Fe2 S4 Fe4 . . . . 171.96(17) ?
    S4 Fe2 C13 C12 . . . . 153.9(2) ?
    S4 Fe2 C13 C14 . . . . -88.8(3) ?
    S4 Fe2 C13 C18 . . . . 33.0(4) ?
    C13 Fe2 S4 Fe1 . . . . -131.46(14) ?
    C13 Fe2 S4 Fe4 . . . . 151.74(14) ?
    S4 Fe2 C14 C13 . . . . 92.0(3) ?
    S4 Fe2 C14 C15 . . . . -150.5(3) ?
    S4 Fe2 C14 C19 . . . . -29.0(4) ?
    C14 Fe2 S4 Fe1 . . . . -170.55(14) ?
    C14 Fe2 S4 Fe4 . . . . 112.65(14) ?
    S4 Fe2 C15 C11 . . . . 155.0(2) ?
    S4 Fe2 C15 C14 . . . . 35.9(3) ?
    S4 Fe2 C15 C20 . . . . -85.3(5) ?
    C15 Fe2 S4 Fe1 . . . . 168.17(16) ?
    C15 Fe2 S4 Fe4 . . . . 91.37(17) ?
    C11 Fe2 C12 C13 . . . . 117.8(4) ?
    C11 Fe2 C12 C17 . . . . -122.4(5) ?
    C12 Fe2 C11 C15 . . . . -118.5(4) ?
    C12 Fe2 C11 C16 . . . . 120.7(6) ?
    C11 Fe2 C13 C12 . . . . -37.2(2) ?
    C11 Fe2 C13 C14 . . . . 80.2(3) ?
    C11 Fe2 C13 C18 . . . . -158.1(5) ?
    C13 Fe2 C11 C12 . . . . 38.3(3) ?
    C13 Fe2 C11 C15 . . . . -80.2(3) ?
    C13 Fe2 C11 C16 . . . . 158.9(6) ?
    C11 Fe2 C14 C13 . . . . -80.5(3) ?
    C11 Fe2 C14 C15 . . . . 37.0(3) ?
    C11 Fe2 C14 C19 . . . . 158.6(5) ?
    C14 Fe2 C11 C12 . . . . 81.7(3) ?
    C14 Fe2 C11 C15 . . . . -36.8(2) ?
    C14 Fe2 C11 C16 . . . . -157.6(5) ?
    C11 Fe2 C15 C14 . . . . -119.1(4) ?
    C11 Fe2 C15 C20 . . . . 119.7(6) ?
    C15 Fe2 C11 C12 . . . . 118.5(4) ?
    C15 Fe2 C11 C16 . . . . -120.9(6) ?
    C12 Fe2 C13 C14 . . . . 117.4(4) ?
    C12 Fe2 C13 C18 . . . . -120.9(6) ?
    C13 Fe2 C12 C11 . . . . -117.8(4) ?
    C13 Fe2 C12 C17 . . . . 119.9(5) ?
    C12 Fe2 C14 C13 . . . . -38.2(3) ?
    C12 Fe2 C14 C15 . . . . 79.3(3) ?
    C12 Fe2 C14 C19 . . . . -159.1(5) ?
    C14 Fe2 C12 C11 . . . . -79.7(3) ?
    C14 Fe2 C12 C13 . . . . 38.0(2) ?
    C14 Fe2 C12 C17 . . . . 157.9(5) ?
    C12 Fe2 C15 C11 . . . . 37.0(2) ?
    C12 Fe2 C15 C14 . . . . -82.0(3) ?
    C12 Fe2 C15 C20 . . . . 156.8(6) ?
    C15 Fe2 C12 C11 . . . . -37.3(3) ?
    C15 Fe2 C12 C13 . . . . 80.4(3) ?
    C15 Fe2 C12 C17 . . . . -159.7(5) ?
    C13 Fe2 C14 C15 . . . . 117.5(4) ?
    C13 Fe2 C14 C19 . . . . -120.9(5) ?
    C14 Fe2 C13 C12 . . . . -117.4(4) ?
    C14 Fe2 C13 C18 . . . . 121.7(6) ?
    C13 Fe2 C15 C11 . . . . 80.8(3) ?
    C13 Fe2 C15 C14 . . . . -38.3(3) ?
    C13 Fe2 C15 C20 . . . . -159.5(6) ?
    C15 Fe2 C13 C12 . . . . -79.9(3) ?
    C15 Fe2 C13 C14 . . . . 37.4(3) ?
    C15 Fe2 C13 C18 . . . . 159.2(5) ?
    C14 Fe2 C15 C11 . . . . 119.1(4) ?
    C14 Fe2 C15 C20 . . . . -121.2(7) ?
    C15 Fe2 C14 C13 . . . . -117.5(4) ?
    C15 Fe2 C14 C19 . . . . 121.6(6) ?
    Fe1 Fe3 S1 Fe4 . . . . 75.03(4) ?
    Fe1 Fe3 S2 Fe2 . . . . 59.73(4) ?
    Fe1 Fe3 S2 Fe4 . . . . -16.38(4) ?
    Fe1 Fe3 S3 Fe2 . . . . -94.16(5) ?
    Fe1 Fe3 S5 C21 . . . . 106.7(2) ?
    Fe1 Fe3 S6 C22 . . . . -158.70(17) ?
    Fe2 Fe3 S1 Fe1 . . . . -59.76(3) ?
    Fe2 Fe3 S1 Fe4 . . . . 15.28(4) ?
    Fe2 Fe3 S2 Fe4 . . . . -76.11(4) ?
    Fe2 Fe3 S3 Fe1 . . . . 94.16(5) ?
    Fe2 Fe3 S5 C21 . . . . 160.28(17) ?
    Fe2 Fe3 S6 C22 . . . . -108.0(2) ?
    S1 Fe3 S2 Fe2 . . . . 107.74(5) ?
    S1 Fe3 S2 Fe4 . . . . 31.63(4) ?
    S2 Fe3 S1 Fe1 . . . . -107.04(4) ?
    S2 Fe3 S1 Fe4 . . . . -32.00(4) ?
    S1 Fe3 S3 Fe1 . . . . 6.62(5) ?
    S1 Fe3 S3 Fe2 . . . . -87.54(5) ?
    S3 Fe3 S1 Fe1 . . . . -6.81(5) ?
    S3 Fe3 S1 Fe4 . . . . 68.22(5) ?
    S1 Fe3 S5 C21 . . . . -84.8(2) ?
    S5 Fe3 S1 Fe1 . . . . -175.16(9) ?
    S5 Fe3 S1 Fe4 . . . . -100.13(10) ?
    S1 Fe3 S6 C22 . . . . 151.69(18) ?
    S6 Fe3 S1 Fe1 . . . . 102.84(5) ?
    S6 Fe3 S1 Fe4 . . . . 177.87(5) ?
    S2 Fe3 S3 Fe1 . . . . 87.74(5) ?
    S2 Fe3 S3 Fe2 . . . . -6.42(6) ?
    S3 Fe3 S2 Fe2 . . . . 6.65(6) ?
    S3 Fe3 S2 Fe4 . . . . -69.46(6) ?
    S2 Fe3 S5 C21 . . . . -150.37(17) ?
    S5 Fe3 S2 Fe2 . . . . -101.58(5) ?
    S5 Fe3 S2 Fe4 . . . . -177.69(5) ?
    S2 Fe3 S6 C22 . . . . 87.8(2) ?
    S6 Fe3 S2 Fe2 . . . . 173.85(10) ?
    S6 Fe3 S2 Fe4 . . . . 97.75(11) ?
    S3 Fe3 S5 C21 . . . . 107.15(17) ?
    S5 Fe3 S3 Fe1 . . . . -179.82(5) ?
    S5 Fe3 S3 Fe2 . . . . 86.02(5) ?
    S3 Fe3 S6 C22 . . . . -105.50(18) ?
    S6 Fe3 S3 Fe1 . . . . -84.90(6) ?
    S6 Fe3 S3 Fe2 . . . . -179.06(6) ?
    S5 Fe3 S6 C22 . . . . 3.20(18) ?
    S6 Fe3 S5 C21 . . . . -3.18(17) ?
    Fe1 Fe4 S1 Fe3 . . . . -75.14(4) ?
    Fe1 Fe4 S2 Fe2 . . . . -59.74(3) ?
    Fe1 Fe4 S2 Fe3 . . . . 16.44(4) ?
    Fe1 Fe4 S4 Fe2 . . . . 94.02(5) ?
    Fe1 Fe4 S7 C23 . . . . -98.9(3) ?
    Fe1 Fe4 S8 C24 . . . . 162.68(18) ?
    Fe2 Fe4 S1 Fe1 . . . . 59.92(4) ?
    Fe2 Fe4 S1 Fe3 . . . . -15.22(4) ?
    Fe2 Fe4 S2 Fe3 . . . . 76.18(4) ?
    Fe2 Fe4 S4 Fe1 . . . . -94.02(5) ?
    Fe2 Fe4 S7 C23 . . . . -155.87(18) ?
    Fe2 Fe4 S8 C24 . . . . 113.1(2) ?
    S1 Fe4 S2 Fe2 . . . . -108.02(4) ?
    S1 Fe4 S2 Fe3 . . . . -31.84(4) ?
    S2 Fe4 S1 Fe1 . . . . 106.87(5) ?
    S2 Fe4 S1 Fe3 . . . . 31.72(4) ?
    S1 Fe4 S4 Fe1 . . . . -6.95(6) ?
    S1 Fe4 S4 Fe2 . . . . 87.07(5) ?
    S4 Fe4 S1 Fe1 . . . . 7.16(6) ?
    S4 Fe4 S1 Fe3 . . . . -67.98(6) ?
    S1 Fe4 S7 C23 . . . . 87.8(2) ?
    S7 Fe4 S1 Fe1 . . . . 178.06(9) ?
    S7 Fe4 S1 Fe3 . . . . 102.92(10) ?
    S1 Fe4 S8 C24 . . . . -146.77(18) ?
    S8 Fe4 S1 Fe1 . . . . -97.29(5) ?
    S8 Fe4 S1 Fe3 . . . . -172.43(5) ?
    S2 Fe4 S4 Fe1 . . . . -87.95(5) ?
    S2 Fe4 S4 Fe2 . . . . 6.07(5) ?
    S4 Fe4 S2 Fe2 . . . . -6.30(5) ?
    S4 Fe4 S2 Fe3 . . . . 69.89(5) ?
    S2 Fe4 S7 C23 . . . . 156.03(18) ?
    S7 Fe4 S2 Fe2 . . . . 107.64(5) ?
    S7 Fe4 S2 Fe3 . . . . -176.17(5) ?
    S2 Fe4 S8 C24 . . . . -86.8(2) ?
    S8 Fe4 S2 Fe2 . . . . -169.97(12) ?
    S8 Fe4 S2 Fe3 . . . . -93.78(13) ?
    S4 Fe4 S7 C23 . . . . -101.87(19) ?
    S7 Fe4 S4 Fe1 . . . . 179.16(6) ?
    S7 Fe4 S4 Fe2 . . . . -86.82(6) ?
    S4 Fe4 S8 C24 . . . . 109.71(18) ?
    S8 Fe4 S4 Fe1 . . . . 84.31(6) ?
    S8 Fe4 S4 Fe2 . . . . 178.33(5) ?
    S7 Fe4 S8 C24 . . . . -4.58(18) ?
    S8 Fe4 S7 C23 . . . . 3.38(18) ?
    Fe7 Fe5 Fe8 Fe6 . . . . 59.30(2) ?
    Fe7 Fe5 Fe8 S9 . . . . -56.68(4) ?
    Fe7 Fe5 Fe8 S10 . . . . 14.29(3) ?
    Fe7 Fe5 Fe8 S12 . . . . 116.58(5) ?
    Fe7 Fe5 Fe8 S15 . . . . 113.49(12) ?
    Fe7 Fe5 Fe8 S16 . . . . -135.72(4) ?
    Fe8 Fe5 Fe7 Fe6 . . . . -58.30(2) ?
    Fe8 Fe5 Fe7 S9 . . . . 57.22(5) ?
    Fe8 Fe5 Fe7 S10 . . . . -14.20(3) ?
    Fe8 Fe5 Fe7 S11 . . . . -115.00(5) ?
    Fe8 Fe5 Fe7 S13 . . . . -115.3(2) ?
    Fe8 Fe5 Fe7 S14 . . . . 141.14(4) ?
    Fe7 Fe5 S9 Fe8 . . . . 94.19(4) ?
    S9 Fe5 Fe7 Fe6 . . . . -115.52(5) ?
    S9 Fe5 Fe7 S10 . . . . -71.42(6) ?
    S9 Fe5 Fe7 S11 . . . . -172.22(7) ?
    S9 Fe5 Fe7 S13 . . . . -172.5(2) ?
    S9 Fe5 Fe7 S14 . . . . 83.92(6) ?
    Fe7 Fe5 S11 Fe6 . . . . -77.85(4) ?
    S11 Fe5 Fe7 Fe6 . . . . 56.70(5) ?
    S11 Fe5 Fe7 S9 . . . . 172.22(7) ?
    S11 Fe5 Fe7 S10 . . . . 100.80(6) ?
    S11 Fe5 Fe7 S13 . . . . -0.3(2) ?
    S11 Fe5 Fe7 S14 . . . . -103.86(7) ?
    Fe7 Fe5 S12 Fe6 . . . . 18.31(4) ?
    Fe7 Fe5 S12 Fe8 . . . . -58.50(4) ?
    S12 Fe5 Fe7 Fe6 . . . . -15.58(4) ?
    S12 Fe5 Fe7 S9 . . . . 99.94(6) ?
    S12 Fe5 Fe7 S10 . . . . 28.52(5) ?
    S12 Fe5 Fe7 S11 . . . . -72.28(6) ?
    S12 Fe5 Fe7 S13 . . . . -72.5(2) ?
    S12 Fe5 Fe7 S14 . . . . -176.14(5) ?
    Fe7 Fe5 C33 C34 . . . . -104.4(2) ?
    Fe7 Fe5 C33 C37 . . . . 137.6(2) ?
    Fe7 Fe5 C33 C38 . . . . 18.9(5) ?
    C33 Fe5 Fe7 Fe6 . . . . 162.62(15) ?
    C33 Fe5 Fe7 S9 . . . . -81.87(15) ?
    C33 Fe5 Fe7 S10 . . . . -153.28(15) ?
    C33 Fe5 Fe7 S11 . . . . 105.92(16) ?
    C33 Fe5 Fe7 S13 . . . . 105.6(3) ?
    C33 Fe5 Fe7 S14 . . . . 2.06(15) ?
    Fe7 Fe5 C34 C33 . . . . 91.7(3) ?
    Fe7 Fe5 C34 C35 . . . . -149.5(2) ?
    Fe7 Fe5 C34 C39 . . . . -28.7(4) ?
    C34 Fe5 Fe7 Fe6 . . . . 121.62(15) ?
    C34 Fe5 Fe7 S9 . . . . -122.87(16) ?
    C34 Fe5 Fe7 S10 . . . . 165.72(15) ?
    C34 Fe5 Fe7 S11 . . . . 64.91(16) ?
    C34 Fe5 Fe7 S13 . . . . 64.6(3) ?
    C34 Fe5 Fe7 S14 . . . . -38.94(15) ?
    Fe7 Fe5 C35 C34 . . . . 53.0(4) ?
    Fe7 Fe5 C35 C36 . . . . 169.4(2) ?
    Fe7 Fe5 C35 C40 . . . . -69.8(6) ?
    C35 Fe5 Fe7 Fe6 . . . . 88.1(2) ?
    C35 Fe5 Fe7 S9 . . . . -156.4(2) ?
    C35 Fe5 Fe7 S10 . . . . 132.2(2) ?
    C35 Fe5 Fe7 S11 . . . . 31.4(2) ?
    C35 Fe5 Fe7 S13 . . . . 31.1(4) ?
    C35 Fe5 Fe7 S14 . . . . -72.4(2) ?
    Fe7 Fe5 C36 C35 . . . . -128.7(11) ?
    Fe7 Fe5 C36 C37 . . . . -11.5(14) ?
    Fe7 Fe5 C36 C41 . . . . 111.2(11) ?
    C36 Fe5 Fe7 Fe6 . . . . -151.5(12) ?
    C36 Fe5 Fe7 S9 . . . . -36.0(12) ?
    C36 Fe5 Fe7 S10 . . . . -107.4(12) ?
    C36 Fe5 Fe7 S11 . . . . 151.8(12) ?
    C36 Fe5 Fe7 S13 . . . . 151.5(12) ?
    C36 Fe5 Fe7 S14 . . . . 47.9(12) ?
    Fe7 Fe5 C37 C33 . . . . -62.5(3) ?
    Fe7 Fe5 C37 C36 . . . . 177.8(2) ?
    Fe7 Fe5 C37 C42 . . . . 56.9(5) ?
    C37 Fe5 Fe7 Fe6 . . . . -161.4(2) ?
    C37 Fe5 Fe7 S9 . . . . -45.9(2) ?
    C37 Fe5 Fe7 S10 . . . . -117.3(2) ?
    C37 Fe5 Fe7 S11 . . . . 141.9(2) ?
    C37 Fe5 Fe7 S13 . . . . 141.6(3) ?
    C37 Fe5 Fe7 S14 . . . . 38.0(2) ?
    Fe8 Fe5 S9 Fe7 . . . . -94.19(4) ?
    S9 Fe5 Fe8 Fe6 . . . . 115.98(4) ?
    S9 Fe5 Fe8 S10 . . . . 70.97(5) ?
    S9 Fe5 Fe8 S12 . . . . 173.26(6) ?
    S9 Fe5 Fe8 S15 . . . . 170.16(13) ?
    S9 Fe5 Fe8 S16 . . . . -79.05(5) ?
    Fe8 Fe5 S11 Fe6 . . . . -18.22(4) ?
    Fe8 Fe5 S11 Fe7 . . . . 59.63(4) ?
    S11 Fe5 Fe8 Fe6 . . . . 15.67(4) ?
    S11 Fe5 Fe8 S9 . . . . -100.30(5) ?
    S11 Fe5 Fe8 S10 . . . . -29.34(5) ?
    S11 Fe5 Fe8 S12 . . . . 72.95(5) ?
    S11 Fe5 Fe8 S15 . . . . 69.86(12) ?
    S11 Fe5 Fe8 S16 . . . . -179.35(5) ?
    Fe8 Fe5 S12 Fe6 . . . . 76.81(4) ?
    S12 Fe5 Fe8 Fe6 . . . . -57.28(4) ?
    S12 Fe5 Fe8 S9 . . . . -173.26(6) ?
    S12 Fe5 Fe8 S10 . . . . -102.29(5) ?
    S12 Fe5 Fe8 S15 . . . . -3.09(12) ?
    S12 Fe5 Fe8 S16 . . . . 107.70(6) ?
    Fe8 Fe5 C33 C34 . . . . 170.7(2) ?
    Fe8 Fe5 C33 C37 . . . . 52.6(3) ?
    Fe8 Fe5 C33 C38 . . . . -66.0(6) ?
    C33 Fe5 Fe8 Fe6 . . . . 158.3(2) ?
    C33 Fe5 Fe8 S9 . . . . 42.3(2) ?
    C33 Fe5 Fe8 S10 . . . . 113.3(2) ?
    C33 Fe5 Fe8 S12 . . . . -144.4(2) ?
    C33 Fe5 Fe8 S15 . . . . -147.5(2) ?
    C33 Fe5 Fe8 S16 . . . . -36.7(2) ?
    Fe8 Fe5 C34 C33 . . . . -89.1(14) ?
    Fe8 Fe5 C34 C35 . . . . 29.7(15) ?
    Fe8 Fe5 C34 C39 . . . . 150.5(11) ?
    C34 Fe5 Fe8 Fe6 . . . . -119.9(14) ?
    C34 Fe5 Fe8 S9 . . . . 124.1(14) ?
    C34 Fe5 Fe8 S10 . . . . -165.0(14) ?
    C34 Fe5 Fe8 S12 . . . . -62.7(14) ?
    C34 Fe5 Fe8 S15 . . . . -65.8(14) ?
    C34 Fe5 Fe8 S16 . . . . 45.0(14) ?
    Fe8 Fe5 C35 C34 . . . . -175.9(2) ?
    Fe8 Fe5 C35 C36 . . . . -59.4(3) ?
    Fe8 Fe5 C35 C40 . . . . 61.4(5) ?
    C35 Fe5 Fe8 Fe6 . . . . -93.3(2) ?
    C35 Fe5 Fe8 S9 . . . . 150.8(2) ?
    C35 Fe5 Fe8 S10 . . . . -138.3(2) ?
    C35 Fe5 Fe8 S12 . . . . -36.0(2) ?
    C35 Fe5 Fe8 S15 . . . . -39.1(2) ?
    C35 Fe5 Fe8 S16 . . . . 71.7(2) ?
    Fe8 Fe5 C36 C35 . . . . 140.7(2) ?
    Fe8 Fe5 C36 C37 . . . . -102.1(3) ?
    Fe8 Fe5 C36 C41 . . . . 20.6(4) ?
    C36 Fe5 Fe8 Fe6 . . . . -128.95(14) ?
    C36 Fe5 Fe8 S9 . . . . 115.07(14) ?
    C36 Fe5 Fe8 S10 . . . . -173.96(14) ?
    C36 Fe5 Fe8 S12 . . . . -71.67(14) ?
    C36 Fe5 Fe8 S15 . . . . -74.76(18) ?
    C36 Fe5 Fe8 S16 . . . . 36.02(14) ?
    Fe8 Fe5 C37 C33 . . . . -147.7(2) ?
    Fe8 Fe5 C37 C36 . . . . 92.6(3) ?
    Fe8 Fe5 C37 C42 . . . . -28.3(5) ?
    C37 Fe5 Fe8 Fe6 . . . . -169.45(14) ?
    C37 Fe5 Fe8 S9 . . . . 74.58(15) ?
    C37 Fe5 Fe8 S10 . . . . 145.54(14) ?
    C37 Fe5 Fe8 S12 . . . . -112.17(15) ?
    C37 Fe5 Fe8 S15 . . . . -115.26(18) ?
    C37 Fe5 Fe8 S16 . . . . -4.47(15) ?
    S9 Fe5 S11 Fe6 . . . . -71.55(6) ?
    S9 Fe5 S11 Fe7 . . . . 6.30(6) ?
    S11 Fe5 S9 Fe7 . . . . -6.01(6) ?
    S11 Fe5 S9 Fe8 . . . . 88.18(5) ?
    S9 Fe5 S12 Fe6 . . . . 71.31(5) ?
    S9 Fe5 S12 Fe8 . . . . -5.50(5) ?
    S12 Fe5 S9 Fe7 . . . . -89.01(5) ?
    S12 Fe5 S9 Fe8 . . . . 5.19(5) ?
    S9 Fe5 C33 C34 . . . . -156.6(2) ?
    S9 Fe5 C33 C37 . . . . 85.4(2) ?
    S9 Fe5 C33 C38 . . . . -33.3(5) ?
    C33 Fe5 S9 Fe7 . . . . 110.75(15) ?
    C33 Fe5 S9 Fe8 . . . . -155.06(15) ?
    S9 Fe5 C34 C33 . . . . 31.1(3) ?
    S9 Fe5 C34 C35 . . . . 149.9(2) ?
    S9 Fe5 C34 C39 . . . . -89.3(4) ?
    C34 Fe5 S9 Fe7 . . . . 92.1(2) ?
    C34 Fe5 S9 Fe8 . . . . -173.8(2) ?
    S9 Fe5 C35 C34 . . . . -74.1(5) ?
    S9 Fe5 C35 C36 . . . . 42.4(6) ?
    S9 Fe5 C35 C40 . . . . 163.2(3) ?
    C35 Fe5 S9 Fe7 . . . . 144.4(4) ?
    C35 Fe5 S9 Fe8 . . . . -121.4(4) ?
    S9 Fe5 C36 C35 . . . . -161.7(2) ?
    S9 Fe5 C36 C37 . . . . -44.5(3) ?
    S9 Fe5 C36 C41 . . . . 78.2(4) ?
    C36 Fe5 S9 Fe7 . . . . 174.65(19) ?
    C36 Fe5 S9 Fe8 . . . . -91.16(19) ?
    S9 Fe5 C37 C33 . . . . -97.3(2) ?
    S9 Fe5 C37 C36 . . . . 143.0(3) ?
    S9 Fe5 C37 C42 . . . . 22.1(5) ?
    C37 Fe5 S9 Fe7 . . . . 149.08(16) ?
    C37 Fe5 S9 Fe8 . . . . -116.73(15) ?
    S11 Fe5 S12 Fe6 . . . . -28.66(4) ?
    S11 Fe5 S12 Fe8 . . . . -105.47(4) ?
    S12 Fe5 S11 Fe6 . . . . 28.66(4) ?
    S12 Fe5 S11 Fe7 . . . . 106.51(5) ?
    S11 Fe5 C33 C34 . . . . -51.0(3) ?
    S11 Fe5 C33 C37 . . . . -169.1(2) ?
    S11 Fe5 C33 C38 . . . . 72.3(5) ?
    C33 Fe5 S11 Fe6 . . . . -173.60(14) ?
    C33 Fe5 S11 Fe7 . . . . -95.75(15) ?
    S11 Fe5 C34 C33 . . . . 135.1(3) ?
    S11 Fe5 C34 C35 . . . . -106.1(2) ?
    S11 Fe5 C34 C39 . . . . 14.7(4) ?
    C34 Fe5 S11 Fe6 . . . . 157.74(14) ?
    C34 Fe5 S11 Fe7 . . . . -124.41(14) ?
    S11 Fe5 C35 C34 . . . . 76.5(2) ?
    S11 Fe5 C35 C36 . . . . -167.0(2) ?
    S11 Fe5 C35 C40 . . . . -46.2(5) ?
    C35 Fe5 S11 Fe6 . . . . 119.96(16) ?
    C35 Fe5 S11 Fe7 . . . . -162.19(16) ?
    S11 Fe5 C36 C35 . . . . 19.2(4) ?
    S11 Fe5 C36 C37 . . . . 136.4(2) ?
    S11 Fe5 C36 C41 . . . . -100.8(4) ?
    C36 Fe5 S11 Fe6 . . . . 107.6(2) ?
    C36 Fe5 S11 Fe7 . . . . -174.5(2) ?
    S11 Fe5 C37 C33 . . . . 21.5(4) ?
    S11 Fe5 C37 C36 . . . . -98.2(4) ?
    S11 Fe5 C37 C42 . . . . 140.8(4) ?
    C37 Fe5 S11 Fe6 . . . . 171.9(2) ?
    C37 Fe5 S11 Fe7 . . . . -110.3(2) ?
    S12 Fe5 C33 C34 . . . . 71.6(4) ?
    S12 Fe5 C33 C37 . . . . -46.5(4) ?
    S12 Fe5 C33 C38 . . . . -165.1(3) ?
    C33 Fe5 S12 Fe6 . . . . -157.9(3) ?
    C33 Fe5 S12 Fe8 . . . . 125.3(3) ?
    S12 Fe5 C34 C33 . . . . -147.6(2) ?
    S12 Fe5 C34 C35 . . . . -28.7(3) ?
    S12 Fe5 C34 C39 . . . . 92.0(4) ?
    C34 Fe5 S12 Fe6 . . . . -109.7(2) ?
    C34 Fe5 S12 Fe8 . . . . 173.47(19) ?
    S12 Fe5 C35 C34 . . . . 157.8(2) ?
    S12 Fe5 C35 C36 . . . . -85.7(3) ?
    S12 Fe5 C35 C40 . . . . 35.0(4) ?
    C35 Fe5 S12 Fe6 . . . . -127.37(14) ?
    C35 Fe5 S12 Fe8 . . . . 155.82(14) ?
    S12 Fe5 C36 C35 . . . . 95.0(3) ?
    S12 Fe5 C36 C37 . . . . -147.8(3) ?
    S12 Fe5 C36 C41 . . . . -25.1(4) ?
    C36 Fe5 S12 Fe6 . . . . -167.12(14) ?
    C36 Fe5 S12 Fe8 . . . . 116.07(14) ?
    S12 Fe5 C37 C33 . . . . 158.0(2) ?
    S12 Fe5 C37 C36 . . . . 38.3(3) ?
    S12 Fe5 C37 C42 . . . . -82.7(5) ?
    C37 Fe5 S12 Fe6 . . . . 170.48(15) ?
    C37 Fe5 S12 Fe8 . . . . 93.67(16) ?
    C33 Fe5 C34 C35 . . . . 118.8(4) ?
    C33 Fe5 C34 C39 . . . . -120.4(5) ?
    C34 Fe5 C33 C37 . . . . -118.1(4) ?
    C34 Fe5 C33 C38 . . . . 123.3(6) ?
    C33 Fe5 C35 C34 . . . . -36.6(3) ?
    C33 Fe5 C35 C36 . . . . 79.8(3) ?
    C33 Fe5 C35 C40 . . . . -159.4(5) ?
    C35 Fe5 C33 C34 . . . . 37.5(3) ?
    C35 Fe5 C33 C37 . . . . -80.5(3) ?
    C35 Fe5 C33 C38 . . . . 160.8(6) ?
    C33 Fe5 C36 C35 . . . . -80.5(3) ?
    C33 Fe5 C36 C37 . . . . 36.7(3) ?
    C33 Fe5 C36 C41 . . . . 159.4(5) ?
    C36 Fe5 C33 C34 . . . . 81.8(3) ?
    C36 Fe5 C33 C37 . . . . -36.2(2) ?
    C36 Fe5 C33 C38 . . . . -154.9(6) ?
    C33 Fe5 C37 C36 . . . . -119.7(4) ?
    C33 Fe5 C37 C42 . . . . 119.3(6) ?
    C37 Fe5 C33 C34 . . . . 118.1(4) ?
    C37 Fe5 C33 C38 . . . . -118.7(6) ?
    C34 Fe5 C35 C36 . . . . 116.5(4) ?
    C34 Fe5 C35 C40 . . . . -122.7(6) ?
    C35 Fe5 C34 C33 . . . . -118.8(4) ?
    C35 Fe5 C34 C39 . . . . 120.8(5) ?
    C34 Fe5 C36 C35 . . . . -38.3(3) ?
    C34 Fe5 C36 C37 . . . . 78.9(3) ?
    C34 Fe5 C36 C41 . . . . -158.4(4) ?
    C36 Fe5 C34 C33 . . . . -79.7(3) ?
    C36 Fe5 C34 C35 . . . . 39.1(2) ?
    C36 Fe5 C34 C39 . . . . 159.9(5) ?
    C34 Fe5 C37 C33 . . . . 37.2(2) ?
    C34 Fe5 C37 C36 . . . . -82.5(3) ?
    C34 Fe5 C37 C42 . . . . 156.5(5) ?
    C37 Fe5 C34 C33 . . . . -37.6(3) ?
    C37 Fe5 C34 C35 . . . . 81.2(3) ?
    C37 Fe5 C34 C39 . . . . -158.0(5) ?
    C35 Fe5 C36 C37 . . . . 117.2(4) ?
    C35 Fe5 C36 C41 . . . . -120.1(5) ?
    C36 Fe5 C35 C34 . . . . -116.5(4) ?
    C36 Fe5 C35 C40 . . . . 120.8(6) ?
    C35 Fe5 C37 C33 . . . . 80.7(3) ?
    C35 Fe5 C37 C36 . . . . -39.1(3) ?
    C35 Fe5 C37 C42 . . . . -160.0(5) ?
    C37 Fe5 C35 C34 . . . . -79.3(3) ?
    C37 Fe5 C35 C36 . . . . 37.2(3) ?
    C37 Fe5 C35 C40 . . . . 158.0(5) ?
    C36 Fe5 C37 C33 . . . . 119.7(4) ?
    C36 Fe5 C37 C42 . . . . -121.0(6) ?
    C37 Fe5 C36 C35 . . . . -117.2(4) ?
    C37 Fe5 C36 C41 . . . . 122.7(5) ?
    Fe7 Fe6 Fe8 Fe5 . . . . -58.98(2) ?
    Fe7 Fe6 Fe8 S9 . . . . -15.07(3) ?
    Fe7 Fe6 Fe8 S10 . . . . 56.54(5) ?
    Fe7 Fe6 Fe8 S12 . . . . -115.41(5) ?
    Fe7 Fe6 Fe8 S15 . . . . 140.06(4) ?
    Fe7 Fe6 Fe8 S16 . . . . -120.7(2) ?
    Fe8 Fe6 Fe7 Fe5 . . . . 59.34(2) ?
    Fe8 Fe6 Fe7 S9 . . . . 15.18(4) ?
    Fe8 Fe6 Fe7 S10 . . . . -56.88(4) ?
    Fe8 Fe6 Fe7 S11 . . . . 116.21(5) ?
    Fe8 Fe6 Fe7 S13 . . . . -131.27(5) ?
    Fe8 Fe6 Fe7 S14 . . . . 113.92(12) ?
    Fe7 Fe6 S10 Fe8 . . . . -94.88(4) ?
    S10 Fe6 Fe7 Fe5 . . . . 116.22(4) ?
    S10 Fe6 Fe7 S9 . . . . 72.06(5) ?
    S10 Fe6 Fe7 S11 . . . . 173.09(6) ?
    S10 Fe6 Fe7 S13 . . . . -74.39(6) ?
    S10 Fe6 Fe7 S14 . . . . 170.80(13) ?
    Fe7 Fe6 S11 Fe5 . . . . 77.74(4) ?
    S11 Fe6 Fe7 Fe5 . . . . -56.87(4) ?
    S11 Fe6 Fe7 S9 . . . . -101.03(5) ?
    S11 Fe6 Fe7 S10 . . . . -173.09(6) ?
    S11 Fe6 Fe7 S13 . . . . 112.52(6) ?
    S11 Fe6 Fe7 S14 . . . . -2.29(13) ?
    Fe7 Fe6 S12 Fe5 . . . . -18.31(4) ?
    Fe7 Fe6 S12 Fe8 . . . . 59.78(4) ?
    S12 Fe6 Fe7 Fe5 . . . . 15.58(4) ?
    S12 Fe6 Fe7 S9 . . . . -28.59(5) ?
    S12 Fe6 Fe7 S10 . . . . -100.64(5) ?
    S12 Fe6 Fe7 S11 . . . . 72.45(5) ?
    S12 Fe6 Fe7 S13 . . . . -175.04(6) ?
    S12 Fe6 Fe7 S14 . . . . 70.16(13) ?
    Fe7 Fe6 C43 C44 . . . . 177.8(2) ?
    Fe7 Fe6 C43 C47 . . . . 57.5(3) ?
    Fe7 Fe6 C43 C48 . . . . -61.1(5) ?
    C43 Fe6 Fe7 Fe5 . . . . 161.0(2) ?
    C43 Fe6 Fe7 S9 . . . . 116.8(2) ?
    C43 Fe6 Fe7 S10 . . . . 44.7(2) ?
    C43 Fe6 Fe7 S11 . . . . -142.2(2) ?
    C43 Fe6 Fe7 S13 . . . . -29.6(2) ?
    C43 Fe6 Fe7 S14 . . . . -144.4(2) ?
    Fe7 Fe6 C44 C43 . . . . -16.8(19) ?
    Fe7 Fe6 C44 C45 . . . . 99.9(17) ?
    Fe7 Fe6 C44 C49 . . . . -140.6(14) ?
    C44 Fe6 Fe7 Fe5 . . . . 176.2(17) ?
    C44 Fe6 Fe7 S9 . . . . 132.0(17) ?
    C44 Fe6 Fe7 S10 . . . . 59.9(17) ?
    C44 Fe6 Fe7 S11 . . . . -127.0(17) ?
    C44 Fe6 Fe7 S13 . . . . -14.5(17) ?
    C44 Fe6 Fe7 S14 . . . . -129.3(17) ?
    Fe7 Fe6 C45 C44 . . . . -172.0(2) ?
    Fe7 Fe6 C45 C46 . . . . -54.0(4) ?
    Fe7 Fe6 C45 C50 . . . . 68.1(5) ?
    C45 Fe6 Fe7 Fe5 . . . . -90.2(2) ?
    C45 Fe6 Fe7 S9 . . . . -134.3(2) ?
    C45 Fe6 Fe7 S10 . . . . 153.6(2) ?
    C45 Fe6 Fe7 S11 . . . . -33.3(2) ?
    C45 Fe6 Fe7 S13 . . . . 79.2(2) ?
    C45 Fe6 Fe7 S14 . . . . -35.6(2) ?
    Fe7 Fe6 C46 C45 . . . . 146.9(3) ?
    Fe7 Fe6 C46 C47 . . . . -95.3(3) ?
    Fe7 Fe6 C46 C51 . . . . 25.1(5) ?
    C46 Fe6 Fe7 Fe5 . . . . -123.42(16) ?
    C46 Fe6 Fe7 S9 . . . . -167.58(17) ?
    C46 Fe6 Fe7 S10 . . . . 120.36(17) ?
    C46 Fe6 Fe7 S11 . . . . -66.55(17) ?
    C46 Fe6 Fe7 S13 . . . . 45.97(17) ?
    C46 Fe6 Fe7 S14 . . . . -68.8(2) ?
    Fe7 Fe6 C47 C43 . . . . -142.3(2) ?
    Fe7 Fe6 C47 C46 . . . . 100.3(2) ?
    Fe7 Fe6 C47 C52 . . . . -22.0(6) ?
    C47 Fe6 Fe7 Fe5 . . . . -164.94(16) ?
    C47 Fe6 Fe7 S9 . . . . 150.89(16) ?
    C47 Fe6 Fe7 S10 . . . . 78.84(16) ?
    C47 Fe6 Fe7 S11 . . . . -108.07(16) ?
    C47 Fe6 Fe7 S13 . . . . 4.44(17) ?
    C47 Fe6 Fe7 S14 . . . . -110.4(2) ?
    Fe8 Fe6 S10 Fe7 . . . . 94.88(4) ?
    S10 Fe6 Fe8 Fe5 . . . . -115.51(5) ?
    S10 Fe6 Fe8 S9 . . . . -71.61(6) ?
    S10 Fe6 Fe8 S12 . . . . -171.95(7) ?
    S10 Fe6 Fe8 S15 . . . . 83.53(6) ?
    S10 Fe6 Fe8 S16 . . . . -177.2(2) ?
    Fe8 Fe6 S11 Fe5 . . . . 18.54(4) ?
    Fe8 Fe6 S11 Fe7 . . . . -59.20(4) ?
    S11 Fe6 Fe8 Fe5 . . . . -15.75(3) ?
    S11 Fe6 Fe8 S9 . . . . 28.16(5) ?
    S11 Fe6 Fe8 S10 . . . . 99.76(6) ?
    S11 Fe6 Fe8 S12 . . . . -72.18(6) ?
    S11 Fe6 Fe8 S15 . . . . -176.71(5) ?
    S11 Fe6 Fe8 S16 . . . . -77.5(2) ?
    Fe8 Fe6 S12 Fe5 . . . . -78.09(4) ?
    S12 Fe6 Fe8 Fe5 . . . . 56.43(5) ?
    S12 Fe6 Fe8 S9 . . . . 100.34(6) ?
    S12 Fe6 Fe8 S10 . . . . 171.95(7) ?
    S12 Fe6 Fe8 S15 . . . . -104.53(6) ?
    S12 Fe6 Fe8 S16 . . . . -5.3(2) ?
    Fe8 Fe6 C43 C44 . . . . -96.4(3) ?
    Fe8 Fe6 C43 C47 . . . . 143.2(2) ?
    Fe8 Fe6 C43 C48 . . . . 24.6(5) ?
    C43 Fe6 Fe8 Fe5 . . . . 166.47(14) ?
    C43 Fe6 Fe8 S9 . . . . -149.62(14) ?
    C43 Fe6 Fe8 S10 . . . . -78.01(15) ?
    C43 Fe6 Fe8 S12 . . . . 110.04(15) ?
    C43 Fe6 Fe8 S15 . . . . 5.52(14) ?
    C43 Fe6 Fe8 S16 . . . . 104.8(2) ?
    Fe8 Fe6 C44 C43 . . . . 98.4(3) ?
    Fe8 Fe6 C44 C45 . . . . -144.9(2) ?
    Fe8 Fe6 C44 C49 . . . . -25.4(5) ?
    C44 Fe6 Fe8 Fe5 . . . . 125.84(15) ?
    C44 Fe6 Fe8 S9 . . . . 169.74(15) ?
    C44 Fe6 Fe8 S10 . . . . -118.65(16) ?
    C44 Fe6 Fe8 S12 . . . . 69.41(16) ?
    C44 Fe6 Fe8 S15 . . . . -35.12(15) ?
    C44 Fe6 Fe8 S16 . . . . 64.1(2) ?
    Fe8 Fe6 C45 C44 . . . . 55.3(3) ?
    Fe8 Fe6 C45 C46 . . . . 173.4(2) ?
    Fe8 Fe6 C45 C50 . . . . -64.6(6) ?
    C45 Fe6 Fe8 Fe5 . . . . 92.0(2) ?
    C45 Fe6 Fe8 S9 . . . . 135.9(2) ?
    C45 Fe6 Fe8 S10 . . . . -152.4(2) ?
    C45 Fe6 Fe8 S12 . . . . 35.6(2) ?
    C45 Fe6 Fe8 S15 . . . . -68.9(2) ?
    C45 Fe6 Fe8 S16 . . . . 30.3(3) ?
    Fe8 Fe6 C46 C45 . . . . -66.8(18) ?
    Fe8 Fe6 C46 C47 . . . . 51.0(18) ?
    Fe8 Fe6 C46 C51 . . . . 171.5(14) ?
    C46 Fe6 Fe8 Fe5 . . . . 153.7(17) ?
    C46 Fe6 Fe8 S9 . . . . -162.4(17) ?
    C46 Fe6 Fe8 S10 . . . . -90.8(17) ?
    C46 Fe6 Fe8 S12 . . . . 97.3(17) ?
    C46 Fe6 Fe8 S15 . . . . -7.2(17) ?
    C46 Fe6 Fe8 S16 . . . . 92.0(17) ?
    Fe8 Fe6 C47 C43 . . . . -57.1(3) ?
    Fe8 Fe6 C47 C46 . . . . -174.5(2) ?
    Fe8 Fe6 C47 C52 . . . . 63.3(6) ?
    C47 Fe6 Fe8 Fe5 . . . . -159.5(2) ?
    C47 Fe6 Fe8 S9 . . . . -115.6(2) ?
    C47 Fe6 Fe8 S10 . . . . -43.9(2) ?
    C47 Fe6 Fe8 S12 . . . . 144.1(2) ?
    C47 Fe6 Fe8 S15 . . . . 39.6(2) ?
    C47 Fe6 Fe8 S16 . . . . 138.8(2) ?
    S10 Fe6 S11 Fe5 . . . . 72.13(5) ?
    S10 Fe6 S11 Fe7 . . . . -5.62(5) ?
    S11 Fe6 S10 Fe7 . . . . 5.35(5) ?
    S11 Fe6 S10 Fe8 . . . . -89.53(5) ?
    S10 Fe6 S12 Fe5 . . . . -71.51(6) ?
    S10 Fe6 S12 Fe8 . . . . 6.58(6) ?
    S12 Fe6 S10 Fe7 . . . . 88.61(5) ?
    S12 Fe6 S10 Fe8 . . . . -6.27(6) ?
    S10 Fe6 C43 C44 . . . . -148.0(3) ?
    S10 Fe6 C43 C47 . . . . 91.7(2) ?
    S10 Fe6 C43 C48 . . . . -27.0(5) ?
    C43 Fe6 S10 Fe7 . . . . -151.36(14) ?
    C43 Fe6 S10 Fe8 . . . . 113.76(14) ?
    S10 Fe6 C44 C43 . . . . 40.0(3) ?
    S10 Fe6 C44 C45 . . . . 156.7(2) ?
    S10 Fe6 C44 C49 . . . . -83.8(5) ?
    C44 Fe6 S10 Fe7 . . . . -174.68(17) ?
    C44 Fe6 S10 Fe8 . . . . 90.44(17) ?
    S10 Fe6 C45 C44 . . . . -55.5(5) ?
    S10 Fe6 C45 C46 . . . . 62.6(5) ?
    S10 Fe6 C45 C50 . . . . -175.4(3) ?
    C45 Fe6 S10 Fe7 . . . . -135.3(4) ?
    C45 Fe6 S10 Fe8 . . . . 129.9(4) ?
    S10 Fe6 C46 C45 . . . . -154.0(2) ?
    S10 Fe6 C46 C47 . . . . -36.2(3) ?
    S10 Fe6 C46 C51 . . . . 84.3(5) ?
    C46 Fe6 S10 Fe7 . . . . -91.0(2) ?
    C46 Fe6 S10 Fe8 . . . . 174.1(2) ?
    S10 Fe6 C47 C43 . . . . -90.8(2) ?
    S10 Fe6 C47 C46 . . . . 151.8(3) ?
    S10 Fe6 C47 C52 . . . . 29.5(5) ?
    C47 Fe6 S10 Fe7 . . . . -112.72(16) ?
    C47 Fe6 S10 Fe8 . . . . 152.40(16) ?
    S11 Fe6 S12 Fe5 . . . . 28.73(4) ?
    S11 Fe6 S12 Fe8 . . . . 106.82(5) ?
    S12 Fe6 S11 Fe5 . . . . -28.65(4) ?
    S12 Fe6 S11 Fe7 . . . . -106.39(4) ?
    S11 Fe6 C43 C44 . . . . 88.3(4) ?
    S11 Fe6 C43 C47 . . . . -32.0(4) ?
    S11 Fe6 C43 C48 . . . . -150.7(3) ?
    C43 Fe6 S11 Fe5 . . . . -165.9(2) ?
    C43 Fe6 S11 Fe7 . . . . 116.3(2) ?
    S11 Fe6 C44 C43 . . . . -140.0(2) ?
    S11 Fe6 C44 C45 . . . . -23.3(3) ?
    S11 Fe6 C44 C49 . . . . 96.2(5) ?
    C44 Fe6 S11 Fe5 . . . . -107.8(2) ?
    C44 Fe6 S11 Fe7 . . . . 174.4(2) ?
    S11 Fe6 C45 C44 . . . . 163.2(2) ?
    S11 Fe6 C45 C46 . . . . -78.7(3) ?
    S11 Fe6 C45 C50 . . . . 43.3(5) ?
    C45 Fe6 S11 Fe5 . . . . -122.50(15) ?
    C45 Fe6 S11 Fe7 . . . . 159.76(15) ?
    S11 Fe6 C46 C45 . . . . 102.8(3) ?
    S11 Fe6 C46 C47 . . . . -139.4(3) ?
    S11 Fe6 C46 C51 . . . . -19.0(4) ?
    C46 Fe6 S11 Fe5 . . . . -160.60(14) ?
    C46 Fe6 S11 Fe7 . . . . 121.66(14) ?
    S11 Fe6 C47 C43 . . . . 164.0(2) ?
    S11 Fe6 C47 C46 . . . . 46.6(3) ?
    S11 Fe6 C47 C52 . . . . -75.6(5) ?
    C47 Fe6 S11 Fe5 . . . . 172.39(14) ?
    C47 Fe6 S11 Fe7 . . . . 94.65(15) ?
    S12 Fe6 C43 C44 . . . . -42.1(3) ?
    S12 Fe6 C43 C47 . . . . -162.4(2) ?
    S12 Fe6 C43 C48 . . . . 79.0(5) ?
    C43 Fe6 S12 Fe5 . . . . -172.29(15) ?
    C43 Fe6 S12 Fe8 . . . . -94.20(16) ?
    S12 Fe6 C44 C43 . . . . 143.9(3) ?
    S12 Fe6 C44 C45 . . . . -99.4(2) ?
    S12 Fe6 C44 C49 . . . . 20.1(5) ?
    C44 Fe6 S12 Fe5 . . . . 163.37(15) ?
    C44 Fe6 S12 Fe8 . . . . -118.53(15) ?
    S12 Fe6 C45 C44 . . . . 81.7(2) ?
    S12 Fe6 C45 C46 . . . . -160.2(3) ?
    S12 Fe6 C45 C50 . . . . -38.2(5) ?
    C45 Fe6 S12 Fe5 . . . . 124.45(17) ?
    C45 Fe6 S12 Fe8 . . . . -157.45(17) ?
    S12 Fe6 C46 C45 . . . . 26.5(4) ?
    S12 Fe6 C46 C47 . . . . 144.3(2) ?
    S12 Fe6 C46 C51 . . . . -95.3(4) ?
    C46 Fe6 S12 Fe5 . . . . 108.1(2) ?
    C46 Fe6 S12 Fe8 . . . . -173.8(2) ?
    S12 Fe6 C47 C43 . . . . 36.5(5) ?
    S12 Fe6 C47 C46 . . . . -80.9(4) ?
    S12 Fe6 C47 C52 . . . . 156.9(4) ?
    C47 Fe6 S12 Fe5 . . . . 162.8(3) ?
    C47 Fe6 S12 Fe8 . . . . -119.1(3) ?
    C43 Fe6 C44 C45 . . . . 116.7(4) ?
    C43 Fe6 C44 C49 . . . . -123.8(6) ?
    C44 Fe6 C43 C47 . . . . -120.3(4) ?
    C44 Fe6 C43 C48 . . . . 121.0(6) ?
    C43 Fe6 C45 C44 . . . . -37.6(2) ?
    C43 Fe6 C45 C46 . . . . 80.5(3) ?
    C43 Fe6 C45 C50 . . . . -157.5(6) ?
    C45 Fe6 C43 C44 . . . . 39.0(3) ?
    C45 Fe6 C43 C47 . . . . -81.3(3) ?
    C45 Fe6 C43 C48 . . . . 160.0(5) ?
    C43 Fe6 C46 C45 . . . . -80.0(3) ?
    C43 Fe6 C46 C47 . . . . 37.8(3) ?
    C43 Fe6 C46 C51 . . . . 158.3(5) ?
    C46 Fe6 C43 C44 . . . . 82.4(3) ?
    C46 Fe6 C43 C47 . . . . -37.9(2) ?
    C46 Fe6 C43 C48 . . . . -156.6(5) ?
    C43 Fe6 C47 C46 . . . . -117.4(4) ?
    C43 Fe6 C47 C52 . . . . 120.3(6) ?
    C47 Fe6 C43 C44 . . . . 120.3(4) ?
    C47 Fe6 C43 C48 . . . . -118.6(6) ?
    C44 Fe6 C45 C46 . . . . 118.0(4) ?
    C44 Fe6 C45 C50 . . . . -119.9(6) ?
    C45 Fe6 C44 C43 . . . . -116.7(4) ?
    C45 Fe6 C44 C49 . . . . 119.5(6) ?
    C44 Fe6 C46 C45 . . . . -38.0(3) ?
    C44 Fe6 C46 C47 . . . . 79.9(3) ?
    C44 Fe6 C46 C51 . . . . -159.7(5) ?
    C46 Fe6 C44 C43 . . . . -79.2(3) ?
    C46 Fe6 C44 C45 . . . . 37.6(3) ?
    C46 Fe6 C44 C49 . . . . 157.1(5) ?
    C44 Fe6 C47 C43 . . . . 35.8(2) ?
    C44 Fe6 C47 C46 . . . . -81.6(3) ?
    C44 Fe6 C47 C52 . . . . 156.2(6) ?
    C47 Fe6 C44 C43 . . . . -36.4(3) ?
    C47 Fe6 C44 C45 . . . . 80.3(3) ?
    C47 Fe6 C44 C49 . . . . -160.2(5) ?
    C45 Fe6 C46 C47 . . . . 117.8(4) ?
    C45 Fe6 C46 C51 . . . . -121.8(6) ?
    C46 Fe6 C45 C44 . . . . -118.0(4) ?
    C46 Fe6 C45 C50 . . . . 122.0(6) ?
    C45 Fe6 C47 C43 . . . . 79.5(3) ?
    C45 Fe6 C47 C46 . . . . -37.9(3) ?
    C45 Fe6 C47 C52 . . . . -160.1(6) ?
    C47 Fe6 C45 C44 . . . . -80.4(3) ?
    C47 Fe6 C45 C46 . . . . 37.6(3) ?
    C47 Fe6 C45 C50 . . . . 159.6(6) ?
    C46 Fe6 C47 C43 . . . . 117.4(4) ?
    C46 Fe6 C47 C52 . . . . -122.2(7) ?
    C47 Fe6 C46 C45 . . . . -117.8(4) ?
    C47 Fe6 C46 C51 . . . . 120.4(6) ?
    Fe5 Fe7 S9 Fe8 . . . . -76.33(4) ?
    Fe5 Fe7 S10 Fe6 . . . . -58.46(3) ?
    Fe5 Fe7 S10 Fe8 . . . . 16.63(4) ?
    Fe5 Fe7 S11 Fe6 . . . . 93.97(5) ?
    Fe5 Fe7 S13 C53 . . . . -100.2(3) ?
    Fe5 Fe7 S14 C54 . . . . 163.81(17) ?
    Fe6 Fe7 S9 Fe5 . . . . 58.92(4) ?
    Fe6 Fe7 S9 Fe8 . . . . -17.42(4) ?
    Fe6 Fe7 S10 Fe8 . . . . 75.09(4) ?
    Fe6 Fe7 S11 Fe5 . . . . -93.97(5) ?
    Fe6 Fe7 S13 C53 . . . . -154.27(17) ?
    Fe6 Fe7 S14 C54 . . . . 113.3(2) ?
    S9 Fe7 S10 Fe6 . . . . -106.10(4) ?
    S9 Fe7 S10 Fe8 . . . . -31.01(4) ?
    S10 Fe7 S9 Fe5 . . . . 107.03(5) ?
    S10 Fe7 S9 Fe8 . . . . 30.70(4) ?
    S9 Fe7 S11 Fe5 . . . . -6.11(6) ?
    S9 Fe7 S11 Fe6 . . . . 87.86(5) ?
    S11 Fe7 S9 Fe5 . . . . 6.31(6) ?
    S11 Fe7 S9 Fe8 . . . . -70.03(6) ?
    S9 Fe7 S13 C53 . . . . 89.2(2) ?
    S13 Fe7 S9 Fe5 . . . . 177.38(9) ?
    S13 Fe7 S9 Fe8 . . . . 101.05(10) ?
    S9 Fe7 S14 C54 . . . . -146.37(18) ?
    S14 Fe7 S9 Fe5 . . . . -97.34(5) ?
    S14 Fe7 S9 Fe8 . . . . -173.68(5) ?
    S10 Fe7 S11 Fe5 . . . . -88.53(5) ?
    S10 Fe7 S11 Fe6 . . . . 5.45(5) ?
    S11 Fe7 S10 Fe6 . . . . -5.59(5) ?
    S11 Fe7 S10 Fe8 . . . . 69.50(5) ?
    S10 Fe7 S13 C53 . . . . 157.64(17) ?
    S13 Fe7 S10 Fe6 . . . . 109.35(5) ?
    S13 Fe7 S10 Fe8 . . . . -175.56(5) ?
    S10 Fe7 S14 C54 . . . . -82.5(2) ?
    S14 Fe7 S10 Fe6 . . . . -171.74(12) ?
    S14 Fe7 S10 Fe8 . . . . -96.65(13) ?
    S11 Fe7 S13 C53 . . . . -100.43(18) ?
    S13 Fe7 S11 Fe5 . . . . 179.94(6) ?
    S13 Fe7 S11 Fe6 . . . . -86.09(6) ?
    S11 Fe7 S14 C54 . . . . 111.43(18) ?
    S14 Fe7 S11 Fe5 . . . . 85.07(6) ?
    S14 Fe7 S11 Fe6 . . . . 179.04(5) ?
    S13 Fe7 S14 C54 . . . . -4.14(18) ?
    S14 Fe7 S13 C53 . . . . 4.03(18) ?
    Fe5 Fe8 S9 Fe7 . . . . 76.65(4) ?
    Fe5 Fe8 S10 Fe6 . . . . 59.38(4) ?
    Fe5 Fe8 S10 Fe7 . . . . -16.63(4) ?
    Fe5 Fe8 S12 Fe6 . . . . -94.24(5) ?
    Fe5 Fe8 S15 C55 . . . . 106.1(2) ?
    Fe5 Fe8 S16 C56 . . . . -150.96(16) ?
    Fe6 Fe8 S9 Fe5 . . . . -58.96(3) ?
    Fe6 Fe8 S9 Fe7 . . . . 17.69(4) ?
    Fe6 Fe8 S10 Fe7 . . . . -76.01(4) ?
    Fe6 Fe8 S12 Fe5 . . . . 94.24(5) ?
    Fe6 Fe8 S15 C55 . . . . 156.43(17) ?
    Fe6 Fe8 S16 C56 . . . . -93.0(2) ?
    S9 Fe8 S10 Fe6 . . . . 106.76(5) ?
    S9 Fe8 S10 Fe7 . . . . 30.75(4) ?
    S10 Fe8 S9 Fe5 . . . . -107.55(4) ?
    S10 Fe8 S9 Fe7 . . . . -30.90(4) ?
    S9 Fe8 S12 Fe5 . . . . 5.28(5) ?
    S9 Fe8 S12 Fe6 . . . . -88.96(5) ?
    S12 Fe8 S9 Fe5 . . . . -5.45(5) ?
    S12 Fe8 S9 Fe7 . . . . 71.20(5) ?
    S9 Fe8 S15 C55 . . . . -90.7(2) ?
    S15 Fe8 S9 Fe5 . . . . -171.30(11) ?
    S15 Fe8 S9 Fe7 . . . . -94.65(12) ?
    S9 Fe8 S16 C56 . . . . 160.19(17) ?
    S16 Fe8 S9 Fe5 . . . . 104.82(5) ?
    S16 Fe8 S9 Fe7 . . . . -178.53(5) ?
    S10 Fe8 S12 Fe5 . . . . 87.80(5) ?
    S10 Fe8 S12 Fe6 . . . . -6.45(6) ?
    S12 Fe8 S10 Fe6 . . . . 6.62(6) ?
    S12 Fe8 S10 Fe7 . . . . -69.39(6) ?
    S10 Fe8 S15 C55 . . . . -152.85(17) ?
    S15 Fe8 S10 Fe6 . . . . -97.26(5) ?
    S15 Fe8 S10 Fe7 . . . . -173.27(4) ?
    S10 Fe8 S16 C56 . . . . 90.8(2) ?
    S16 Fe8 S10 Fe6 . . . . 178.57(10) ?
    S16 Fe8 S10 Fe7 . . . . 102.56(11) ?
    S12 Fe8 S15 C55 . . . . 103.55(17) ?
    S15 Fe8 S12 Fe5 . . . . 178.72(5) ?
    S15 Fe8 S12 Fe6 . . . . 84.48(5) ?
    S12 Fe8 S16 C56 . . . . -97.52(17) ?
    S16 Fe8 S12 Fe5 . . . . -87.38(6) ?
    S16 Fe8 S12 Fe6 . . . . 178.37(6) ?
    S15 Fe8 S16 C56 . . . . 7.00(17) ?
    S16 Fe8 S15 C55 . . . . -6.95(17) ?
    Fe3 S5 C21 C22 . . . . 2.6(4) ?
    Fe3 S5 C21 C25 . . . . -175.0(3) ?
    Fe3 S6 C22 C21 . . . . -2.7(4) ?
    Fe3 S6 C22 C26 . . . . 173.3(3) ?
    Fe4 S7 C23 C24 . . . . -1.1(4) ?
    Fe4 S7 C23 C27 . . . . -178.6(3) ?
    Fe4 S8 C24 C23 . . . . 5.4(4) ?
    Fe4 S8 C24 C28 . . . . -176.1(3) ?
    Fe7 S13 C53 C54 . . . . -3.2(4) ?
    Fe7 S13 C53 C57 . . . . 171.8(3) ?
    Fe7 S14 C54 C53 . . . . 3.5(4) ?
    Fe7 S14 C54 C58 . . . . -172.4(3) ?
    Fe8 S15 C55 C56 . . . . 5.5(4) ?
    Fe8 S15 C55 C59 . . . . -177.3(3) ?
    Fe8 S16 C56 C55 . . . . -5.9(4) ?
    Fe8 S16 C56 C60 . . . . 172.0(3) ?
    C29 O3 C25 O1 . . . . 2.7(7) ?
    C29 O3 C25 C21 . . . . -178.9(4) ?
    C30 O4 C26 O2 . . . . -9.2(8) ?
    C30 O4 C26 C22 . . . . 171.0(4) ?
    C31 O7 C27 O5 . . . . -10.7(7) ?
    C31 O7 C27 C23 . . . . 170.4(4) ?
    C32 O8 C28 O6 . . . . -11.0(7) ?
    C32 O8 C28 C24 . . . . 170.8(4) ?
    C61 O11 C57 O9 . . . . 1.6(7) ?
    C61 O11 C57 C53 . . . . -179.9(3) ?
    C62 O12 C58 O10 . . . . 4.9(7) ?
    C62 O12 C58 C54 . . . . -172.4(4) ?
    C63 O15 C59 O13 . . . . -2.4(7) ?
    C63 O15 C59 C55 . . . . 177.5(4) ?
    C64 O16 C60 O14 . . . . 6.4(8) ?
    C64 O16 C60 C56 . . . . -177.6(4) ?
    Fe1 C1 C2 C3 . . . . -59.3(3) ?
    Fe1 C1 C2 C7 . . . . 129.2(5) ?
    Fe1 C1 C5 C4 . . . . 59.9(3) ?
    Fe1 C1 C5 C10 . . . . -125.2(5) ?
    C2 C1 C5 Fe1 . . . . -61.5(3) ?
    C2 C1 C5 C4 . . . . -1.6(6) ?
    C2 C1 C5 C10 . . . . 173.3(5) ?
    C5 C1 C2 Fe1 . . . . 60.5(3) ?
    C5 C1 C2 C3 . . . . 1.2(6) ?
    C5 C1 C2 C7 . . . . -170.2(5) ?
    C6 C1 C2 Fe1 . . . . -125.3(5) ?
    C6 C1 C2 C3 . . . . 175.4(5) ?
    C6 C1 C2 C7 . . . . 4.0(8) ?
    C6 C1 C5 Fe1 . . . . 124.5(5) ?
    C6 C1 C5 C4 . . . . -175.6(5) ?
    C6 C1 C5 C10 . . . . -0.6(9) ?
    Fe1 C2 C3 C4 . . . . -60.3(3) ?
    Fe1 C2 C3 C8 . . . . 125.5(5) ?
    C1 C2 C3 Fe1 . . . . 59.9(3) ?
    C1 C2 C3 C4 . . . . -0.3(6) ?
    C1 C2 C3 C8 . . . . -174.6(5) ?
    C7 C2 C3 Fe1 . . . . -129.2(5) ?
    C7 C2 C3 C4 . . . . 170.6(5) ?
    C7 C2 C3 C8 . . . . -3.7(9) ?
    Fe1 C3 C4 C5 . . . . -63.2(3) ?
    Fe1 C3 C4 C9 . . . . 124.4(5) ?
    C2 C3 C4 Fe1 . . . . 62.6(3) ?
    C2 C3 C4 C5 . . . . -0.6(6) ?
    C2 C3 C4 C9 . . . . -173.0(5) ?
    C8 C3 C4 Fe1 . . . . -123.1(5) ?
    C8 C3 C4 C5 . . . . 173.7(5) ?
    C8 C3 C4 C9 . . . . 1.3(8) ?
    Fe1 C4 C5 C1 . . . . -61.7(3) ?
    Fe1 C4 C5 C10 . . . . 123.2(5) ?
    C3 C4 C5 Fe1 . . . . 63.1(3) ?
    C3 C4 C5 C1 . . . . 1.4(6) ?
    C3 C4 C5 C10 . . . . -173.6(5) ?
    C9 C4 C5 Fe1 . . . . -124.8(6) ?
    C9 C4 C5 C1 . . . . 173.5(5) ?
    C9 C4 C5 C10 . . . . -1.6(9) ?
    Fe2 C11 C12 C13 . . . . -61.0(3) ?
    Fe2 C11 C12 C17 . . . . 125.9(5) ?
    Fe2 C11 C15 C14 . . . . 59.8(3) ?
    Fe2 C11 C15 C20 . . . . -126.3(5) ?
    C12 C11 C15 Fe2 . . . . -59.5(3) ?
    C12 C11 C15 C14 . . . . 0.4(6) ?
    C12 C11 C15 C20 . . . . 174.2(4) ?
    C15 C11 C12 Fe2 . . . . 60.1(3) ?
    C15 C11 C12 C13 . . . . -0.9(5) ?
    C15 C11 C12 C17 . . . . -174.0(4) ?
    C16 C11 C12 Fe2 . . . . -129.1(5) ?
    C16 C11 C12 C13 . . . . 169.9(5) ?
    C16 C11 C12 C17 . . . . -3.2(8) ?
    C16 C11 C15 Fe2 . . . . 129.6(5) ?
    C16 C11 C15 C14 . . . . -170.5(5) ?
    C16 C11 C15 C20 . . . . 3.3(8) ?
    Fe2 C12 C13 C14 . . . . -61.7(3) ?
    Fe2 C12 C13 C18 . . . . 123.0(5) ?
    C11 C12 C13 Fe2 . . . . 62.8(3) ?
    C11 C12 C13 C14 . . . . 1.1(5) ?
    C11 C12 C13 C18 . . . . -174.2(5) ?
    C17 C12 C13 Fe2 . . . . -124.1(5) ?
    C17 C12 C13 C14 . . . . 174.3(4) ?
    C17 C12 C13 C18 . . . . -1.1(8) ?
    Fe2 C13 C14 C15 . . . . -62.6(3) ?
    Fe2 C13 C14 C19 . . . . 124.2(5) ?
    C12 C13 C14 Fe2 . . . . 61.7(3) ?
    C12 C13 C14 C15 . . . . -0.9(5) ?
    C12 C13 C14 C19 . . . . -174.1(5) ?
    C18 C13 C14 Fe2 . . . . -123.0(5) ?
    C18 C13 C14 C15 . . . . 174.4(5) ?
    C18 C13 C14 C19 . . . . 1.2(9) ?
    Fe2 C14 C15 C11 . . . . -60.9(3) ?
    Fe2 C14 C15 C20 . . . . 125.4(5) ?
    C13 C14 C15 Fe2 . . . . 61.2(3) ?
    C13 C14 C15 C11 . . . . 0.3(6) ?
    C13 C14 C15 C20 . . . . -173.3(5) ?
    C19 C14 C15 Fe2 . . . . -125.5(5) ?
    C19 C14 C15 C11 . . . . 173.6(5) ?
    C19 C14 C15 C20 . . . . -0.1(6) ?
    S5 C21 C22 S6 . . . . 0.1(5) ?
    S5 C21 C22 C26 . . . . -175.6(3) ?
    S5 C21 C25 O1 . . . . 12.6(6) ?
    S5 C21 C25 O3 . . . . -165.8(3) ?
    C22 C21 C25 O1 . . . . -164.7(5) ?
    C22 C21 C25 O3 . . . . 16.8(7) ?
    C25 C21 C22 S6 . . . . 177.3(3) ?
    C25 C21 C22 C26 . . . . 1.7(7) ?
    S6 C22 C26 O2 . . . . -84.8(6) ?
    S6 C22 C26 O4 . . . . 95.0(4) ?
    C21 C22 C26 O2 . . . . 91.0(7) ?
    C21 C22 C26 O4 . . . . -89.2(6) ?
    S7 C23 C24 S8 . . . . -2.9(6) ?
    S7 C23 C24 C28 . . . . 178.8(3) ?
    S7 C23 C27 O5 . . . . -41.9(7) ?
    S7 C23 C27 O7 . . . . 137.0(4) ?
    C24 C23 C27 O5 . . . . 140.8(6) ?
    C24 C23 C27 O7 . . . . -40.4(6) ?
    C27 C23 C24 S8 . . . . 174.4(3) ?
    C27 C23 C24 C28 . . . . -4.0(8) ?
    S8 C24 C28 O6 . . . . -42.8(6) ?
    S8 C24 C28 O8 . . . . 135.5(3) ?
    C23 C24 C28 O6 . . . . 135.6(5) ?
    C23 C24 C28 O8 . . . . -46.1(6) ?
    Fe5 C33 C34 C35 . . . . -59.7(3) ?
    Fe5 C33 C34 C39 . . . . 123.6(5) ?
    Fe5 C33 C37 C36 . . . . 59.6(3) ?
    Fe5 C33 C37 C42 . . . . -125.0(5) ?
    C34 C33 C37 Fe5 . . . . -59.7(3) ?
    C34 C33 C37 C36 . . . . -0.1(4) ?
    C34 C33 C37 C42 . . . . 175.3(5) ?
    C37 C33 C34 Fe5 . . . . 60.2(3) ?
    C37 C33 C34 C35 . . . . 0.5(6) ?
    C37 C33 C34 C39 . . . . -176.2(5) ?
    C38 C33 C34 Fe5 . . . . -129.0(5) ?
    C38 C33 C34 C35 . . . . 171.3(5) ?
    C38 C33 C34 C39 . . . . -5.4(9) ?
    C38 C33 C37 Fe5 . . . . 129.1(5) ?
    C38 C33 C37 C36 . . . . -171.3(5) ?
    C38 C33 C37 C42 . . . . 4.1(8) ?
    Fe5 C34 C35 C36 . . . . -62.8(3) ?
    Fe5 C34 C35 C40 . . . . 121.0(5) ?
    C33 C34 C35 Fe5 . . . . 62.1(3) ?
    C33 C34 C35 C36 . . . . -0.8(6) ?
    C33 C34 C35 C40 . . . . -176.9(5) ?
    C39 C34 C35 Fe5 . . . . -121.3(5) ?
    C39 C34 C35 C36 . . . . 175.9(5) ?
    C39 C34 C35 C40 . . . . -0.3(7) ?
    Fe5 C35 C36 C37 . . . . -62.6(3) ?
    Fe5 C35 C36 C41 . . . . 123.8(5) ?
    C34 C35 C36 Fe5 . . . . 63.3(3) ?
    C34 C35 C36 C37 . . . . 0.7(6) ?
    C34 C35 C36 C41 . . . . -172.9(5) ?
    C40 C35 C36 Fe5 . . . . -120.4(5) ?
    C40 C35 C36 C37 . . . . 176.9(5) ?
    C40 C35 C36 C41 . . . . 3.4(8) ?
    Fe5 C36 C37 C33 . . . . -60.7(3) ?
    Fe5 C36 C37 C42 . . . . 124.1(5) ?
    C35 C36 C37 Fe5 . . . . 60.3(3) ?
    C35 C36 C37 C33 . . . . -0.4(6) ?
    C35 C36 C37 C42 . . . . -175.6(5) ?
    C41 C36 C37 Fe5 . . . . -126.1(5) ?
    C41 C36 C37 C33 . . . . 173.2(5) ?
    C41 C36 C37 C42 . . . . -2.1(9) ?
    Fe6 C43 C44 C45 . . . . -60.4(3) ?
    Fe6 C43 C44 C49 . . . . 126.6(5) ?
    Fe6 C43 C47 C46 . . . . 61.0(3) ?
    Fe6 C43 C47 C52 . . . . -128.0(5) ?
    C44 C43 C47 Fe6 . . . . -59.2(3) ?
    C44 C43 C47 C46 . . . . 1.7(5) ?
    C44 C43 C47 C52 . . . . 172.7(4) ?
    C47 C43 C44 Fe6 . . . . 59.2(3) ?
    C47 C43 C44 C45 . . . . -1.2(5) ?
    C47 C43 C44 C49 . . . . -174.1(4) ?
    C48 C43 C44 Fe6 . . . . -128.8(5) ?
    C48 C43 C44 C45 . . . . 170.8(4) ?
    C48 C43 C44 C49 . . . . -2.2(8) ?
    C48 C43 C47 Fe6 . . . . 128.6(4) ?
    C48 C43 C47 C46 . . . . -170.4(4) ?
    C48 C43 C47 C52 . . . . 0.6(8) ?
    Fe6 C44 C45 C46 . . . . -62.3(3) ?
    Fe6 C44 C45 C50 . . . . 124.5(5) ?
    C43 C44 C45 Fe6 . . . . 62.5(3) ?
    C43 C44 C45 C46 . . . . 0.2(5) ?
    C43 C44 C45 C50 . . . . -173.0(5) ?
    C49 C44 C45 Fe6 . . . . -124.4(5) ?
    C49 C44 C45 C46 . . . . 173.3(4) ?
    C49 C44 C45 C50 . . . . 0.1(6) ?
    Fe6 C45 C46 C47 . . . . -61.6(3) ?
    Fe6 C45 C46 C51 . . . . 123.2(5) ?
    C44 C45 C46 Fe6 . . . . 62.5(3) ?
    C44 C45 C46 C47 . . . . 0.9(5) ?
    C44 C45 C46 C51 . . . . -174.4(5) ?
    C50 C45 C46 Fe6 . . . . -124.5(5) ?
    C50 C45 C46 C47 . . . . 173.9(5) ?
    C50 C45 C46 C51 . . . . -1.4(9) ?
    Fe6 C46 C47 C43 . . . . -61.9(3) ?
    Fe6 C46 C47 C52 . . . . 127.3(5) ?
    C45 C46 C47 Fe6 . . . . 60.3(3) ?
    C45 C46 C47 C43 . . . . -1.6(5) ?
    C45 C46 C47 C52 . . . . -172.3(5) ?
    C51 C46 C47 Fe6 . . . . -124.3(5) ?
    C51 C46 C47 C43 . . . . 173.8(5) ?
    C51 C46 C47 C52 . . . . 3.1(8) ?
    S13 C53 C54 S14 . . . . -0.2(4) ?
    S13 C53 C54 C58 . . . . 175.2(3) ?
    S13 C53 C57 O9 . . . . -140.1(4) ?
    S13 C53 C57 O11 . . . . 41.4(5) ?
    C54 C53 C57 O9 . . . . 34.7(7) ?
    C54 C53 C57 O11 . . . . -143.8(4) ?
    C57 C53 C54 S14 . . . . -175.0(3) ?
    C57 C53 C54 C58 . . . . 0.4(7) ?
    S14 C54 C58 O10 . . . . 49.2(6) ?
    S14 C54 C58 O12 . . . . -133.4(3) ?
    C53 C54 C58 O10 . . . . -126.4(5) ?
    C53 C54 C58 O12 . . . . 51.0(6) ?
    S15 C55 C56 S16 . . . . 0.2(4) ?
    S15 C55 C56 C60 . . . . -177.4(3) ?
    S15 C55 C59 O13 . . . . 19.7(6) ?
    S15 C55 C59 O15 . . . . -160.2(3) ?
    C56 C55 C59 O13 . . . . -163.3(5) ?
    C56 C55 C59 O15 . . . . 16.8(6) ?
    C59 C55 C56 S16 . . . . -176.6(3) ?
    C59 C55 C56 C60 . . . . 5.7(7) ?
    S16 C56 C60 O14 . . . . 67.9(6) ?
    S16 C56 C60 O16 . . . . -108.1(4) ?
    C55 C56 C60 O14 . . . . -114.4(6) ?
    C55 C56 C60 O16 . . . . 69.7(6) ?
_iucr_refine_instructions_details
;
TITL  _sample-L2
CELL  0.71075 15.54600 23.76690 24.87250 90.000 102.209 90.000
ZERR  8 0.00890 0.01320 0.01400 0.000 0.006 0.000
LATT 1
SYMM    -X, .50+Y, .50-Z
SFAC C H F FE O P S
UNIT 256 336 48 32 64 8 64
SHEL 99999.000000 0.000000
L.S. 10
FMAP 2
PLAN -20
TEMP -180.0
ACTA
SIZE 0.200 0.200 0.150
WGHT    0.069700   28.539301
FVAR       1.43694   0.00000
FE1   4    0.077152    0.258103    0.139724    11.00000    0.02432    0.02689 =
         0.02055   -0.00034    0.00561    0.00095
FE2   4    0.172091    0.141678    0.123964    11.00000    0.02388    0.02532 =
         0.02019   -0.00056    0.00488   -0.00004
FE3   4    0.254955    0.238851    0.167238    11.00000    0.02413    0.02608 =
         0.02187   -0.00040    0.00466   -0.00126
FE4   4    0.103722    0.171628    0.213667    11.00000    0.02743    0.02788 =
         0.02025    0.00034    0.00645   -0.00207
FE5   4    0.408603    0.164446    0.414420    11.00000    0.02434    0.02590 =
         0.01896    0.00013    0.00527   -0.00078
FE6   4    0.514188    0.276475    0.398531    11.00000    0.02358    0.02496 =
         0.02186    0.00040    0.00496    0.00023
FE7   4    0.334135    0.263059    0.367592    11.00000    0.02364    0.02690 =
         0.02251   -0.00029    0.00612    0.00072
FE8   4    0.481339    0.190026    0.325247    11.00000    0.02532    0.02573 =
         0.02082   -0.00030    0.00673    0.00028
S1    7    0.160532    0.258938    0.222281    11.00000    0.02838    0.02766 =
         0.01997   -0.00090    0.00617   -0.00121
S2    7    0.245020    0.154841    0.207336    11.00000    0.02615    0.02856 =
         0.01973    0.00120    0.00394   -0.00029
S3    7    0.169870    0.228120    0.088386    11.00000    0.02544    0.02593 =
         0.02140   -0.00054    0.00602    0.00040
S4    7    0.036344    0.167700    0.129819    11.00000    0.02506    0.02812 =
         0.02313   -0.00212    0.00660   -0.00189
S5    7    0.387892    0.216384    0.160241    11.00000    0.02654    0.02617 =
         0.02830   -0.00044    0.00764   -0.00108
S6    7    0.298114    0.326500    0.177855    11.00000    0.02600    0.02753 =
         0.02851   -0.00117    0.00736   -0.00055
S7    7    0.106924    0.092014    0.257271    11.00000    0.03044    0.03023 =
         0.02951    0.00478    0.00919   -0.00089
S8    7    0.004844    0.200968    0.257522    11.00000    0.03650    0.03036 =
         0.02748    0.00135    0.01384   -0.00142
S9    7    0.338701    0.177461    0.329957    11.00000    0.02515    0.02828 =
         0.02113   -0.00124    0.00448   -0.00020
S10   7    0.433603    0.279299    0.315153    11.00000    0.02691    0.02693 =
         0.02262    0.00134    0.00636    0.00163
S11   7    0.415563    0.252068    0.447579    11.00000    0.02519    0.02853 =
         0.02113   -0.00244    0.00658   -0.00120
S12   7    0.546400    0.185240    0.409257    11.00000    0.02429    0.02593 =
         0.02368    0.00201    0.00598    0.00012
S13   7    0.289442    0.348803    0.347540    11.00000    0.02553    0.02703 =
         0.03432    0.00235    0.01012    0.00138
S14   7    0.202652    0.242862    0.379250    11.00000    0.02591    0.02902 =
         0.02889    0.00136    0.00799    0.00005
S15   7    0.584738    0.214163    0.282984    11.00000    0.02872    0.02609 =
         0.02561   -0.00016    0.00996   -0.00012
S16   7    0.477929    0.107584    0.286981    11.00000    0.02964    0.02641 =
         0.02998   -0.00276    0.01198   -0.00179
P1    6    0.225899   -0.060915    0.004402    11.00000    0.03074    0.03274 =
         0.03784   -0.00391    0.00424    0.00426
P2    6    0.795282    0.086896    0.534604    11.00000    0.03053    0.04135 =
         0.04665    0.00199    0.00633    0.00418
F1    3    0.289983   -0.053065    0.063987    11.00000    0.04331    0.08007 =
         0.04847   -0.01922   -0.00435    0.00534
F2    3    0.163009   -0.069306   -0.054182    11.00000    0.03868    0.08835 =
         0.03744   -0.01318   -0.00252    0.01556
F3    3    0.145330   -0.037420    0.027899    11.00000    0.04022    0.05754 =
         0.05886   -0.02113    0.01807    0.00305
F4    3    0.249982    0.001559   -0.011094    11.00000    0.05546    0.04432 =
         0.09331    0.01202    0.02156    0.00437
F5    3    0.307043   -0.085233   -0.018501    11.00000    0.03376    0.06006 =
         0.05201   -0.00660    0.00973    0.01221
F6    3    0.203997   -0.122841    0.021635    11.00000    0.05856    0.04044 =
         0.07900    0.00721    0.01975    0.00031
F7    3    0.852487    0.088106    0.595094    11.00000    0.09387    0.13910 =
         0.06238    0.02926   -0.02690   -0.01875
F8    3    0.737777    0.090736    0.473662    11.00000    0.04966    0.14551 =
         0.04903   -0.00505    0.00678   -0.02703
F9    3    0.774165    0.152286    0.540666    11.00000    0.06926    0.04990 =
         0.11854   -0.00186    0.03323    0.01500
F10   3    0.881111    0.104352    0.513527    11.00000    0.03175    0.06975 =
         0.10063   -0.02023    0.02384   -0.00883
F11   3    0.816742    0.023884    0.526382    11.00000    0.05750    0.03794 =
         0.29091   -0.01534    0.03807    0.00141
F12   3    0.708755    0.070547    0.555809    11.00000    0.04890    0.08831 =
         0.07402    0.03908    0.02215    0.00507
O1    5    0.567203    0.232360    0.136783    11.00000    0.03353    0.03228 =
         0.03473   -0.00442    0.01004    0.00426
O2    5    0.438205    0.413429    0.129561    11.00000    0.04334    0.02948 =
         0.03243    0.00406    0.00726   -0.00272
O3    5    0.584384    0.321261    0.169516    11.00000    0.02840    0.03015 =
         0.03608    0.00087    0.00907   -0.00393
O4    5    0.490332    0.400289    0.220639    11.00000    0.03537    0.02910 =
         0.02707   -0.00001    0.00741   -0.00534
O5    5    0.019558   -0.001031    0.318009    11.00000    0.05700    0.03701 =
         0.04193    0.00176    0.01855   -0.00634
O6    5   -0.098419    0.196137    0.352150    11.00000    0.06807    0.04043 =
         0.05425   -0.01692    0.03893   -0.01388
O7    5    0.008840    0.064210    0.382065    11.00000    0.03469    0.04291 =
         0.02894    0.01033    0.00833   -0.00696
O8    5   -0.145891    0.110236    0.321148    11.00000    0.03339    0.03914 =
         0.02715    0.00044    0.01476   -0.00527
O9    5    0.091586    0.423156    0.383442    11.00000    0.04765    0.03917 =
         0.03647    0.00485    0.02274    0.01182
O10   5    0.041765    0.281684    0.426658    11.00000    0.03992    0.05034 =
         0.02866    0.00845    0.01600   -0.00185
O11   5    0.155929    0.439777    0.312300    11.00000    0.03724    0.03751 =
         0.04453    0.01140    0.02062    0.00997
O12   5   -0.006045    0.326130    0.346109    11.00000    0.02074    0.05520 =
         0.03358    0.00261    0.01008    0.00186
O13   5    0.739416    0.197467    0.229999    11.00000    0.02629    0.03588 =
         0.03810    0.00238    0.00965   -0.00124
O14   5    0.535075    0.027584    0.192502    11.00000    0.04038    0.03161 =
         0.04167   -0.00838    0.00127    0.00442
O15   5    0.684012    0.118095    0.185450    11.00000    0.04597    0.03220 =
         0.03590   -0.00388    0.02367   -0.00022
O16   5    0.657631    0.028458    0.260178    11.00000    0.03155    0.02865 =
         0.03103    0.00075    0.00668    0.00339
C1    1    0.051965    0.348658    0.138408    11.00000    0.03351    0.02784 =
         0.03774    0.00254    0.00951    0.01028
C2    1   -0.013079    0.320676    0.162056    11.00000    0.03026    0.03387 =
         0.02398    0.00649    0.00856    0.01098
C3    1   -0.059839    0.282109    0.122923    11.00000    0.02304    0.03652 =
         0.02340    0.00296    0.00274    0.00893
C4    1   -0.023657    0.286449    0.074142    11.00000    0.02844    0.03853 =
         0.02447    0.00462    0.00485    0.01058
C5    1    0.043805    0.327993    0.084084    11.00000    0.02537    0.03400 =
         0.03671    0.01179    0.01107    0.01475
C6    1    0.110095    0.395412    0.165762    11.00000    0.03648    0.02797 =
         0.07192   -0.00477    0.00737    0.00423
AFIX  33
H1    2    0.098868    0.402051    0.202555    11.00000   -1.20000
H2    2    0.097451    0.429785    0.143744    11.00000   -1.20000
H3    2    0.171909    0.384917    0.168842    11.00000   -1.20000
AFIX   0
C7    1   -0.033957    0.337784    0.215611    11.00000    0.04989    0.04768 =
         0.02912   -0.00086    0.01406    0.01553
AFIX  33
H4    2   -0.082401    0.314650    0.222918    11.00000   -1.20000
H5    2   -0.051291    0.377496    0.213901    11.00000   -1.20000
H6    2    0.018114    0.332439    0.245176    11.00000   -1.20000
AFIX   0
C8    1   -0.137812    0.247670    0.128336    11.00000    0.02334    0.04558 =
         0.04617    0.00361    0.00850    0.00249
AFIX  33
H7    2   -0.161107    0.228303    0.093516    11.00000   -1.20000
H8    2   -0.183328    0.272265    0.137386    11.00000   -1.20000
H9    2   -0.120214    0.219824    0.157659    11.00000   -1.20000
AFIX   0
C9    1   -0.060873    0.257532    0.020907    11.00000    0.03333    0.05418 =
         0.02600   -0.00094   -0.00328    0.01684
AFIX  33
H10   2   -0.027092    0.268313   -0.006573    11.00000   -1.20000
H11   2   -0.122506    0.268645    0.008061    11.00000   -1.20000
H12   2   -0.057410    0.216689    0.026345    11.00000   -1.20000
AFIX   0
C10   1    0.091792    0.349403    0.042078    11.00000    0.04617    0.04956 =
         0.05221    0.02498    0.02722    0.01888
AFIX  33
H13   2    0.134722    0.377904    0.058843    11.00000   -1.20000
H14   2    0.049657    0.366180    0.011351    11.00000   -1.20000
H15   2    0.122443    0.318155    0.028514    11.00000   -1.20000
AFIX   0
C11   1    0.268464    0.085959    0.098359    11.00000    0.02791    0.02622 =
         0.02747   -0.00458    0.00591    0.00348
C12   1    0.211171    0.109836    0.051899    11.00000    0.02774    0.02660 =
         0.02431   -0.00360    0.00558    0.00026
C13   1    0.122636    0.092381    0.052391    11.00000    0.02654    0.02656 =
         0.02595   -0.00650    0.00374   -0.00463
C14   1    0.126005    0.058393    0.100316    11.00000    0.03423    0.02770 =
         0.02548   -0.00717    0.01045   -0.00335
C15   1    0.215071    0.054269    0.128331    11.00000    0.03525    0.02383 =
         0.02460   -0.00265    0.00340    0.00133
C16   1    0.366598    0.085734    0.109227    11.00000    0.02823    0.03256 =
         0.03996   -0.00614    0.00813    0.00230
AFIX  33
H16   2    0.386440    0.107491    0.080652    11.00000   -1.20000
H17   2    0.387713    0.046910    0.108895    11.00000   -1.20000
H18   2    0.390097    0.102654    0.145271    11.00000   -1.20000
AFIX   0
C17   1    0.239048    0.141878    0.006278    11.00000    0.03661    0.03939 =
         0.01963   -0.00221    0.01203    0.00199
AFIX  33
H19   2    0.187314    0.149978   -0.022781    11.00000   -1.20000
H20   2    0.280994    0.119245   -0.008868    11.00000   -1.20000
H21   2    0.266993    0.177282    0.020764    11.00000   -1.20000
AFIX   0
C18   1    0.043526    0.103812    0.008438    11.00000    0.03059    0.04075 =
         0.02554   -0.00331    0.00459   -0.00232
AFIX  33
H22   2   -0.008051    0.086040    0.018092    11.00000   -1.20000
H23   2    0.052475    0.088407   -0.026516    11.00000   -1.20000
H24   2    0.034037    0.144519    0.004782    11.00000   -1.20000
AFIX   0
C19   1    0.051499    0.027251    0.114666    11.00000    0.03480    0.02961 =
         0.03445   -0.00256    0.01257   -0.00785
AFIX  33
H25   2    0.072327    0.006020    0.148707    11.00000   -1.20000
H26   2    0.026908    0.001187    0.084836    11.00000   -1.20000
H27   2    0.005942    0.053932    0.119954    11.00000   -1.20000
AFIX   0
C20   1    0.250766    0.018185    0.177339    11.00000    0.04673    0.02497 =
         0.03467    0.00591    0.00913    0.00801
AFIX  33
H28   2    0.314978    0.021832    0.187083    11.00000   -1.20000
H29   2    0.234992   -0.021180    0.168570    11.00000   -1.20000
H30   2    0.225685    0.030292    0.208431    11.00000   -1.20000
AFIX   0
C21   1    0.446154    0.278427    0.163085    11.00000    0.02278    0.03228 =
         0.01947    0.00120    0.00635   -0.00265
C22   1    0.404994    0.327455    0.170970    11.00000    0.02892    0.02973 =
         0.01912    0.00066    0.00354   -0.00422
C23   1    0.027803    0.096784    0.296430    11.00000    0.02744    0.03715 =
         0.02450    0.00045    0.00747   -0.00680
C24   1   -0.019009    0.145075    0.295253    11.00000    0.03106    0.03516 =
         0.02103   -0.00227    0.00562   -0.00920
C25   1    0.537664    0.273690    0.154215    11.00000    0.02605    0.02851 =
         0.02665    0.00546    0.00332   -0.00118
C26   1    0.445597    0.384938    0.170395    11.00000    0.03077    0.02570 =
         0.03072   -0.00075    0.01139   -0.00179
C27   1    0.017986    0.047146    0.331938    11.00000    0.02650    0.03998 =
         0.02917    0.00468    0.00634   -0.00782
C28   1   -0.091155    0.154094    0.326755    11.00000    0.03937    0.03466 =
         0.02450   -0.00036    0.01002   -0.00527
C29   1    0.674474    0.320443    0.161146    11.00000    0.02322    0.04543 =
         0.04559    0.00210    0.01157   -0.00209
AFIX  33
H31   2    0.713892    0.305862    0.194258    11.00000   -1.20000
H32   2    0.692377    0.358728    0.153795    11.00000   -1.20000
H33   2    0.677667    0.296188    0.129765    11.00000   -1.20000
AFIX   0
C30   1    0.542112    0.451451    0.221107    11.00000    0.04141    0.03148 =
         0.05333    0.00008    0.01153   -0.01332
AFIX  33
H34   2    0.601254    0.441725    0.216247    11.00000   -1.20000
H35   2    0.546388    0.470881    0.256326    11.00000   -1.20000
H36   2    0.513521    0.476161    0.191062    11.00000   -1.20000
AFIX   0
C31   1   -0.015572    0.019883    0.417011    11.00000    0.04855    0.05140 =
         0.03522    0.01185    0.01359   -0.00125
AFIX  33
H37   2   -0.079842    0.017371    0.410792    11.00000   -1.20000
H38   2    0.008519    0.028846    0.455727    11.00000   -1.20000
H39   2    0.008287   -0.016203    0.407876    11.00000   -1.20000
AFIX   0
C32   1   -0.208673    0.111921    0.357172    11.00000    0.03481    0.04844 =
         0.03509    0.00376    0.01545    0.00098
AFIX  33
H40   2   -0.183343    0.093032    0.391940    11.00000   -1.20000
H41   2   -0.262997    0.092704    0.339316    11.00000   -1.20000
H42   2   -0.221867    0.151159    0.364466    11.00000   -1.20000
AFIX   0
C33   1    0.307173    0.111177    0.438286    11.00000    0.02288    0.03265 =
         0.03074    0.00150    0.00779   -0.00365
C34   1    0.360379    0.137174    0.485212    11.00000    0.02676    0.03960 =
         0.02211    0.00229    0.00948    0.00289
C35   1    0.449496    0.120251    0.489140    11.00000    0.03117    0.02989 =
         0.02253    0.00243    0.00711   -0.00194
C36   1    0.451540    0.082104    0.443805    11.00000    0.03030    0.02829 =
         0.01934    0.00360    0.00527    0.00096
C37   1    0.364710    0.077139    0.413126    11.00000    0.03089    0.02649 =
         0.02500    0.00522    0.00983   -0.00487
C38   1    0.209025    0.110262    0.421631    11.00000    0.03237    0.03753 =
         0.03262    0.00080    0.01018   -0.00345
AFIX  33
H43   2    0.184128    0.134730    0.446168    11.00000   -1.20000
H44   2    0.187832    0.071711    0.424108    11.00000   -1.20000
H45   2    0.190746    0.123743    0.383693    11.00000   -1.20000
AFIX   0
C39   1    0.325704    0.173438    0.524998    11.00000    0.03743    0.04269 =
         0.01976   -0.00056    0.01347   -0.00350
AFIX  33
H46   2    0.374222    0.184467    0.555136    11.00000   -1.20000
H47   2    0.281732    0.152413    0.539856    11.00000   -1.20000
H48   2    0.298443    0.207187    0.506062    11.00000   -1.20000
AFIX   0
C40   1    0.526739    0.135500    0.533761    11.00000    0.02527    0.04819 =
         0.02302    0.00570    0.00306    0.00117
AFIX  33
H49   2    0.579534    0.116559    0.527151    11.00000   -1.20000
H50   2    0.515617    0.123596    0.569397    11.00000   -1.20000
H51   2    0.535628    0.176327    0.533943    11.00000   -1.20000
AFIX   0
C41   1    0.529973    0.048876    0.435070    11.00000    0.04042    0.02957 =
         0.03454    0.00133    0.01446    0.00521
AFIX  33
H52   2    0.513073    0.025898    0.401792    11.00000   -1.20000
H53   2    0.550680    0.024350    0.466845    11.00000   -1.20000
H54   2    0.577186    0.074766    0.430891    11.00000   -1.20000
AFIX   0
C42   1    0.333603    0.039120    0.364553    11.00000    0.03793    0.02895 =
         0.02783   -0.00303    0.00943   -0.00715
AFIX  33
H55   2    0.269699    0.042772    0.352075    11.00000   -1.20000
H56   2    0.348351    0.000047    0.375293    11.00000   -1.20000
H57   2    0.362492    0.049772    0.334647    11.00000   -1.20000
AFIX   0
C43   1    0.613736    0.333205    0.378865    11.00000    0.02532    0.02690 =
         0.02964   -0.00249    0.00951   -0.00451
C44   1    0.653450    0.294284    0.419486    11.00000    0.02346    0.02919 =
         0.02860   -0.00189    0.00330   -0.00555
C45   1    0.613269    0.302633    0.466086    11.00000    0.02664    0.03341 =
         0.02498   -0.00512    0.00647   -0.00533
C46   1    0.549491    0.346226    0.453601    11.00000    0.02770    0.02769 =
         0.03792   -0.00806    0.00971   -0.00480
C47   1    0.548275    0.364866    0.398881    11.00000    0.02551    0.02305 =
         0.03312    0.00208    0.00386   -0.00493
C48   1    0.642809    0.345843    0.326387    11.00000    0.03155    0.03874 =
         0.02794    0.00545    0.00780   -0.00510
AFIX  33
H58   2    0.690620    0.320260    0.322619    11.00000   -1.20000
H59   2    0.663650    0.384805    0.327083    11.00000   -1.20000
H60   2    0.593159    0.340724    0.295155    11.00000   -1.20000
AFIX   0
C49   1    0.729553    0.256802    0.417994    11.00000    0.03236    0.03306 =
         0.03867   -0.00013    0.00558    0.00219
AFIX  33
H61   2    0.747630    0.237673    0.453495    11.00000   -1.20000
H62   2    0.778693    0.279279    0.410706    11.00000   -1.20000
H63   2    0.712468    0.228763    0.388797    11.00000   -1.20000
AFIX   0
C50   1    0.642839    0.274441    0.520662    11.00000    0.03632    0.04349 =
         0.02709    0.00443    0.00394   -0.00272
AFIX  33
H64   2    0.608047    0.288523    0.546389    11.00000   -1.20000
H65   2    0.705235    0.282645    0.535082    11.00000   -1.20000
H66   2    0.634602    0.233692    0.516260    11.00000   -1.20000
AFIX   0
C51   1    0.497855    0.371933    0.491417    11.00000    0.03672    0.03805 =
         0.04558   -0.01921    0.01851   -0.01032
AFIX  33
H67   2    0.460413    0.401974    0.472141    11.00000   -1.20000
H68   2    0.538241    0.387641    0.523560    11.00000   -1.20000
H69   2    0.460962    0.343087    0.503414    11.00000   -1.20000
AFIX   0
C52   1    0.499746    0.414131    0.370241    11.00000    0.03969    0.02826 =
         0.04802    0.00590    0.00562    0.00089
AFIX  33
H70   2    0.515591    0.419288    0.334461    11.00000   -1.20000
H71   2    0.515465    0.447995    0.392645    11.00000   -1.20000
H72   2    0.436266    0.407512    0.364780    11.00000   -1.20000
AFIX   0
C53   1    0.182766    0.352392    0.356845    11.00000    0.02464    0.03482 =
         0.01896    0.00273    0.00637    0.00154
C54   1    0.143881    0.304492    0.371275    11.00000    0.02970    0.03384 =
         0.01564    0.00276    0.00707    0.00099
C55   1    0.612418    0.154249    0.251871    11.00000    0.03171    0.02736 =
         0.02198   -0.00089    0.00995    0.00353
C56   1    0.564728    0.106606    0.253792    11.00000    0.02756    0.03089 =
         0.01972    0.00013    0.00373    0.00566
C57   1    0.138553    0.408509    0.353511    11.00000    0.02655    0.02950 =
         0.02966   -0.00106    0.00613   -0.00001
C58   1    0.055137    0.301753    0.384747    11.00000    0.02814    0.02709 =
         0.03017   -0.00370    0.00768    0.00005
C59   1    0.686182    0.160138    0.222055    11.00000    0.03084    0.02944 =
         0.03085    0.00409    0.01112    0.00472
C60   1    0.583298    0.050491    0.230475    11.00000    0.03235    0.02317 =
         0.03188    0.00090    0.01284    0.00417
C61   1    0.114805    0.494898    0.306958    11.00000    0.03893    0.03727 =
         0.06058    0.00920    0.02529    0.00518
AFIX  33
H73   2    0.056791    0.492467    0.282231    11.00000   -1.20000
H74   2    0.151752    0.521429    0.291835    11.00000   -1.20000
H75   2    0.108106    0.508014    0.343203    11.00000   -1.20000
AFIX   0
C62   1   -0.092646    0.332012    0.358775    11.00000    0.02652    0.05271 =
         0.04991   -0.00027    0.01276    0.00293
AFIX  33
H76   2   -0.128109    0.298682    0.345796    11.00000   -1.20000
H77   2   -0.121630    0.365573    0.340437    11.00000   -1.20000
H78   2   -0.086614    0.335749    0.398638    11.00000   -1.20000
AFIX   0
C63   1    0.751109    0.121761    0.152881    11.00000    0.04398    0.04538 =
         0.04130    0.00031    0.02857   -0.00018
AFIX  33
H79   2    0.728294    0.143331    0.119314    11.00000   -1.20000
H80   2    0.767018    0.083812    0.143025    11.00000   -1.20000
H81   2    0.803292    0.140615    0.174328    11.00000   -1.20000
AFIX   0
C64   1    0.683724   -0.024983    0.239768    11.00000    0.04088    0.02928 =
         0.04127   -0.00266    0.01607    0.00791
AFIX  33
H82   2    0.657201   -0.055976    0.256580    11.00000   -1.20000
H83   2    0.747973   -0.028430    0.249290    11.00000   -1.20000
H84   2    0.663548   -0.026490    0.199705    11.00000   -1.20000
HKLF 4
REM   _sample-L2
REM R1 =  0.0749 for  16442 Fo > 4sig(Fo)  and  0.0913 for all  20169 data
REM   1064 parameters refined using      0 restraints
END
WGHT      0.0697     28.5206
REM Highest difference peak  0.938,  deepest hole -0.868,  1-sigma level  0.144
Q1    1   0.3250  0.2186  0.3670  11.00000  0.05    0.92
Q2    1   0.1594  0.2137  0.2958  11.00000  0.05    0.85
Q3    1   0.8359  0.0396  0.5830  11.00000  0.05    0.83
Q4    1   0.3350  0.2310  0.3241  11.00000  0.05    0.81
Q5    1   0.2376  0.3301  0.1027  11.00000  0.05    0.77
Q6    1   0.0727  0.2829  0.0925  11.00000  0.05    0.77
Q7    1   0.0941  0.2171  0.2121  11.00000  0.05    0.72
Q8    1   0.5124  0.2372  0.3970  11.00000  0.05    0.69
Q9    1   0.3026  0.2291  0.2873  11.00000  0.05    0.68
Q10   1   0.0031  0.1882  0.0477  11.00000  0.05    0.68
Q11   1  -0.0665  0.2163  0.1349  11.00000  0.05    0.67
Q12   1   0.4787  0.1504  0.3236  11.00000  0.05    0.64
Q13   1   0.1831  0.1862  0.1234  11.00000  0.05    0.64
Q14   1   0.5375  0.2318  0.3699  11.00000  0.05    0.63
Q15   1   0.0002  0.2718  0.0150  11.00000  0.05    0.63
Q16   1   0.3895  0.2173  0.3678  11.00000  0.05    0.63
Q17   1   0.1713  0.1327  0.2553  11.00000  0.05    0.62
Q18   1   0.2536  0.2002  0.2102  11.00000  0.05    0.62
Q19   1   0.7603  0.0492  0.4829  11.00000  0.05    0.62
Q20   1   0.1976  0.2117  0.3326  11.00000  0.05    0.61
;
