# Supplementary material for: Bis[1,2-bis­(meth­oxy­carbon­yl)ethene-1,2-dithiol­ato-κ2 S,S′]bis­(η5-penta­methyl­cyclo­penta­dien­yl)tetra-μ3-sulfido-tetra­iron(4 Fe–Fe) hexa­fluoridophosphate
Source: Acta Crystallogr Sect E Struct Rep Online. 2013 Mar 23;69(Pt 4):m227–8. doi: 10.1107/S1600536813007514 (PMC3629501; doi:10.1107/S1600536813007514)
Supplement: Supplementary file 2 [file e-69-0m227-Isup2.hkl]

# 
# h,k,l, Fc-squared, Fo-squared, sigma(Fo-squared) and status flag 
# 
data_I
_shelx_title '  _sample-L2' 
_shelx_refln_list_code          4 
_shelx_F_calc_maximum      628.17 
_exptl_crystal_F_000      4792.00 
_reflns_d_resolution_high  0.7701 
 
loop_ 
 _symmetry_equiv_pos_as_xyz 
 'x, y, z' 
 '-x, y+1/2, -z+1/2' 
 '-x, -y, -z' 
 'x, -y-1/2, z-1/2' 
 
_cell_length_a    15.5460 
_cell_length_b    23.7669 
_cell_length_c    24.8725 
_cell_angle_alpha  90.000 
_cell_angle_beta  102.209 
_cell_angle_gamma  90.000 
 
_shelx_F_squared_multiplier     1.000 
 
loop_ 
 _refln_index_h 
 _refln_index_k 
 _refln_index_l 
 _refln_F_squared_calc 
 _refln_F_squared_meas 
 _refln_F_squared_sigma 
 _refln_observed_status 
   3   0   0    48688.67    43660.08    750.69 o 
   5   0   0     4152.82     5059.42    184.69 o 
   6   0   0     5285.46     5082.52    184.48 o 
   7   0   0    10703.22    12028.98    342.47 o 
   8   0   0      154.96      751.72    144.38 o 
   9   0   0     2952.00     2491.97    262.90 o 
  10   0   0     4651.73     4331.00    483.03 o 
  11   0   0      187.33      215.16    121.22 o 
  12   0   0    35096.13    40332.95   1631.14 o 
  13   0   0     1988.11     1471.71    427.78 o 
  14   0   0     5838.62     6685.53    632.11 o 
  15   0   0       66.59      206.41    159.25 o 
  17   0   0      999.73      962.99    483.48 o 
  18   0   0       87.43      210.01    130.63 o 
   3   1   0    31946.50    28908.56    411.07 o 
   4   1   0     9473.49     8234.96    218.37 o 
   5   1   0      556.52      460.54     57.08 o 
   6   1   0     4817.53     5775.52    151.51 o 
   7   1   0     1265.35     1547.77    125.55 o 
   8   1   0     4314.35     4506.86    215.90 o 
   9   1   0     6031.62     5821.17    329.86 o 
  10   1   0     2443.79     2702.90    181.36 o 
  11   1   0    11336.78    12477.54    398.28 o 
  12   1   0     1233.34     1129.48    283.11 o 
  13   1   0    31905.10    36217.53    850.79 o 
  14   1   0      572.04      853.40    315.33 o 
  15   1   0       97.92      326.69    111.52 o 
  17   1   0     1404.59     1127.14    608.32 o 
  18   1   0       12.21      417.75    166.19 o 
  19   1   0       11.55       72.72    157.88 o 
   2   2   0    78060.78    75493.55    999.85 o 
   3   2   0     9468.45     8583.59    178.39 o 
   4   2   0     6817.85     6349.27    152.35 o 
   5   2   0      866.15      935.45     72.14 o 
   6   2   0    17529.78    16388.71    297.45 o 
   7   2   0     2198.11     2755.54    161.24 o 
   8   2   0     7751.53     6740.64    259.73 o 
   9   2   0    11871.90     9624.67    339.67 o 
  10   2   0      122.88      299.60     57.04 o 
  11   2   0       76.43      194.66    192.88 o 
  12   2   0    51164.16    59608.52   1275.89 o 
  13   2   0     2367.38     2150.85    546.43 o 
  14   2   0      706.14      709.85    190.07 o 
  15   2   0     1820.59     1813.64    239.80 o 
  16   2   0      257.68     1228.82    309.43 o 
  17   2   0       48.39      168.96     83.08 o 
  18   2   0       14.28      253.51    215.18 o 
   2   3   0        1.60      336.32     49.34 o 
   3   3   0    68094.58    61530.87    832.39 o 
   4   3   0     7780.55     6790.16    145.19 o 
   5   3   0     1641.75     1965.61    114.43 o 
   6   3   0     7125.41     8115.10    191.90 o 
   7   3   0     2210.35     2123.79    146.95 o 
   8   3   0     1205.58     1446.76    114.77 o 
   9   3   0    17394.99    17371.15    459.00 o 
  10   3   0      856.41      301.81    170.60 o 
  11   3   0    23072.99    25013.88    575.63 o 
  12   3   0     2286.76     1434.16    305.62 o 
  13   3   0      180.68      103.46     62.38 o 
  14   3   0      251.20      344.00    110.74 o 
  15   3   0      168.42      809.76    336.07 o 
  17   3   0      180.15      500.68    293.83 o 
  18   3   0       71.86      164.67    254.60 o 
  19   3   0       79.67       72.51    176.00 o 
   0   4   0     8764.46     7062.05    259.58 o 
   1   4   0      567.97      597.66     69.81 o 
   2   4   0     9273.63     7472.00    158.38 o 
   3   4   0    26497.80    24100.03    430.75 o 
   4   4   0       30.21       41.47     23.01 o 
   5   4   0     3918.21     3747.75    128.31 o 
   6   4   0      843.63      913.91     86.19 o 
   7   4   0     1803.36     1633.86    129.08 o 
   8   4   0      244.77      276.00     48.60 o 
   9   4   0     2319.26     2966.57    273.14 o 
  10   4   0    20743.44    20173.56    481.29 o 
  11   4   0      105.24      184.68    236.75 o 
  12   4   0    39398.78    41197.02    877.96 o 
  13   4   0       27.06       53.27     64.19 o 
  14   4   0     3527.74     3775.34    376.07 o 
  15   4   0    11801.54    13524.78   1466.32 o 
  16   4   0      544.39     2476.47    583.60 o 
  17   4   0     2395.67     3364.21    637.13 o 
  18   4   0      127.28      607.26    213.75 o 
  19   4   0       55.84      382.81    172.56 o 
   1   5   0     2230.31     2775.68    129.98 o 
   2   5   0        4.63      178.08     40.87 o 
   3   5   0     6223.63     8497.22    235.00 o 
   4   5   0     3735.17     3050.59     96.78 o 
   5   5   0     1633.45     1605.25     99.56 o 
   6   5   0    19983.03    19631.15    336.80 o 
   7   5   0     5342.33     5076.42    193.73 o 
   8   5   0    11582.35    10733.25    337.72 o 
   9   5   0      134.98      152.59     38.48 o 
  10   5   0     2905.11     2379.45    179.13 o 
  11   5   0    26248.24    28081.85    602.91 o 
  12   5   0     3716.99     4962.65    686.38 o 
  13   5   0      165.34      246.86    101.15 o 
  14   5   0     2406.81     2344.49    367.42 o 
  15   5   0     1795.81     2921.75    619.18 o 
  17   5   0     1254.66     1409.12    493.53 o 
  18   5   0     1867.04     2043.24    636.69 o 
  19   5   0      555.79     1539.12    434.09 o 
   0   6   0    31251.29    31577.37    901.94 o 
   1   6   0     1668.00     1858.17    117.26 o 
   2   6   0    26835.14    24188.54    405.39 o 
   4   6   0     2394.41     2153.63    111.44 o 
   5   6   0     4802.45     3969.54    131.02 o 
   6   6   0        2.94       88.53     19.25 o 
   7   6   0     4324.51     3777.84    182.14 o 
   8   6   0     1541.55     1452.48    123.40 o 
   9   6   0       84.40       65.06     33.59 o 
  10   6   0     5997.69     6449.06    264.41 o 
  11   6   0        7.28       80.31     61.85 o 
  12   6   0     1350.43     1448.38    183.28 o 
  13   6   0      305.44      326.41     85.19 o 
  14   6   0    18500.88    18576.43   1451.16 o 
  15   6   0     3670.34     4197.79    276.49 o 
  18   6   0       12.40      320.55    389.26 o 
   1   7   0    17082.53    17923.16    239.75 o 
   2   7   0      300.39      421.84    134.65 o 
   3   7   0    14480.90    13389.11    326.68 o 
   4   7   0    31680.03    30861.17    314.83 o 
   5   7   0     3867.66     3605.73    160.22 o 
   6   7   0      264.52      370.51     45.69 o 
   7   7   0     1194.16      979.75     78.75 o 
   8   7   0     9615.58     9273.56    307.19 o 
   9   7   0       81.84      100.00     32.42 o 
  10   7   0     6170.63     5142.72    239.26 o 
  11   7   0    21113.87    23660.56    767.77 o 
  12   7   0     2886.61     2751.98    312.05 o 
  13   7   0      175.00      482.23    116.07 o 
  14   7   0     4825.12     4927.96    561.54 o 
  15   7   0      369.30      210.31    139.37 o 
  17   7   0        1.98      235.25    194.70 o 
  18   7   0       99.77      598.63    292.74 o 
   0   8   0     1895.91     2513.51    230.58 o 
   1   8   0     3430.57     3738.43    141.59 o 
   2   8   0    60523.29    63960.95    534.19 o 
   3   8   0    41941.81    42022.99    632.70 o 
   4   8   0     1002.17     1254.32    108.78 o 
   5   8   0     1830.18     1910.06    146.74 o 
   6   8   0      721.82      621.84     50.99 o 
   7   8   0    11371.47    10806.94    303.32 o 
   8   8   0    14083.98    13608.83    370.82 o 
   9   8   0     8222.58     8261.33    408.94 o 
  10   8   0    16101.38    15258.75    552.95 o 
  11   8   0     1214.61     1150.19    184.17 o 
  12   8   0    11811.84    12568.42    556.50 o 
  13   8   0     1196.37      991.23    247.15 o 
  14   8   0        1.84      149.66     77.84 o 
  18   8   0      889.81      950.17    445.91 o 
   2   9   0     2170.89     2480.39    149.50 o 
   3   9   0    57038.69    52285.95   1064.94 o 
   4   9   0      311.17      177.88     38.58 o 
   5   9   0       24.98      125.26     56.51 o 
   6   9   0    15772.79    15049.82    378.85 o 
   7   9   0      628.08      840.55     93.74 o 
   8   9   0    16232.53    15142.33    414.61 o 
   9   9   0    31991.05    34214.32    574.13 o 
  10   9   0      475.47      230.13     76.54 o 
  11   9   0    39923.41    44465.18    807.74 o 
  12   9   0      456.18      304.25    257.45 o 
  13   9   0     2014.62     1669.84    223.09 o 
  14   9   0      385.15      310.93    139.49 o 
  15   9   0      621.76     1029.66    536.62 o 
  17   9   0       94.57      172.64    223.51 o 
  18   9   0     1230.39      817.36    361.39 o 
   0  10   0    34728.44    39780.91   1031.65 o 
   1  10   0     8528.27     6793.00    370.72 o 
   2  10   0   103914.95   103659.33    767.19 o 
   3  10   0     3721.66     4703.13    363.37 o 
   4  10   0     5690.48     5721.63    220.29 o 
   5  10   0    15421.93    16425.04    349.80 o 
   6  10   0     9669.35     9482.14    348.37 o 
   7  10   0        0.65       57.11     31.42 o 
   8  10   0    25742.39    26982.72    636.65 o 
   9  10   0     8334.61     7203.44    294.53 o 
  10  10   0     5882.82     5300.98    240.59 o 
  11  10   0       37.52      143.78     88.10 o 
  12  10   0    18276.60    21364.21    697.62 o 
  13  10   0     1681.77     1574.49    252.67 o 
  14  10   0      182.79      310.64    284.65 o 
  16  10   0     2681.12     2374.78    629.77 o 
  17  10   0     1152.81     1753.73    433.69 o 
   1  11   0   108603.12    85287.09   1337.66 o 
   2  11   0     4516.37     5301.42    316.44 o 
   3  11   0     9473.57     9173.86    313.69 o 
   4  11   0      486.12      396.40     67.23 o 
   5  11   0      812.57      765.84     99.82 o 
   6  11   0      217.15      279.56     43.52 o 
   7  11   0     4964.14     4703.56    247.81 o 
   8  11   0     5846.17     5542.49    237.92 o 
   9  11   0     9442.24     9911.75    446.28 o 
  10  11   0      466.83      325.50    159.48 o 
  11  11   0    16010.44    16667.47    571.58 o 
  12  11   0     4894.85     5037.59    467.06 o 
  13  11   0    10551.34    10849.53   1381.88 o 
  14  11   0     3402.87     3512.46    321.40 o 
  15  11   0      791.74      727.70    225.79 o 
  16  11   0       83.55       -2.15    283.55 o 
  17  11   0       58.69      177.07    111.76 o 
  18  11   0     1475.15     1702.25    544.52 o 
   0  12   0   159505.98   102004.91   1846.18 o 
   1  12   0    32021.61    25130.71   1521.61 o 
   2  12   0    15125.96    14185.82    328.71 o 
   3  12   0    15482.19    14412.64    336.08 o 
   4  12   0    12367.05    11609.95    331.92 o 
   5  12   0     8262.20     9344.14    382.38 o 
   6  12   0    43560.20    42543.63    618.57 o 
   7  12   0       20.86      118.27     56.30 o 
   8  12   0      317.74      259.40     84.02 o 
   9  12   0     1606.51     1383.05    168.20 o 
  10  12   0     3061.33     2972.33    259.57 o 
  11  12   0      222.89      260.24    185.36 o 
  12  12   0     2793.34     2651.38    317.87 o 
  13  12   0     3966.96     4275.20    515.57 o 
  14  12   0     1657.05     1247.95    243.98 o 
  15  12   0       15.91       83.31    109.27 o 
  16  12   0     2152.04     2907.75    669.11 o 
  17  12   0      199.47      588.23    311.57 o 
   1  13   0    52098.46    51977.89   1275.04 o 
   2  13   0     3702.13     3409.04    207.45 o 
   3  13   0    16245.59    15281.66    395.23 o 
   4  13   0    20766.10    19951.82    649.22 o 
   5  13   0    26280.93    27498.69    540.84 o 
   6  13   0     4039.80     3721.70    239.00 o 
   7  13   0     8185.09     7810.44    321.96 o 
   8  13   0    11014.01    11996.85    352.02 o 
   9  13   0     1055.55     1610.41    183.21 o 
  10  13   0     4738.21     4868.77    336.65 o 
  11  13   0      817.31      783.87    195.64 o 
  12  13   0     2474.40     3065.68    416.70 o 
  13  13   0    12010.95    12521.31    932.65 o 
  14  13   0    12035.26    11237.93   1306.77 o 
  15  13   0     6258.68     6050.42   1042.35 o 
  17  13   0      108.11      287.69    162.31 o 
   0  14   0    31473.56    24410.40   1338.17 o 
   1  14   0      109.04      256.65     44.94 o 
   2  14   0     2465.02     2140.68    169.07 o 
   3  14   0      570.16      425.18     80.33 o 
   4  14   0     3322.02     2829.63    205.88 o 
   5  14   0    32861.03    32626.25    552.39 o 
   6  14   0      132.49      314.75     60.95 o 
   7  14   0     1607.95     1042.33    128.00 o 
   8  14   0     2646.83     2693.45    206.54 o 
   9  14   0    11031.13    11337.75    668.79 o 
  10  14   0      249.14      185.63     86.87 o 
  11  14   0     2701.05     2180.78    286.85 o 
  12  14   0       17.61       75.55     76.88 o 
  13  14   0     1503.46     1290.38    252.24 o 
  14  14   0      471.00      466.18    211.14 o 
  15  14   0     8289.80     8084.54    990.75 o 
  16  14   0     3196.36     2869.39   1006.76 o 
  17  14   0     1219.68     1064.54    307.35 o 
   1  15   0      370.80      104.79     54.25 o 
   2  15   0       74.76      179.98     59.20 o 
   3  15   0      460.68      325.54     70.54 o 
   4  15   0     2119.91     2911.42    204.30 o 
   5  15   0       32.99      187.21     46.22 o 
   6  15   0     1282.72      718.17    101.46 o 
   7  15   0     8549.14     6823.56    424.33 o 
   8  15   0    16946.59    17188.78    501.38 o 
   9  15   0       15.93       53.36     64.67 o 
  10  15   0       11.22      162.68     86.89 o 
  11  15   0     3457.31     3436.16    463.44 o 
  12  15   0     3645.69     4308.83    468.16 o 
  13  15   0     5965.61     6580.10    800.96 o 
  14  15   0    11168.77    13467.24   1456.14 o 
  15  15   0    15498.46    18427.93   1280.27 o 
  16  15   0       46.62      274.79    127.92 o 
  17  15   0     2046.46     2224.45    393.64 o 
   0  16   0    10023.89     9872.37    724.59 o 
   1  16   0     4379.43     4545.29    280.75 o 
   2  16   0     4784.37     5854.92    355.22 o 
   3  16   0      270.58      284.62     80.48 o 
   4  16   0     5546.71     5986.36    287.50 o 
   5  16   0      709.24      230.49     77.82 o 
   6  16   0     1359.32      897.35    131.65 o 
   7  16   0     1117.68      583.73    226.16 o 
   8  16   0      112.89      247.81     88.07 o 
   9  16   0     4124.25     4578.76    430.53 o 
  10  16   0     1516.52     1477.56    229.17 o 
  11  16   0     1152.05      907.60    306.25 o 
  12  16   0     1389.02     1322.25    264.11 o 
  13  16   0     4656.04     5205.37    591.41 o 
  14  16   0     1707.94     1523.35    359.92 o 
  15  16   0     4411.04     4513.97    608.80 o 
  16  16   0      138.87       92.27    125.83 o 
   1  17   0      134.75      168.32     60.85 o 
   2  17   0      983.86      624.39    117.25 o 
   3  17   0       23.16       33.06     52.79 o 
   4  17   0      448.82      388.06     80.94 o 
   5  17   0     1601.85     1373.43    188.31 o 
   6  17   0      140.57      144.78     71.28 o 
   7  17   0     1859.55     1825.36    178.44 o 
   8  17   0     4636.39     4459.12    389.45 o 
   9  17   0      409.61      281.52    109.98 o 
  10  17   0     6477.38     8217.62    917.19 o 
  11  17   0     2368.12     2172.33    313.51 o 
  12  17   0     1817.54     2206.06    366.65 o 
  13  17   0      759.24      447.32    120.59 o 
  14  17   0     1861.85     1872.72    499.06 o 
  15  17   0     4882.91     5114.31    764.05 o 
  16  17   0      146.09      356.85    359.93 o 
   0  18   0     6083.05     6613.58    462.05 o 
   1  18   0     6790.97     6468.39    320.12 o 
   2  18   0     9208.62     9603.81    479.65 o 
   3  18   0     3021.02     2811.36    199.49 o 
   4  18   0       94.74      199.53     62.03 o 
   5  18   0      627.27      482.26    188.75 o 
   6  18   0     4759.67     4251.82    333.13 o 
   7  18   0     1727.26     1199.14    193.20 o 
   8  18   0      533.74      293.44    109.63 o 
   9  18   0      728.01      604.82    137.83 o 
  10  18   0     3523.27     3449.89    385.90 o 
  11  18   0    12954.02    13170.13   1907.31 o 
  12  18   0     1284.66     1375.42    247.72 o 
  13  18   0      663.93      607.50    147.94 o 
  14  18   0      771.60      616.89    390.21 o 
  15  18   0     2972.53     2772.97    651.74 o 
  16  18   0     1177.42      941.17    335.76 o 
   1  19   0      826.20      626.52    101.18 o 
   2  19   0     4587.97     4981.32    324.25 o 
   3  19   0     2172.06     2838.32    206.07 o 
   4  19   0     2213.05     2304.97    247.16 o 
   5  19   0      593.91      498.43    129.01 o 
   6  19   0      116.76       63.38     53.24 o 
   7  19   0     1903.99     2034.93    308.45 o 
   8  19   0      806.73      644.49    186.43 o 
   9  19   0      553.66      271.72    159.17 o 
  10  19   0     4289.89     4786.54    719.64 o 
  11  19   0      150.55      224.62    221.36 o 
  12  19   0     2077.11     2247.83    547.22 o 
  13  19   0     1431.00     1718.06    295.80 o 
  14  19   0      671.21      577.04    200.79 o 
  15  19   0     2790.33     2409.07    548.36 o 
   0  20   0        2.86      209.30    155.89 o 
   1  20   0    13688.26    14650.12    672.69 o 
   2  20   0     3308.50     3595.97    314.90 o 
   3  20   0     1051.13     1065.71    173.18 o 
   4  20   0     2730.40     3005.29    288.14 o 
   5  20   0     1119.05      640.94    140.20 o 
   6  20   0     3158.01     3083.37    335.39 o 
   7  20   0      378.65      535.86    127.01 o 
   8  20   0     3418.37     3701.45    480.51 o 
   9  20   0      489.98      466.85    231.40 o 
  10  20   0       11.25      158.44    158.74 o 
  11  20   0      148.97      325.00    185.24 o 
  12  20   0       29.89      257.91    136.15 o 
  13  20   0      773.12      495.67    161.62 o 
  14  20   0      736.54      728.02    272.18 o 
  15  20   0      961.64      353.24    163.83 o 
   1  21   0       87.26       34.59     74.10 o 
   2  21   0      189.65      232.59     73.50 o 
   3  21   0      263.26      415.74    101.58 o 
   4  21   0     4402.89     4635.13    361.31 o 
   5  21   0    11470.02    12814.44    619.93 o 
   6  21   0       88.37       71.61     74.47 o 
   7  21   0     1200.95     1222.14    237.22 o 
   8  21   0       26.19       93.14    125.26 o 
   9  21   0      116.24      279.33    140.53 o 
  10  21   0     1484.58     1466.05    343.72 o 
  11  21   0     1951.46     1863.88    392.40 o 
  12  21   0     4806.97     4866.29    633.14 o 
  13  21   0      323.99      314.22    148.32 o 
  14  21   0     2316.10     2224.43    497.12 o 
   0  22   0      504.74      515.36    209.65 o 
   1  22   0     4156.63     4324.43    380.79 o 
   2  22   0     2164.66     2311.21    268.32 o 
   3  22   0     8471.76     9643.38    683.70 o 
   4  22   0        8.29      509.45    157.87 o 
   5  22   0     6221.65     6544.40    518.78 o 
   6  22   0    11127.44    11922.46    901.80 o 
   7  22   0      136.41      113.84     96.12 o 
   8  22   0        7.23       83.60     97.67 o 
   9  22   0      176.83      283.64    161.11 o 
  10  22   0      721.77      340.36    347.06 o 
  11  22   0     2529.18     2215.78    408.57 o 
  12  22   0        7.69      120.86    192.01 o 
  13  22   0      971.29      673.39    199.18 o 
   1  23   0     1664.36     1259.47    200.28 o 
   2  23   0     5370.58     6153.13    467.60 o 
   3  23   0     5331.10     6001.23    535.15 o 
   4  23   0      230.29      121.59    157.55 o 
   5  23   0    16338.92    16585.48   1637.18 o 
   6  23   0      141.23      -75.93     98.13 o 
   7  23   0     1824.46     1759.26    261.04 o 
   8  23   0        0.66      313.73    152.58 o 
   9  23   0      538.74      778.93    331.42 o 
  10  23   0      958.16     1281.27    274.69 o 
  11  23   0      456.66      241.09    115.42 o 
  12  23   0      337.64      497.49    199.85 o 
  13  23   0      545.55      572.19    241.58 o 
   0  24   0      555.48      349.97    140.75 o 
   1  24   0     2442.15     2678.50    286.04 o 
   2  24   0      291.26      263.82    114.98 o 
   3  24   0    14468.26    15892.68    879.21 o 
   4  24   0     8040.95     9298.69   1199.61 o 
   5  24   0     3499.02     3293.82    572.50 o 
   6  24   0    14263.04    17667.67    983.31 o 
   7  24   0     1521.30     1175.37    287.34 o 
   8  24   0       14.36      204.89    117.07 o 
   9  24   0      362.00      434.29    256.02 o 
  10  24   0     3462.91     4166.00    513.20 o 
  11  24   0     1433.83     1903.76    336.41 o 
  12  24   0       80.68      320.97    169.24 o 
   1  25   0      263.83      362.50    128.52 o 
   2  25   0       30.09      154.51    106.94 o 
   3  25   0     9473.45    11485.79    996.22 o 
   4  25   0      442.98      241.21    134.65 o 
   5  25   0        6.64      257.39    201.33 o 
   6  25   0        2.16       78.19    143.62 o 
   7  25   0     4057.16     4527.58    566.56 o 
   8  25   0       12.98      194.20    132.52 o 
   9  25   0      414.55      340.95    159.85 o 
  10  25   0     2727.04     3280.57    846.24 o 
  11  25   0      460.13      408.29    157.41 o 
   0  26   0      679.93      527.72    192.04 o 
   1  26   0     3309.86     3353.83    420.81 o 
   2  26   0      286.04      225.69    141.68 o 
   3  26   0      939.34      824.34    193.09 o 
   4  26   0     6502.86     6883.43    810.17 o 
   5  26   0     2029.39     2147.44    304.19 o 
   6  26   0     2454.92     3249.48    509.62 o 
   7  26   0      788.55      732.72    166.19 o 
   8  26   0      132.88      643.27    317.97 o 
   9  26   0      288.12      371.98    173.32 o 
  10  26   0     3173.53     3795.56    539.33 o 
   1  27   0      527.76      510.15    195.91 o 
   2  27   0      253.21      469.03    143.99 o 
   3  27   0      757.82      632.97    159.87 o 
   4  27   0      242.15      472.84    125.23 o 
   5  27   0     1029.54     1135.83    260.90 o 
   6  27   0      205.18      325.22    136.39 o 
   7  27   0       65.61      179.43    248.71 o 
   8  27   0       35.20      119.18    151.50 o 
   9  27   0     1713.88     1622.85    361.29 o 
   0  28   0       54.10      456.07    266.91 o 
   1  28   0      215.57      324.99    134.86 o 
   2  28   0      326.36      322.90    199.73 o 
   3  28   0       23.59      136.45    102.40 o 
   4  28   0     1105.72     1059.54    343.97 o 
   5  28   0      220.41      140.66     78.94 o 
   6  28   0       92.88      449.29    163.50 o 
   7  28   0      173.82      472.73    230.33 o 
   8  28   0     1433.60     1740.05    406.72 o 
   1  29   0      156.71      354.73    188.87 o 
   2  29   0      537.30      475.28    143.22 o 
   3  29   0     1230.52     1221.23    221.11 o 
   4  29   0      314.20      232.53    118.76 o 
   5  29   0       19.34      186.31     91.94 o 
   6  29   0      189.01      290.73    183.29 o 
   0  30   0      500.79      591.93    330.82 o 
   1  30   0     5054.34     5716.00    924.26 o 
   2  30   0        7.31      481.50    166.45 o 
   3  30   0      943.31      600.36    195.52 o 
   4  30   0      288.48      478.72    145.15 o 
 -19   1   1       16.20      315.99    169.52 o 
 -17   1   1        9.67      163.29    203.77 o 
 -16   1   1      476.08      561.55    217.62 o 
 -14   1   1     1381.85      619.19    185.03 o 
 -13   1   1    17702.87    18200.42    523.66 o 
 -12   1   1     2365.81     2516.97    148.95 o 
 -11   1   1     2435.56     2724.33    218.92 o 
 -10   1   1     6210.75     6245.40    286.38 o 
  -9   1   1      210.99      103.82     36.39 o 
  -8   1   1        7.38      107.16     21.87 o 
  -7   1   1     1748.72     1989.59    164.89 o 
  -6   1   1    13236.43    13573.50    276.49 o 
  -5   1   1       33.71      130.58     28.29 o 
  -4   1   1       24.72       86.37     25.97 o 
  -3   1   1     3508.92     3132.67    111.72 o 
   2   1   1    94694.70    84009.15   1797.99 o 
   3   1   1    10105.13     8462.09    196.55 o 
   4   1   1        6.02       72.32     21.86 o 
   5   1   1    12063.38    10098.30    205.87 o 
   6   1   1    17379.86    17371.50    261.59 o 
   7   1   1       64.69      115.74     31.07 o 
   8   1   1     8942.03    10441.57    473.80 o 
   9   1   1    32511.68    29881.36    513.70 o 
  10   1   1     1899.10     1829.41    145.74 o 
  11   1   1    15205.29    14774.39   1000.83 o 
  12   1   1      170.33      388.85    127.71 o 
  13   1   1     4927.21     5935.83    381.20 o 
  14   1   1      257.01     1103.80    328.49 o 
  15   1   1     4905.80     4589.47    558.84 o 
  16   1   1     1777.93     2435.40    428.79 o 
  17   1   1      103.20      209.25    130.94 o 
  18   1   1     1283.21     1375.46    233.77 o 
  19   1   1      779.48      787.19    322.08 o 
 -19   2   1     1400.35      793.22    444.04 o 
 -18   2   1       19.04      408.52    277.02 o 
 -17   2   1     2068.76     1669.51    419.79 o 
 -16   2   1     1168.97      494.38    275.97 o 
 -14   2   1    21333.88    25981.93   1391.34 o 
 -13   2   1      337.50      398.07    184.84 o 
 -12   2   1      265.28      312.09     65.58 o 
 -11   2   1     1277.85     1245.36    164.84 o 
 -10   2   1     1945.04     2075.02    166.05 o 
  -9   2   1      244.88      175.56     37.31 o 
  -8   2   1     4823.84     4993.31    224.32 o 
  -7   2   1     1423.36     1307.02    161.14 o 
  -6   2   1     3032.30     3642.71    146.93 o 
  -5   2   1     4089.55     3227.65    121.05 o 
  -4   2   1      608.70      727.41     74.42 o 
  -3   2   1     2483.02     2439.19     95.91 o 
  -2   2   1   188236.83   173085.25   1430.57 o 
   3   2   1    32692.13    30327.49    339.92 o 
   4   2   1     1077.86     1145.30     75.19 o 
   5   2   1     8200.94     7055.31    155.64 o 
   6   2   1       23.75       65.22     23.37 o 
   7   2   1     3385.89     4039.13    142.22 o 
   8   2   1    44004.22    44725.35    711.35 o 
   9   2   1    14650.99    16094.75    916.78 o 
  10   2   1       72.46      218.44     44.69 o 
  11   2   1      328.01      439.36    245.80 o 
  13   2   1     2443.31     2198.90    660.70 o 
  14   2   1    18647.57    21033.75   1671.98 o 
  15   2   1     2637.74     1922.95    401.12 o 
  16   2   1      787.42      666.39    321.45 o 
  17   2   1        2.33      104.58     79.61 o 
  18   2   1      119.19      947.27    439.42 o 
 -19   3   1       10.15      534.56    300.78 o 
 -17   3   1     1347.21     1055.14    455.05 o 
 -16   3   1      243.77      230.53    102.28 o 
 -14   3   1     9804.86     7203.33   2509.26 o 
 -13   3   1    30669.20    35475.82    921.81 o 
 -12   3   1       78.84      163.13     61.04 o 
 -11   3   1    21833.14    22055.35    497.22 o 
 -10   3   1     2081.44     2118.33    169.47 o 
  -9   3   1     2367.39     2461.01    160.29 o 
  -8   3   1    18747.73    18156.61    449.09 o 
  -7   3   1     1362.32     1760.62    142.52 o 
  -6   3   1    58147.88    57053.39    480.43 o 
  -5   3   1       63.41      118.70     24.85 o 
  -4   3   1     1662.85     1686.92    103.60 o 
  -3   3   1    30671.38    25860.07    466.56 o 
  -2   3   1      259.58     3747.79    272.00 o 
   1   3   1     1145.36     1388.95     81.66 o 
   2   3   1     8376.29     8033.73    181.34 o 
   3   3   1    23867.46    30107.52    536.22 o 
   4   3   1    15463.25    13956.14    246.69 o 
   5   3   1    19890.80    18040.40    204.53 o 
   6   3   1    11106.66     9838.79    222.53 o 
   7   3   1       33.42       85.08     25.82 o 
   8   3   1    25320.03    28299.68   1133.94 o 
   9   3   1    44436.45    47142.12    596.00 o 
  10   3   1      943.18     1010.40    125.15 o 
  11   3   1     1598.70     1034.44    144.61 o 
  13   3   1    52503.02    59994.95   3161.08 o 
  14   3   1     1080.63      780.00    524.18 o 
  15   3   1     5453.11     6585.18   1391.84 o 
  16   3   1     9012.28    10372.26   1444.78 o 
  17   3   1       51.84      493.49    119.91 o 
  18   3   1     3158.82     2402.43    598.12 o 
  19   3   1     1521.90     1150.70    422.01 o 
 -19   4   1        8.47       47.92    132.86 o 
 -18   4   1      421.46      223.89    381.80 o 
 -16   4   1       82.23      758.23    289.86 o 
 -13   4   1        8.63      320.34    202.45 o 
 -12   4   1     2062.20     2210.56    193.80 o 
 -11   4   1     7878.47     8475.02    359.22 o 
 -10   4   1      755.60     1114.61    135.22 o 
  -9   4   1     1838.47     1885.91    153.91 o 
  -8   4   1     3269.17     2601.87    177.00 o 
  -7   4   1    12938.20    13219.25    285.79 o 
  -6   4   1     6245.64     5863.88    191.76 o 
  -5   4   1     7085.39     5888.90    148.70 o 
  -4   4   1      439.18      589.72     55.96 o 
  -3   4   1    18277.03    20099.22    326.74 o 
  -2   4   1     7808.88     6914.09    206.44 o 
  -1   4   1     1258.43     1150.61     87.53 o 
   0   4   1     2514.94     2795.94    112.47 o 
   1   4   1     2650.41     2210.66     93.77 o 
   2   4   1     8713.81     7988.13    125.31 o 
   3   4   1    78352.02    71655.64    222.19 o 
   4   4   1     1798.51     1440.49     88.35 o 
   5   4   1     2206.27     2079.22     94.96 o 
   6   4   1     4098.10     4509.78    171.82 o 
   7   4   1     6134.67     6963.53    194.43 o 
   8   4   1    24471.92    26640.73    447.99 o 
   9   4   1      471.93      169.46    119.53 o 
  10   4   1     7346.83     6383.66    478.55 o 
  11   4   1     2611.20     2287.97    236.74 o 
  12   4   1    13235.89    14467.08    499.02 o 
  13   4   1      646.98     1163.06    492.75 o 
  14   4   1     1627.02     1328.22    189.06 o 
  15   4   1     2667.38     2162.56    493.71 o 
  16   4   1      567.18     1848.77    445.33 o 
  17   4   1     2357.39     2722.90    636.86 o 
  18   4   1      557.95      573.63    294.85 o 
 -18   5   1       70.52       28.05    108.32 o 
 -17   5   1      185.31     1798.27    938.84 o 
 -14   5   1      783.08      801.74    272.00 o 
 -13   5   1     3398.59     3768.56    246.85 o 
 -12   5   1     3778.50     4173.20    209.91 o 
 -11   5   1     4310.02     4675.20    379.13 o 
 -10   5   1     5941.46     6406.90    296.20 o 
  -9   5   1     7772.63     8753.54    291.92 o 
  -8   5   1     7016.51     7089.39    263.08 o 
  -7   5   1       42.84      166.11     55.35 o 
  -6   5   1     2274.05     3160.77    150.76 o 
  -5   5   1       88.75      164.41     25.99 o 
  -4   5   1      607.90      676.05     67.63 o 
  -3   5   1     3401.25     2987.25    118.67 o 
  -2   5   1     1655.26     2203.45    125.71 o 
  -1   5   1       89.48      295.09     39.99 o 
   0   5   1     8775.29     7901.52    183.38 o 
   1   5   1      522.47      852.16     80.20 o 
   2   5   1     6751.19     6867.00    171.36 o 
   3   5   1     1797.35     2459.45    114.91 o 
   4   5   1      770.19     1122.99     83.87 o 
   5   5   1      507.06      592.65     64.87 o 
   6   5   1     8714.67     7293.77    162.97 o 
   7   5   1       17.12       52.89     20.41 o 
   8   5   1    12548.65    10539.05    325.77 o 
   9   5   1    12917.47    11713.76    340.52 o 
  10   5   1      309.06       81.74    100.01 o 
  11   5   1     1087.53     1008.10    161.64 o 
  12   5   1      504.73      665.69    150.91 o 
  13   5   1    17339.97    17798.98    937.87 o 
  14   5   1      400.95      527.39    124.06 o 
  15   5   1      758.40      585.50    132.33 o 
  16   5   1      218.28      171.46    331.85 o 
  17   5   1     2323.39     2480.35    553.16 o 
  18   5   1     1140.08     1233.89    351.89 o 
  19   5   1       26.55      367.54    202.53 o 
 -18   6   1       14.61      110.41    153.37 o 
 -16   6   1     3063.12     2742.23    617.75 o 
 -15   6   1    17580.26    22433.03   1839.25 o 
 -14   6   1      327.53      193.19     58.14 o 
 -13   6   1        3.60      161.30     86.80 o 
 -12   6   1     4545.52     4894.68    266.98 o 
 -11   6   1     8137.31     8011.49    341.40 o 
 -10   6   1       24.51      135.42     62.95 o 
  -9   6   1     6523.58     7382.64    325.78 o 
  -8   6   1    10622.33    10027.52    331.60 o 
  -7   6   1       19.27      234.45     33.80 o 
  -6   6   1     9836.59     9119.48    226.12 o 
  -5   6   1        7.57       87.80     21.32 o 
  -4   6   1      361.06      279.49     39.44 o 
  -3   6   1     3510.25     3264.76    123.69 o 
  -2   6   1    21068.79    18038.39    320.93 o 
  -1   6   1      370.74      624.20     67.23 o 
   0   6   1       23.38      174.93     38.08 o 
   1   6   1     6904.65     6712.86    176.70 o 
   2   6   1      646.75      635.75     73.42 o 
   3   6   1    45833.38    41629.26    566.66 o 
   4   6   1     6026.19     8165.98    183.53 o 
   5   6   1    20941.31    18854.59    346.09 o 
   6   6   1     1906.47     1903.52    134.03 o 
   7   6   1      775.19     1127.49    125.21 o 
   8   6   1    20807.35    21546.76    502.85 o 
   9   6   1      552.47      570.42    127.03 o 
  10   6   1    10699.05    10377.29    485.72 o 
  11   6   1        4.73      875.15    188.88 o 
  12   6   1     2001.06     1956.52    256.58 o 
  13   6   1     2209.94     2215.95    394.95 o 
  14   6   1      213.69      317.39    132.12 o 
  15   6   1      774.71      470.13    116.16 o 
  17   6   1       82.08       92.93    157.25 o 
  18   6   1       41.72      471.40    289.25 o 
  19   6   1      683.23      436.18    232.01 o 
 -19   7   1     1389.64     1248.78    471.89 o 
 -18   7   1      128.43      282.56    243.14 o 
 -17   7   1      459.70      680.08    297.22 o 
 -16   7   1       21.14      723.58    391.96 o 
 -15   7   1        9.14      473.68   1246.32 o 
 -14   7   1       39.58      234.15     99.07 o 
 -13   7   1      753.81      812.78    179.96 o 
 -12   7   1        2.11      116.83     91.66 o 
 -11   7   1    10726.77    10769.32    366.93 o 
 -10   7   1     7762.00     7623.93    292.72 o 
  -9   7   1     2967.81     3042.11    185.70 o 
  -8   7   1      352.84      386.27     53.94 o 
  -7   7   1     1601.62     1837.17    132.58 o 
  -6   7   1       15.27      396.17     55.35 o 
  -5   7   1      850.07     1356.23    112.82 o 
  -4   7   1      887.27      864.40     73.24 o 
  -3   7   1     7855.39     6808.17    159.11 o 
  -2   7   1        8.78       27.23     24.62 o 
  -1   7   1    16528.70    13894.40    469.70 o 
   0   7   1    12686.29    12916.42    250.93 o 
   1   7   1     5033.59     4299.80    154.09 o 
   2   7   1     6152.76     5049.57    139.17 o 
   3   7   1    40257.25    40859.98    374.80 o 
   4   7   1    64788.01    67371.63    297.10 o 
   5   7   1      209.81      160.12     21.83 o 
   6   7   1     2518.44     2549.71    120.92 o 
   7   7   1     2463.04     2065.80    141.36 o 
   8   7   1    14636.14    13701.92    412.46 o 
   9   7   1    10042.33     9927.14    478.57 o 
  10   7   1    11361.15    10167.97    476.59 o 
  11   7   1   101081.38   116587.05   1479.55 o 
  12   7   1     9255.21    10128.40    736.51 o 
  13   7   1       81.23      233.14     64.54 o 
  14   7   1     1429.26     1008.97    201.57 o 
  15   7   1       47.99      238.91    101.05 o 
  16   7   1     1570.72     1812.81    525.18 o 
  17   7   1      472.08      958.93    434.63 o 
  18   7   1      262.41      433.65    208.43 o 
 -18   8   1      776.55      373.82    149.38 o 
 -16   8   1     1861.57     1489.64    494.11 o 
 -15   8   1     1030.20     1231.22    381.79 o 
 -14   8   1     5629.49     5357.77    540.83 o 
 -13   8   1     3814.30     3581.19    316.53 o 
 -12   8   1     8401.13     8467.25    519.32 o 
 -11   8   1     8812.90     9690.59    329.76 o 
 -10   8   1      171.58      227.67     56.36 o 
  -9   8   1      671.05      703.40     84.58 o 
  -8   8   1     2516.48     2607.26    173.12 o 
  -7   8   1    61759.11    63928.30    793.69 o 
  -6   8   1     8078.82     7195.13    207.58 o 
  -5   8   1    21418.92    21618.09    432.11 o 
  -4   8   1       16.31       50.70     20.10 o 
  -3   8   1      233.79      328.22     44.98 o 
  -2   8   1     6881.92     7795.64    189.81 o 
  -1   8   1    11365.48     8333.86    671.71 o 
   0   8   1     8915.17     7813.02    217.14 o 
   1   8   1    13394.64    11371.15    242.12 o 
   2   8   1    29492.73    30676.77    379.52 o 
   3   8   1    56111.18    49192.67   1381.95 o 
   4   8   1     7669.01     7596.20    235.98 o 
   5   8   1       69.60      174.70     43.90 o 
   6   8   1        5.42       99.27     30.57 o 
   7   8   1       24.39       97.67     34.13 o 
   8   8   1    24148.83    20698.01    477.39 o 
   9   8   1     7378.05     6760.06    375.14 o 
  10   8   1    33111.49    35408.20    837.14 o 
  11   8   1        3.08      182.58    209.88 o 
  12   8   1     8270.27     7617.02    776.08 o 
  13   8   1      504.41      518.96    116.64 o 
  14   8   1      946.49      807.21    156.12 o 
  15   8   1       92.92      229.16    185.12 o 
  17   8   1      147.76      169.42    216.49 o 
  18   8   1      118.61      723.71    377.13 o 
 -18   9   1      122.93      249.64    145.13 o 
 -17   9   1     1695.81     1555.60    588.63 o 
 -15   9   1      330.98      273.73    137.74 o 
 -14   9   1      586.40      299.50    340.35 o 
 -13   9   1     5759.54     5793.61    483.89 o 
 -12   9   1      290.28      517.10     86.26 o 
 -11   9   1     5433.66     5524.83    383.75 o 
 -10   9   1    37548.07    41704.93    594.47 o 
  -9   9   1       50.32       62.07     28.44 o 
  -8   9   1     2816.12     2975.79    202.41 o 
  -7   9   1      753.78      492.06     70.32 o 
  -6   9   1     1995.61     2484.29    148.61 o 
  -5   9   1      208.87      523.88     67.10 o 
  -4   9   1      154.99      371.57     47.42 o 
  -3   9   1    18572.70    15808.96    766.38 o 
  -2   9   1     4795.39     5110.86    168.45 o 
   0   9   1    25626.19    26581.17    484.85 o 
   1   9   1    22898.18    22057.43    323.00 o 
   2   9   1     1392.60     1540.05    190.52 o 
   3   9   1   103727.73   105170.69    954.35 o 
   4   9   1      355.92      176.02     32.33 o 
   5   9   1      272.08      202.66     60.31 o 
   6   9   1      301.13      201.42     45.62 o 
   7   9   1     5548.48     5001.16    280.19 o 
   8   9   1      485.96      386.64     91.11 o 
   9   9   1    11586.94    10750.92    612.23 o 
  10   9   1    35024.50    37064.02    832.68 o 
  11   9   1    33833.36    38596.63    989.95 o 
  12   9   1    34100.62    39845.95    742.02 o 
  13   9   1      558.95      526.30    104.10 o 
  14   9   1     1297.38      916.38    153.88 o 
  15   9   1     2834.94     1930.20    702.87 o 
  16   9   1        5.80        2.93    296.13 o 
  17   9   1      245.16      -77.94    199.43 o 
  18   9   1        0.61      358.69    285.90 o 
 -15  10   1     1688.91     1506.03    358.12 o 
 -14  10   1      706.43      468.91    159.41 o 
 -13  10   1      864.54     1011.42    267.90 o 
 -12  10   1      307.15      156.96     55.78 o 
 -11  10   1     4160.75     4949.16    409.26 o 
 -10  10   1       79.14       80.49     34.28 o 
  -9  10   1     5709.52     5020.79    230.59 o 
  -8  10   1    18373.81    17804.93    481.69 o 
  -7  10   1     9550.74     8011.51    269.11 o 
  -6  10   1    10149.29     8456.51    287.39 o 
  -5  10   1    61593.19    63587.08    577.47 o 
  -4  10   1     3109.08     2828.33    170.42 o 
  -3  10   1     2169.83     4011.70    283.77 o 
  -2  10   1     7712.49     8423.46    295.25 o 
  -1  10   1     6499.79     8140.53   1083.73 o 
   0  10   1     1722.92     1796.39    236.81 o 
   1  10   1    10684.11    10034.46    268.01 o 
   2  10   1    84006.19    76849.52   1453.22 o 
   3  10   1     5358.64     4448.93    226.71 o 
   4  10   1     2135.35     1626.68    117.64 o 
   5  10   1    13201.92    15372.17    329.65 o 
   6  10   1     7392.16     8517.39    294.04 o 
   7  10   1    17762.65    17888.68    340.83 o 
   8  10   1    14669.22    14839.40    386.69 o 
   9  10   1    21260.57    21356.20    601.17 o 
  10  10   1     2617.07     2232.71    195.68 o 
  11  10   1     6030.72     6534.59    387.18 o 
  12  10   1     1830.50     1841.18    343.33 o 
  13  10   1    19699.57    22701.90   1139.66 o 
  14  10   1      467.76      628.44    203.09 o 
  16  10   1       12.37      150.16    181.06 o 
  17  10   1      218.79      432.46    336.38 o 
  18  10   1       11.63      193.76    239.59 o 
 -16  11   1       24.82      -41.33    153.97 o 
 -15  11   1     8557.33     8260.22    908.85 o 
 -14  11   1      420.76      442.88    165.61 o 
 -13  11   1     7323.04     7209.08    931.98 o 
 -12  11   1       21.64      -31.83    112.37 o 
 -11  11   1      306.73      100.31    129.59 o 
 -10  11   1    15126.28    15828.62    436.46 o 
  -9  11   1     1321.54      788.19    110.21 o 
  -8  11   1     1391.84     1278.32    112.69 o 
  -7  11   1      621.74      385.41     64.31 o 
  -6  11   1    18549.79    15113.88    389.46 o 
  -5  11   1     3474.30     2517.33    197.14 o 
  -4  11   1     5751.97     5925.92    253.95 o 
  -3  11   1   149479.64   149415.72   1557.71 o 
  -2  11   1      363.09      210.24     44.84 o 
  -1  11   1    61027.97    57538.42    484.03 o 
   1  11   1    26766.49    26650.08    390.85 o 
   2  11   1    15352.72    11211.13    301.99 o 
   3  11   1     6355.65     6697.63    280.59 o 
   4  11   1    24697.90    24413.48    514.60 o 
   5  11   1      316.46      473.73     75.97 o 
   6  11   1    13017.27    12677.74    407.36 o 
   7  11   1     1048.01      829.86     91.90 o 
   8  11   1    13055.60    12685.88    445.49 o 
   9  11   1     5134.83     4754.60    377.78 o 
  10  11   1    11271.12    12187.77    418.96 o 
  11  11   1      238.24      143.52     54.69 o 
  12  11   1    11185.04    12446.31    767.68 o 
  13  11   1      407.22      241.21     89.52 o 
  14  11   1     3714.37     2611.71    746.84 o 
  16  11   1      840.79      874.81    416.24 o 
  17  11   1       57.71      399.56    357.48 o 
  18  11   1      148.80      446.62    196.66 o 
 -18  12   1     1251.71     1769.34    478.41 o 
 -17  12   1      445.42      440.00    193.50 o 
 -15  12   1       30.46      140.51    141.04 o 
 -14  12   1     1664.36     1405.06    404.11 o 
 -13  12   1     5072.28     4864.12    544.70 o 
 -12  12   1      951.22     1052.28    207.92 o 
 -11  12   1      195.06      185.69    111.32 o 
 -10  12   1     1862.49     1787.55    249.40 o 
  -9  12   1     5209.49     5331.67    268.73 o 
  -8  12   1     1500.79     1384.87    170.58 o 
  -7  12   1     2442.06     2386.69    186.91 o 
  -6  12   1     5404.31     4442.18    306.28 o 
  -5  12   1   107651.45   105101.09   1724.28 o 
  -4  12   1     5758.94     6116.11    252.52 o 
  -3  12   1    18325.34    17482.31    607.36 o 
  -2  12   1    16526.56    15342.45    378.19 o 
  -1  12   1     2534.41     1769.26    145.58 o 
   0  12   1    42249.26    30594.69   1525.65 o 
   1  12   1    28379.57    28726.75    524.74 o 
   2  12   1    66941.13    70611.71   1083.34 o 
   3  12   1     2424.85     2494.72    176.39 o 
   4  12   1      621.19      628.15     89.57 o 
   5  12   1    27395.47    27280.76    542.45 o 
   6  12   1    13401.76    12706.90    481.46 o 
   7  12   1    23127.17    21728.58    391.79 o 
   8  12   1     7651.45     8144.33    415.74 o 
   9  12   1     5403.91     4963.49    383.13 o 
  10  12   1       24.24       78.88     80.17 o 
  11  12   1     4417.09     4811.71    363.07 o 
  12  12   1      422.62      250.31    123.12 o 
  13  12   1     8133.30     7930.80    958.51 o 
  14  12   1     1835.72     1595.03    361.94 o 
  15  12   1     2656.86     2248.63    598.20 o 
  16  12   1      923.78     1121.90    326.79 o 
  17  12   1       61.04      360.39    270.55 o 
  18  12   1       53.76       64.27    110.06 o 
 -18  13   1      773.01     1146.80    383.04 o 
 -17  13   1       75.20      340.35    166.92 o 
 -16  13   1       39.12      185.73    117.13 o 
 -15  13   1    17686.37    20503.38   1848.98 o 
 -14  13   1     2703.28     2652.73    405.06 o 
 -13  13   1       17.41      190.57    139.78 o 
 -12  13   1     8649.82     9367.76   1108.28 o 
 -11  13   1      134.54      310.11    136.03 o 
 -10  13   1     3787.06     3488.04    262.80 o 
  -9  13   1     4218.41     3736.94    232.28 o 
  -8  13   1     6931.11     7197.62    353.39 o 
  -7  13   1     8250.80     8693.37    415.65 o 
  -6  13   1    32221.46    31994.35    575.80 o 
  -5  13   1     6145.63     5781.57    345.47 o 
  -4  13   1      149.01      186.15     52.24 o 
  -3  13   1    32191.48    33347.41    489.78 o 
  -2  13   1     2153.73     2036.85    149.57 o 
  -1  13   1     5098.00     4674.12    365.66 o 
   0  13   1    42413.93    23672.48    655.77 o 
   1  13   1    39448.30    41843.53    605.61 o 
   2  13   1     3515.28     3954.95    239.63 o 
   3  13   1     1128.48     1379.58    119.66 o 
   4  13   1    19507.09    19752.56    476.46 o 
   5  13   1    25917.54    25250.26    599.65 o 
   6  13   1     5785.31     5192.73    295.00 o 
   7  13   1    18917.02    19094.38    482.45 o 
   8  13   1      133.35      131.83    100.44 o 
   9  13   1     4694.11     4866.08    339.38 o 
  10  13   1     2255.36     2447.49    229.32 o 
  11  13   1     3001.41     2440.78    331.66 o 
  12  13   1      388.81      526.16    146.50 o 
  13  13   1     1054.92     1095.39    262.18 o 
  14  13   1     5473.13     6066.56    605.85 o 
  15  13   1     1960.63     1511.67    585.72 o 
  16  13   1      210.46      164.95    184.97 o 
 -17  14   1      181.27     -122.12    159.48 o 
 -16  14   1       43.92      283.56    157.87 o 
 -15  14   1        1.60      288.29    185.25 o 
 -14  14   1     9503.57    10197.91   1226.27 o 
 -13  14   1     3541.44     3926.28    367.00 o 
 -12  14   1     5884.24     6731.17    674.95 o 
 -11  14   1      217.24      221.99    118.15 o 
 -10  14   1     5786.82     6376.30    560.90 o 
  -9  14   1     2991.11     2653.54    187.05 o 
  -8  14   1     3826.42     3620.02    229.36 o 
  -7  14   1        8.73      248.75     95.88 o 
  -6  14   1    56479.87    60929.21    916.60 o 
  -5  14   1     6434.71     8651.92    440.96 o 
  -4  14   1    12334.71    14574.03    463.63 o 
  -3  14   1    28282.22    29862.96    574.46 o 
  -2  14   1    35881.74    34779.33    611.43 o 
  -1  14   1     4732.67     4213.06    303.69 o 
   0  14   1     8680.40     9819.06    466.02 o 
   1  14   1    47883.54    44832.72    681.46 o 
   2  14   1     3826.27     3602.42    260.70 o 
   3  14   1    24455.05    26109.59    618.86 o 
   4  14   1     2412.27     2093.88    167.21 o 
   5  14   1     2882.63     2742.93    184.36 o 
   6  14   1    11074.36    12424.82    462.69 o 
   7  14   1     1813.29     1256.02    213.15 o 
   8  14   1     2474.76     2621.25    356.84 o 
   9  14   1     4587.06     4730.26    373.69 o 
  10  14   1      286.72      209.74     86.14 o 
  11  14   1       66.07      118.95     78.10 o 
  12  14   1      288.98      194.51    167.42 o 
  13  14   1     1221.96      910.79    264.91 o 
  14  14   1     9395.13     8609.30   1361.07 o 
  16  14   1        3.39       48.09    262.92 o 
  17  14   1      262.56      356.59    188.91 o 
 -17  15   1     1323.06     1615.40    590.76 o 
 -16  15   1      105.30      114.88    113.73 o 
 -15  15   1     3306.01     3311.59    477.71 o 
 -14  15   1     4971.20     4563.00    633.68 o 
 -13  15   1      925.16      368.19    100.59 o 
 -12  15   1     1725.81     1986.20    311.04 o 
 -11  15   1     5987.52     5782.58    635.73 o 
 -10  15   1     1297.09      882.51    194.28 o 
  -9  15   1     3262.39     2667.02    313.86 o 
  -8  15   1     3511.30     3265.21    280.89 o 
  -7  15   1    19231.08    18754.47    526.53 o 
  -6  15   1     9783.11     8520.71    367.72 o 
  -5  15   1        2.16       14.21     52.94 o 
  -4  15   1     2987.49     3331.96    230.45 o 
  -3  15   1     5505.36     5617.70    326.78 o 
  -2  15   1    33633.08    35399.42    695.36 o 
  -1  15   1       13.69      101.22     51.41 o 
   0  15   1     2096.07     2320.97    194.15 o 
   1  15   1     7278.82     7663.66    395.36 o 
   2  15   1       39.08      185.59     46.55 o 
   3  15   1     3615.30     3323.56    206.44 o 
   4  15   1     2903.38     3219.56    220.56 o 
   5  15   1    29130.82    29288.82    594.73 o 
   6  15   1     3026.07     2716.17    162.68 o 
   7  15   1    30144.82    31666.42    657.49 o 
   8  15   1     4745.34     5216.64    323.63 o 
   9  15   1     1618.81     1705.55    221.38 o 
  10  15   1     5357.26     5402.13    422.06 o 
  11  15   1      323.54      197.00     80.12 o 
  12  15   1     1778.02     1958.96    465.20 o 
  13  15   1     8352.46     9241.14    855.38 o 
  14  15   1      891.64      740.86    188.57 o 
  15  15   1      268.22       96.68     63.75 o 
  16  15   1     1191.09     1122.69    421.04 o 
  17  15   1       39.61      120.08    248.01 o 
 -16  16   1      630.76      633.51    181.87 o 
 -15  16   1     1406.70      821.57    304.86 o 
 -14  16   1     1094.93      901.64    287.01 o 
 -13  16   1     3550.23     3879.06    541.01 o 
 -12  16   1     9928.31    11995.96    877.06 o 
 -11  16   1        6.38      165.03    101.48 o 
 -10  16   1     2556.89     2760.24    397.79 o 
  -9  16   1     1891.30     1881.33    228.50 o 
  -8  16   1     2570.62     2525.48    238.59 o 
  -7  16   1      906.91      965.64    112.83 o 
  -6  16   1     5611.97     5644.44    302.72 o 
  -5  16   1       68.16      116.42     52.06 o 
  -4  16   1     1090.33      522.99    121.43 o 
  -3  16   1     2768.12     3007.47    221.42 o 
  -2  16   1       82.87      129.12     47.81 o 
  -1  16   1     6718.48     6966.45    404.48 o 
   0  16   1      546.85      472.04     86.26 o 
   1  16   1     7700.00     7471.18    464.95 o 
   2  16   1     6677.96     6775.26    420.20 o 
   3  16   1     1610.34     1776.30    174.75 o 
   4  16   1     1307.33      912.66    177.97 o 
   5  16   1     2293.72     2655.60    196.56 o 
   6  16   1    11860.05    12066.51    497.10 o 
   7  16   1      584.44      299.65     92.12 o 
   8  16   1      257.14      330.76     80.65 o 
   9  16   1    15717.65    16393.40    954.34 o 
  10  16   1      774.41      629.22    136.77 o 
  11  16   1     4125.63     4542.31    464.51 o 
  12  16   1     1022.05      782.59    298.55 o 
  13  16   1     6177.76     5731.97    821.63 o 
  14  16   1     1165.19      792.13    250.61 o 
  15  16   1     2124.62     1900.57    858.78 o 
  16  16   1       62.33       69.60     99.95 o 
 -16  17   1      111.55      172.61     98.57 o 
 -15  17   1       88.36       26.37     95.84 o 
 -14  17   1     4853.80     4544.67    811.23 o 
 -13  17   1      427.29      263.33    189.01 o 
 -12  17   1     3362.59     3882.35    506.90 o 
 -11  17   1     1398.33     1296.70    300.42 o 
 -10  17   1      116.86      162.00     87.77 o 
  -9  17   1     7212.55     7573.84    598.68 o 
  -8  17   1     1851.31     1512.91    208.59 o 
  -7  17   1     7538.12     6993.65    448.20 o 
  -6  17   1      850.16      567.45     92.56 o 
  -5  17   1    17067.62    20872.97    704.54 o 
  -4  17   1     4891.62     4372.16    270.38 o 
  -3  17   1      885.22     1036.04    139.48 o 
  -2  17   1    10670.07    12498.10    526.21 o 
  -1  17   1      367.26      256.51     68.11 o 
   0  17   1        4.89      100.18     54.86 o 
   1  17   1      739.44     1195.27    158.37 o 
   2  17   1     1633.76     1719.31    183.65 o 
   3  17   1      311.39      148.34     69.25 o 
   4  17   1     1895.53     1243.04    165.39 o 
   5  17   1     2779.37     2752.13    224.81 o 
   6  17   1      143.02       76.31     55.89 o 
   7  17   1      278.48      206.67     71.89 o 
   8  17   1     5329.91     5147.33    482.26 o 
   9  17   1     1073.90      605.75    141.22 o 
  10  17   1      315.46      622.33    191.75 o 
  11  17   1     7734.35     8878.83   1012.00 o 
  12  17   1        3.08      213.29     89.61 o 
  13  17   1     5123.62     5547.13    776.32 o 
  14  17   1     2446.28     2715.51    690.98 o 
  15  17   1      979.00      598.60    208.90 o 
  16  17   1       87.49      179.42    272.29 o 
 -16  18   1       26.10      339.55    186.91 o 
 -15  18   1      450.53      470.53    153.37 o 
 -14  18   1      217.49       95.98    171.50 o 
 -13  18   1     7662.43     8163.19    956.70 o 
 -12  18   1     7118.29     8108.72   1099.76 o 
 -11  18   1     6871.03     8015.91    794.35 o 
 -10  18   1     4672.44     5545.19    880.88 o 
  -9  18   1      936.08      576.95    119.70 o 
  -8  18   1       30.12      112.07     57.83 o 
  -7  18   1      911.40      869.84    194.40 o 
  -6  18   1     2555.36     2258.73    257.72 o 
  -5  18   1      477.48      354.60     87.95 o 
  -4  18   1     3046.19     3664.05    226.25 o 
  -3  18   1     7856.69     9384.17    434.41 o 
  -2  18   1      382.35      315.44     72.73 o 
  -1  18   1      118.02      293.46     66.24 o 
   0  18   1     5031.26     4968.88    235.82 o 
   1  18   1     5214.84     5798.17    303.13 o 
   2  18   1     9935.23    11764.34    347.22 o 
   3  18   1     1140.47     1077.50    197.16 o 
   4  18   1     9991.46     8803.78    533.69 o 
   5  18   1     4256.94     4560.81    291.97 o 
   6  18   1     1877.21     1627.53    191.64 o 
   7  18   1      926.17      371.95    102.66 o 
   8  18   1      644.44      664.83    147.71 o 
   9  18   1      541.46      730.57    202.00 o 
  10  18   1      765.91      609.72    162.21 o 
  11  18   1      178.17      269.10    107.68 o 
  12  18   1     1615.82     1987.64    401.65 o 
  13  18   1       35.25      158.33     62.89 o 
  14  18   1       43.88      206.36     90.99 o 
  15  18   1      751.88      851.23    263.82 o 
 -15  19   1        4.29      101.29     95.59 o 
 -14  19   1     4730.86     5766.68    722.89 o 
 -13  19   1     1940.24     1932.55    532.66 o 
 -12  19   1    13077.43    15313.98   1371.84 o 
 -11  19   1      767.67      389.21    154.50 o 
 -10  19   1       83.08      102.20    104.64 o 
  -9  19   1     1114.49     1055.58    269.25 o 
  -8  19   1     3562.03     3284.07    365.10 o 
  -7  19   1      381.29      414.04    130.73 o 
  -6  19   1      504.76      464.07    164.75 o 
  -5  19   1      175.39      215.10     84.23 o 
  -4  19   1     7556.66     7974.62    469.56 o 
  -3  19   1     1499.20     1619.23    197.14 o 
  -2  19   1       12.66       79.67     60.18 o 
  -1  19   1       21.76      143.93     64.14 o 
   0  19   1      663.21      371.01    115.43 o 
   1  19   1       85.33      203.09     61.57 o 
   2  19   1      556.50      266.13     66.49 o 
   3  19   1     5322.57     5446.76    350.85 o 
   4  19   1      379.28      364.64    106.28 o 
   5  19   1      374.28      192.15     78.14 o 
   6  19   1     1876.13     1592.68    198.23 o 
   7  19   1     6902.32     7165.56    501.93 o 
   8  19   1      100.93      102.63     91.05 o 
   9  19   1        8.32       11.18     98.90 o 
  10  19   1      369.54      369.43    213.37 o 
  11  19   1     1427.52     1399.03    241.66 o 
  12  19   1     1426.63     1124.97    233.19 o 
  13  19   1      516.39      450.61    136.45 o 
  14  19   1      201.73      200.61    135.46 o 
  15  19   1      162.88      183.59    131.91 o 
 -15  20   1      221.21      402.54    146.96 o 
 -14  20   1        1.40      165.27    130.40 o 
 -13  20   1     6102.77     6565.51    888.69 o 
 -12  20   1      882.94      565.38    245.48 o 
 -10  20   1     2174.42     2667.31    416.22 o 
  -9  20   1      107.54      160.96    105.09 o 
  -8  20   1      536.95      563.83    152.24 o 
  -7  20   1       77.12      171.10     67.90 o 
  -6  20   1      882.86      736.88    135.82 o 
  -5  20   1      536.83      355.37    110.75 o 
  -4  20   1    21166.67    24722.93    862.37 o 
  -3  20   1      296.71      225.65    131.43 o 
  -2  20   1      454.39      511.90    116.93 o 
  -1  20   1     6566.13     6731.62    394.22 o 
   0  20   1     1129.01     1104.09    145.38 o 
   1  20   1     5515.69     6008.15    400.92 o 
   2  20   1     4983.70     4911.82    320.83 o 
   3  20   1     9692.24     9107.75    514.61 o 
   4  20   1      447.87      250.35     86.42 o 
   5  20   1     2011.12     2155.28    231.59 o 
   6  20   1      844.68      678.91    116.76 o 
   7  20   1        7.68       25.23     82.65 o 
   8  20   1      331.95      659.77    234.51 o 
   9  20   1      209.89      310.70    193.60 o 
  10  20   1      604.35      847.08    237.21 o 
  11  20   1     1343.91     1274.18    435.44 o 
  12  20   1     1593.55     1694.78    346.58 o 
  13  20   1       41.74      149.04    123.57 o 
  14  20   1      899.84      940.69    393.22 o 
 -14  21   1      454.69      300.66    159.80 o 
 -13  21   1      168.49      -33.41    129.03 o 
 -12  21   1     5517.74     6535.63   1135.97 o 
 -11  21   1       89.41      174.67    108.04 o 
 -10  21   1      471.20      672.41    279.88 o 
  -9  21   1       17.36        7.93    107.34 o 
  -8  21   1      105.96       -9.88     70.27 o 
  -7  21   1    16352.46    19174.20    955.81 o 
  -6  21   1     1498.86     1348.74    327.27 o 
  -5  21   1     6665.06     7874.02    634.19 o 
  -4  21   1    12833.08    13710.70    645.03 o 
  -3  21   1     2652.85     2646.44    282.96 o 
  -2  21   1    15123.03    17608.73    878.34 o 
  -1  21   1      419.30      426.62    107.59 o 
   0  21   1      496.37      436.58    113.64 o 
   1  21   1     1887.50     1995.82    224.29 o 
   2  21   1     6636.98     7600.47    523.30 o 
   3  21   1    17487.60    20846.26    656.88 o 
   4  21   1     1087.72     1425.98    193.03 o 
   5  21   1       34.70      268.37    111.14 o 
   6  21   1     1827.76     1739.02    212.82 o 
   7  21   1     4337.54     4392.87    530.88 o 
   8  21   1      249.03       56.43    116.16 o 
   9  21   1     1287.69     1401.31    290.18 o 
  10  21   1      371.77      528.31    236.06 o 
  11  21   1      802.88      663.75    181.78 o 
  12  21   1     1335.23     1363.11    463.40 o 
  13  21   1     1043.56      866.74    334.35 o 
  14  21   1       40.94      191.25    139.61 o 
 -13  22   1      249.06      328.25    241.64 o 
 -12  22   1       28.11      212.76    141.77 o 
 -11  22   1     3586.95     4066.44    811.94 o 
 -10  22   1      337.97      982.77    368.35 o 
  -9  22   1      117.12      293.25    199.36 o 
  -8  22   1      369.13      478.87    327.27 o 
  -7  22   1       36.39       12.74     90.66 o 
  -6  22   1     4375.04     4688.35    394.77 o 
  -5  22   1     4221.06     3714.13    357.68 o 
  -4  22   1    34611.85    44571.37   1729.00 o 
  -3  22   1     3060.66     3468.74    333.91 o 
  -2  22   1     4658.51     4937.67    382.13 o 
  -1  22   1    11411.81    11583.20    602.85 o 
   0  22   1       92.27      117.20     87.02 o 
   1  22   1      478.75      430.65    107.41 o 
   2  22   1     1635.46     1331.81    173.90 o 
   3  22   1    11796.48    12688.20    696.04 o 
   4  22   1    25551.54    30793.97   1007.88 o 
   5  22   1      403.95      373.69     96.00 o 
   6  22   1     1254.21     1178.39    353.00 o 
   7  22   1     1606.79     1358.15    325.47 o 
   8  22   1     3687.53     3442.70    499.77 o 
   9  22   1      166.12      242.63    291.01 o 
  10  22   1      155.01      144.03     90.49 o 
  11  22   1      524.69      657.39    174.17 o 
  12  22   1       42.45      154.71    118.03 o 
  13  22   1     1158.28     1234.12    343.45 o 
 -13  23   1      829.86      761.66    238.83 o 
 -12  23   1      130.09      229.32    121.32 o 
 -11  23   1      528.16      373.78    256.66 o 
 -10  23   1     1857.68     2352.62    391.73 o 
  -9  23   1     3910.10     4028.41    511.65 o 
  -8  23   1       20.06       66.75     91.00 o 
  -7  23   1      392.96      448.10    128.80 o 
  -6  23   1      265.75      513.17    138.15 o 
  -4  23   1     9707.54    10206.52    844.08 o 
  -3  23   1     2404.89     2643.93    275.29 o 
  -2  23   1    19871.91    24871.01   1303.11 o 
  -1  23   1     8627.84     9080.27    741.41 o 
   0  23   1        0.23      170.61     91.47 o 
   1  23   1      153.06      177.71     98.02 o 
   2  23   1      679.99      449.93    125.19 o 
   3  23   1    30207.85    37242.41   1378.27 o 
   4  23   1    10143.01     9998.40    722.19 o 
   5  23   1     4396.13     5536.57    497.99 o 
   6  23   1        0.31      100.04     84.97 o 
   7  23   1     2460.64     2620.12    424.22 o 
   8  23   1     2781.99     2506.70    406.78 o 
   9  23   1       46.97       73.07    121.82 o 
  10  23   1     2402.29     2309.85    433.61 o 
  11  23   1      154.41      362.84    145.07 o 
  12  23   1      683.90      499.23    211.71 o 
 -12  24   1       33.23      245.84    134.12 o 
 -11  24   1        4.69      174.40    115.02 o 
 -10  24   1      988.80      848.00    278.30 o 
  -9  24   1      449.74      551.73    328.07 o 
  -8  24   1     2992.45     3130.02    413.07 o 
  -7  24   1      579.62      527.10    154.67 o 
  -6  24   1      259.88      221.25    128.76 o 
  -5  24   1      570.67      522.64    160.61 o 
  -4  24   1     7835.58     9358.45    780.03 o 
  -3  24   1     1473.15     2245.26    417.23 o 
  -2  24   1     2526.06     2372.04    281.29 o 
  -1  24   1     3119.95     3225.32    306.38 o 
   0  24   1      234.22      252.32     88.35 o 
   1  24   1     6150.34     7075.68    597.63 o 
   2  24   1      734.93      573.86    139.34 o 
   3  24   1     7575.50     7234.68    640.52 o 
   4  24   1    47022.55    58352.27   2207.72 o 
   5  24   1       86.33      159.36    128.73 o 
   6  24   1      487.86      556.02    403.97 o 
   7  24   1      475.11      336.92    108.22 o 
   8  24   1      859.77      706.95    177.82 o 
   9  24   1     1026.61     1131.81    372.35 o 
  10  24   1      246.57      393.85    320.87 o 
  11  24   1      796.59      997.45    280.41 o 
  12  24   1      223.02      260.39    124.97 o 
 -11  25   1      183.44      574.44    234.30 o 
 -10  25   1       62.57      314.41    145.84 o 
  -9  25   1     1882.52     2106.85    454.79 o 
  -8  25   1     3380.85     4060.98    362.07 o 
  -7  25   1       77.79      165.95    137.76 o 
  -6  25   1      336.41      357.57    159.90 o 
  -5  25   1     1276.55     1524.44    842.92 o 
  -4  25   1     1155.21      907.55    212.12 o 
  -3  25   1     1231.31     1148.22    320.18 o 
  -2  25   1     5132.96     5281.95    574.40 o 
  -1  25   1     1788.87     2066.48    250.89 o 
   0  25   1      992.97      828.42    176.18 o 
   1  25   1      126.71       56.98     73.60 o 
   2  25   1      655.89      412.56    112.59 o 
   3  25   1    14724.94    17028.34   1203.09 o 
   4  25   1     2421.53     1746.10    466.35 o 
   5  25   1    14045.42    16488.52   1316.33 o 
   6  25   1       48.46      -40.14    229.69 o 
   7  25   1     4215.21     4935.84    564.97 o 
   8  25   1      214.93      228.90    184.61 o 
   9  25   1      209.35       32.63     69.66 o 
  10  25   1     6474.98     6909.87   1053.53 o 
  11  25   1       38.75      430.63    193.30 o 
 -10  26   1      419.08      479.60    461.77 o 
  -9  26   1     1149.47     1045.49    275.77 o 
  -8  26   1     9058.61    10279.70   1039.75 o 
  -7  26   1     1975.94     1889.85    409.48 o 
  -6  26   1     2694.64     2609.02    428.28 o 
  -5  26   1      152.69      115.50    111.43 o 
  -4  26   1      194.45      165.56    128.18 o 
  -3  26   1     5838.64     6102.32    727.03 o 
  -2  26   1       10.45      139.65     85.63 o 
  -1  26   1     1630.19     1762.81    342.88 o 
   0  26   1       27.70       55.92     81.43 o 
   1  26   1      188.88      358.56    136.46 o 
   2  26   1      291.87      412.81    118.38 o 
   3  26   1      373.72      186.64     91.54 o 
   4  26   1    11209.69    13635.07    714.24 o 
   5  26   1       52.78      208.90     99.23 o 
   6  26   1     5952.68     6147.80    832.97 o 
   7  26   1     1931.82     2013.47    343.80 o 
   8  26   1       91.88      397.41    123.28 o 
   9  26   1     8223.09     9176.43   1308.72 o 
  10  26   1     2681.23     2830.80    412.42 o 
  -9  27   1      807.16      771.92    248.83 o 
  -8  27   1     2409.93     1850.93    367.27 o 
  -7  27   1     4246.52     4590.32    623.46 o 
  -6  27   1       21.58      185.58     95.38 o 
  -5  27   1      602.55      565.76    157.16 o 
  -4  27   1      184.93      217.65    206.21 o 
  -3  27   1     1696.52     1863.34    303.72 o 
  -2  27   1       68.51       99.16     98.10 o 
  -1  27   1       60.45      281.77    160.55 o 
   0  27   1        8.24       89.15     67.55 o 
   1  27   1      504.25      581.32    126.23 o 
   2  27   1      372.80      568.24    152.57 o 
   3  27   1      725.08      398.75    216.42 o 
   4  27   1      257.60      236.24    134.99 o 
   5  27   1     6169.27     7406.09    855.23 o 
   6  27   1        6.27      137.09    111.34 o 
   7  27   1     4825.77     4936.82    663.55 o 
   8  27   1       24.38      136.01    118.91 o 
   9  27   1     4428.83     4283.84    562.36 o 
  -8  28   1      651.29      605.64    256.24 o 
  -7  28   1        0.10      290.24    282.83 o 
  -6  28   1      134.83      157.75    110.89 o 
  -5  28   1      446.00      356.15    200.63 o 
  -4  28   1        4.77      249.72     97.69 o 
  -3  28   1       47.26      293.17    179.77 o 
  -2  28   1      703.29      875.31    166.80 o 
  -1  28   1     2902.81     3320.06    362.46 o 
   0  28   1      119.25      261.11    110.30 o 
   1  28   1       29.57      298.02    117.63 o 
   2  28   1      201.17      246.32     94.52 o 
   3  28   1       41.40       46.55     82.99 o 
   4  28   1     1948.67     1801.12    301.94 o 
   5  28   1        3.42      183.61    251.12 o 
   6  28   1     2814.09     2943.27    607.07 o 
   7  28   1     2076.76     1428.89    375.87 o 
   8  28   1       81.59      192.98    149.70 o 
  -6  29   1       26.10      117.08    317.43 o 
  -5  29   1     1090.40      849.98    249.09 o 
  -4  29   1        4.37       42.40     65.61 o 
  -3  29   1       49.80       16.65     75.57 o 
  -2  29   1        0.20      110.86     87.58 o 
  -1  29   1       45.12       60.07     68.69 o 
   0  29   1      149.10      217.85    125.53 o 
   1  29   1        6.32      464.12    181.85 o 
   2  29   1       72.81       63.66    110.20 o 
   3  29   1       94.99      186.55     89.12 o 
   4  29   1       67.41       88.63     62.63 o 
   5  29   1       62.71      397.26    159.14 o 
   6  29   1      300.29      707.07    230.66 o 
  -4  30   1     1680.89     1302.64    257.61 o 
  -3  30   1      424.98      455.08    113.21 o 
  -2  30   1      419.43      379.63    165.59 o 
  -1  30   1      145.44      110.85    128.03 o 
   0  30   1        7.20      590.30    203.67 o 
   1  30   1      579.35      767.05    221.15 o 
   2  30   1      510.68      434.33    221.92 o 
   3  30   1      654.84      720.69    162.45 o 
   4  30   1       29.56      238.01    110.51 o 
 -16   0   2     1592.50     1935.51    596.72 o 
 -13   0   2     1427.69     1188.59    362.97 o 
 -12   0   2    15480.93    13858.31    615.64 o 
 -11   0   2    12854.33    13689.02    888.73 o 
 -10   0   2    97394.93   105258.16   1973.65 o 
  -9   0   2       31.80      187.51     73.04 o 
  -8   0   2    15206.15    17790.78   2393.56 o 
  -7   0   2   119688.65   135489.41   2761.28 o 
  -6   0   2       20.43     7244.06    842.91 o 
  -4   0   2     6853.57     6975.00    233.59 o 
  -3   0   2     9048.23     8154.55    240.25 o 
   3   0   2    39335.11    36307.29    889.58 o 
   4   0   2     2352.59     2196.14    148.91 o 
   5   0   2      563.96      318.36     53.47 o 
   6   0   2      162.06      671.28    102.67 o 
   7   0   2     6901.33     5117.02    262.51 o 
   8   0   2    24953.29    24850.26    867.15 o 
   9   0   2    29245.60    30505.27   2960.81 o 
  10   0   2    52250.97    56387.96   2300.95 o 
  11   0   2     1353.69      782.46    152.16 o 
  12   0   2    35056.98    32323.36   2306.35 o 
  13   0   2      721.29      285.60    329.66 o 
  14   0   2     8631.07     6409.80    525.79 o 
  16   0   2      520.10     1079.21    436.37 o 
  17   0   2      129.68      221.17    113.49 o 
  18   0   2       36.59      302.82    156.21 o 
  19   0   2     1142.58     1451.47    315.01 o 
 -19   1   2     1289.89     1049.11    364.70 o 
 -18   1   2      924.09     1401.86    448.56 o 
 -17   1   2      182.77      -27.48     87.64 o 
 -16   1   2     4330.35     4561.47    699.45 o 
 -14   1   2     4966.57     2569.26    623.08 o 
 -13   1   2    21625.33    24857.91    617.64 o 
 -12   1   2       10.39       56.77     94.90 o 
 -11   1   2    31493.46    32120.14    757.37 o 
 -10   1   2    57167.93    61077.33   3466.51 o 
  -9   1   2      204.06      142.63     44.71 o 
  -7   1   2    12641.06    17722.31    489.00 o 
  -5   1   2    12807.73    15420.10    343.91 o 
  -4   1   2     3115.41     3110.04    116.07 o 
  -3   1   2     5937.31     5303.38    142.98 o 
   2   1   2   176061.80   167106.55   2063.64 o 
   3   1   2     8082.60     7863.38    163.68 o 
   4   1   2     4031.32     3412.76    106.52 o 
   5   1   2        2.85       89.27     24.97 o 
   6   1   2     3573.73     2707.95    148.12 o 
   7   1   2     4174.69     3896.03    161.71 o 
   8   1   2    20976.29    19025.27    645.66 o 
   9   1   2    85760.43    89762.20   1376.97 o 
  11   1   2      480.93      272.99     83.69 o 
  12   1   2        8.07      699.11    256.60 o 
  13   1   2     5997.52     5831.66    981.89 o 
  14   1   2    20834.09    20238.23   1234.81 o 
  16   1   2     8302.82     8199.82   1065.83 o 
  17   1   2       19.00      209.18     91.23 o 
  18   1   2      310.71      254.60    104.47 o 
  19   1   2     1426.26     1394.69    275.14 o 
 -18   2   2        2.31      820.19    372.10 o 
 -16   2   2      896.22      792.56    304.51 o 
 -15   2   2     1104.42      780.03    224.42 o 
 -14   2   2    16821.64    18813.03    849.48 o 
 -13   2   2     2370.14     1443.96    335.36 o 
 -12   2   2     2615.55     2755.42    145.67 o 
 -11   2   2      542.76      360.69     86.24 o 
 -10   2   2    66663.35    69282.86   1268.89 o 
  -9   2   2     2282.90     2057.76    159.31 o 
  -8   2   2     1042.75     1201.95    116.78 o 
  -7   2   2    46757.68    43759.54    717.47 o 
  -6   2   2      183.15     2371.39    292.89 o 
  -5   2   2     2075.97     2137.72    150.77 o 
  -4   2   2     2692.92     2770.85    123.36 o 
  -3   2   2    11160.01    10907.91    257.53 o 
  -2   2   2   197570.28   191390.94   1156.53 o 
   2   2   2     1029.51      845.40     94.25 o 
   3   2   2       25.91      201.49     54.37 o 
   4   2   2    22542.68    22432.50    285.29 o 
   5   2   2     6095.60     5303.15    133.52 o 
   6   2   2     9537.61     9908.72    243.51 o 
   7   2   2       28.07      117.52     25.99 o 
   8   2   2     6297.32     5794.05    350.13 o 
   9   2   2     6365.42     7631.24   3226.78 o 
  10   2   2    41810.70    46308.80    995.03 o 
  11   2   2     2238.76     1020.55    466.44 o 
  12   2   2     2004.18     1756.10    226.22 o 
  13   2   2    16387.78    17067.78   1213.20 o 
  16   2   2      190.93      285.59    121.24 o 
  17   2   2       24.76      317.81    119.50 o 
  18   2   2       85.65      203.06    259.57 o 
  19   2   2      101.91      701.63    182.62 o 
 -19   3   2      310.44      290.49    200.60 o 
 -18   3   2     2103.58     1138.96    431.90 o 
 -16   3   2     5421.89     5723.11    902.42 o 
 -15   3   2     2064.79     2319.12    269.09 o 
 -14   3   2     1142.16      949.09    207.50 o 
 -13   3   2    16282.87    19301.37    778.99 o 
 -12   3   2     1145.03     1113.51    158.09 o 
 -11   3   2       62.84       55.85     47.19 o 
 -10   3   2    12540.89     9829.40    626.31 o 
  -9   3   2       82.87      189.95     46.10 o 
  -8   3   2     1903.93     1503.25    131.32 o 
  -7   3   2     9783.13     8957.30    316.15 o 
  -6   3   2    10383.06     9610.53    269.12 o 
  -5   3   2       13.30      320.25     40.11 o 
  -4   3   2     5671.84     5196.45    131.63 o 
  -3   3   2    40535.44    37983.51    659.35 o 
  -2   3   2    15390.27    18488.59    879.79 o 
  -1   3   2    24463.06    20880.30    410.15 o 
   0   3   2     1575.75     3750.49    244.75 o 
   2   3   2    45048.47    44447.38    473.77 o 
   3   3   2      940.16     2068.23    117.89 o 
   4   3   2     8169.93     6706.44    144.52 o 
   5   3   2       44.65       69.84     23.20 o 
   6   3   2    42017.33    37896.34    612.50 o 
   7   3   2      665.29      743.09     75.08 o 
   8   3   2     5946.97     5577.06    220.62 o 
   9   3   2    36016.59    32283.79    824.69 o 
  10   3   2      542.36      926.33    451.98 o 
  11   3   2    40201.13    43091.71   1271.06 o 
  12   3   2        1.44      295.28     96.48 o 
  14   3   2     1839.61     2104.12    633.09 o 
  15   3   2      384.49      853.16    430.94 o 
  16   3   2      855.41      746.39    164.47 o 
  17   3   2      713.10      481.31    203.16 o 
  18   3   2      805.53      616.38    185.76 o 
  19   3   2     1496.34     1482.04    390.02 o 
 -18   4   2        1.59      815.36    505.33 o 
 -15   4   2       53.01      236.85    283.05 o 
 -14   4   2      702.72      737.76    133.06 o 
 -13   4   2      932.36     1076.67    204.11 o 
 -12   4   2    13828.00    14110.83    261.93 o 
 -11   4   2       56.79      173.54     47.34 o 
 -10   4   2    16998.97    18663.00    505.74 o 
  -9   4   2     1813.88     1929.34    168.15 o 
  -8   4   2     7817.99     7007.33    244.41 o 
  -7   4   2    39545.59    38431.86    578.07 o 
  -6   4   2     1045.13     1103.91     91.27 o 
  -5   4   2      300.91      382.25     45.82 o 
  -4   4   2     4951.13     4764.66    143.09 o 
  -3   4   2    11006.79    10471.44    195.89 o 
  -2   4   2     4397.76     3993.25    140.95 o 
  -1   4   2     3975.49     3432.67    205.03 o 
   0   4   2    15426.78    12902.83    208.09 o 
   1   4   2    10132.48     7973.13    219.60 o 
   2   4   2    14479.43    14865.42    239.66 o 
   3   4   2    37005.73    36100.18    506.72 o 
   4   4   2    13461.09    13545.90    222.00 o 
   5   4   2    45113.12    42092.37    452.87 o 
   6   4   2    10844.37    12472.01   1250.45 o 
   7   4   2    21293.47    21167.08    374.28 o 
   8   4   2      235.62      281.10     46.86 o 
   9   4   2     2898.99     3273.20    338.60 o 
  10   4   2    45634.16    52455.03    932.27 o 
  11   4   2     1060.12      743.59    429.36 o 
  12   4   2    14870.74    13761.91    443.53 o 
  13   4   2     5311.53     4938.17    768.45 o 
  14   4   2      586.14      554.36    175.54 o 
  15   4   2     8633.72     9102.67    881.09 o 
  16   4   2       85.97      282.58    156.14 o 
  17   4   2      772.36      461.27    216.56 o 
  18   4   2      212.20      164.65    138.56 o 
  19   4   2        9.73      639.98    249.51 o 
 -19   5   2       63.05      217.55    210.74 o 
 -16   5   2     3262.59     3679.76    592.72 o 
 -15   5   2     6565.60     6374.23    893.23 o 
 -14   5   2     8859.84     9283.96    470.48 o 
 -13   5   2    11869.30    13566.08    409.02 o 
 -12   5   2     3607.12     3639.14    788.04 o 
 -11   5   2     2234.17     2383.08    207.86 o 
 -10   5   2     2012.36     2442.89    207.28 o 
  -9   5   2     2258.85     2883.83    191.53 o 
  -8   5   2    19332.62    19176.56    420.44 o 
  -7   5   2     6288.79     7136.43    400.85 o 
  -6   5   2    28835.71    26163.21    225.15 o 
  -5   5   2     5099.21     4149.71    140.42 o 
  -4   5   2      348.32      230.07     30.64 o 
  -3   5   2    27728.74    25829.34    327.58 o 
  -2   5   2     8783.76     9011.62    185.89 o 
  -1   5   2    50824.07    44897.41    502.24 o 
   0   5   2       18.93      284.87     44.20 o 
   1   5   2    83849.66    79576.83    975.27 o 
   2   5   2     3669.52     3090.14    128.60 o 
   3   5   2      151.13      936.25     67.37 o 
   4   5   2    32200.16    31938.35    333.24 o 
   5   5   2     4053.34     4744.42    151.90 o 
   6   5   2   108021.88   102146.28    811.89 o 
   7   5   2       28.94      209.69     65.69 o 
   8   5   2     5519.54     4541.35    201.33 o 
   9   5   2     9045.15     8737.12    358.43 o 
  10   5   2      484.78      710.55    322.62 o 
  11   5   2    19369.58    19510.36    686.37 o 
  12   5   2      869.57      977.01    181.49 o 
  13   5   2    11925.97    13010.35    849.43 o 
  14   5   2       13.58      321.04    156.78 o 
  16   5   2      924.20      945.93    299.06 o 
  17   5   2       53.19       56.67     64.83 o 
  18   5   2       76.22      182.74     85.82 o 
  19   5   2     2399.91     1367.85    323.45 o 
 -18   6   2      238.52      419.15    266.65 o 
 -15   6   2     2700.80     3127.78    592.87 o 
 -14   6   2     3097.98     3569.51    369.91 o 
 -13   6   2     1311.78     1621.67    700.13 o 
 -12   6   2    19880.74    22772.21    585.82 o 
 -11   6   2     2926.79     2847.98    188.56 o 
 -10   6   2      589.97      389.10     70.39 o 
  -9   6   2     6605.94     6791.08    317.15 o 
  -8   6   2     1585.67     2139.80    145.09 o 
  -7   6   2    34863.54    32516.91    402.85 o 
  -6   6   2      511.83      714.65     87.22 o 
  -5   6   2      151.19      270.19     35.35 o 
  -4   6   2       30.64      116.59     26.93 o 
  -3   6   2     5176.95     5233.56    125.48 o 
  -2   6   2    56525.07    48236.93    536.47 o 
  -1   6   2     1761.61     3034.21    582.66 o 
   0   6   2   100565.52    88215.86    529.59 o 
   1   6   2    28570.32    29157.63    398.98 o 
   2   6   2       22.74       71.96     23.97 o 
   3   6   2    79732.17    78975.20    412.28 o 
   4   6   2     7879.82     8189.18    196.58 o 
   5   6   2    29158.54    24454.24    410.14 o 
   6   6   2    10241.91     9604.28    311.07 o 
   7   6   2    20569.80    20578.39    407.15 o 
   8   6   2      657.83      473.17     56.30 o 
   9   6   2     1324.31     1292.24    134.78 o 
  10   6   2    58943.89    62666.47   1104.17 o 
  11   6   2      627.13      486.72    131.21 o 
  12   6   2      647.68      619.37    143.91 o 
  13   6   2     6369.37     6545.92    779.82 o 
  14   6   2     6972.67     7004.07    672.56 o 
  15   6   2     6610.84     5748.82    844.56 o 
  16   6   2        6.45       65.03     96.54 o 
  17   6   2      538.52      569.08    327.02 o 
  18   6   2      462.53      574.59    200.19 o 
  19   6   2      888.34      660.41    284.17 o 
 -19   7   2      514.32      197.55    133.71 o 
 -15   7   2     1532.27     1292.97    410.28 o 
 -14   7   2     1528.13     1753.27    223.04 o 
 -13   7   2    17738.29    21331.30    570.54 o 
 -12   7   2     9918.98     9935.13    412.68 o 
 -11   7   2     9074.81     9282.20    361.82 o 
 -10   7   2    13004.97    13096.30    393.80 o 
  -9   7   2      572.56      366.67     50.72 o 
  -8   7   2     5497.09     4803.84    280.88 o 
  -7   7   2      300.50      668.47    108.33 o 
  -6   7   2     4824.56     4242.14    174.37 o 
  -5   7   2      359.02      317.05     39.83 o 
  -4   7   2     3367.60     3576.68    135.92 o 
  -3   7   2      710.13      647.94     76.24 o 
  -2   7   2     9191.16     8249.29    182.49 o 
  -1   7   2     1446.97     1872.06    115.83 o 
   0   7   2    28655.19    23599.36   2225.05 o 
   1   7   2       80.89      278.98     45.81 o 
   2   7   2     6489.92     5590.87    140.11 o 
   3   7   2    10836.89    10061.66    202.61 o 
   4   7   2     8165.06     8500.42    197.83 o 
   5   7   2     5353.27     4592.35    182.34 o 
   6   7   2    12903.42    12053.29    259.39 o 
   7   7   2     4982.55     5127.43    233.84 o 
   8   7   2     1455.79     1604.16    145.56 o 
   9   7   2     7660.64     7126.32    301.65 o 
  10   7   2      267.72      343.74     79.51 o 
  11   7   2    20200.82    22617.16    574.43 o 
  12   7   2     8171.70     7414.00    366.45 o 
  13   7   2     4291.35     3424.53    557.64 o 
  14   7   2     4764.71     3644.95    564.86 o 
  15   7   2     1303.10     1464.57    393.80 o 
  16   7   2      138.30      209.17    118.57 o 
  17   7   2       10.09      506.46    262.09 o 
  18   7   2      581.92      381.35    208.84 o 
 -18   8   2       51.16        4.35    109.59 o 
 -16   8   2       70.51      525.70    370.68 o 
 -15   8   2     2726.36     2738.45    586.09 o 
 -14   8   2      251.79      143.28     56.70 o 
 -13   8   2     1021.05      863.10    229.71 o 
 -12   8   2      300.67      118.74     64.02 o 
 -11   8   2    11171.41    12158.54    319.07 o 
 -10   8   2     4484.70     5398.77    296.71 o 
  -9   8   2     9193.54     9013.09    360.30 o 
  -8   8   2     8631.78     8815.85    312.51 o 
  -7   8   2      278.94      238.03     40.85 o 
  -6   8   2      114.06       95.70     28.46 o 
  -5   8   2      796.86     1190.60     93.48 o 
  -4   8   2     1852.00     1591.36    118.62 o 
  -3   8   2      425.29      800.97    131.19 o 
  -1   8   2     1025.62      956.37    108.68 o 
   0   8   2     9857.49     7647.32    350.19 o 
   1   8   2     2140.74     2286.71    125.59 o 
   2   8   2      798.14      915.82     79.98 o 
   3   8   2       46.40      163.55     29.84 o 
   4   8   2     3371.89     3423.67    166.07 o 
   5   8   2      871.20      425.91     57.03 o 
   6   8   2     1040.76     1234.45     99.66 o 
   7   8   2      126.71      234.17     36.91 o 
   8   8   2      369.53      475.97     76.69 o 
   9   8   2      570.28      420.42     73.32 o 
  10   8   2    66424.20    74751.34   1181.57 o 
  11   8   2    17035.84    16119.28    925.64 o 
  12   8   2     5543.14     6468.80    499.68 o 
  13   8   2    27319.71    31271.34   1237.11 o 
  14   8   2        0.11      560.09    137.38 o 
  15   8   2     1135.85     1302.23    278.34 o 
  16   8   2       89.31       48.50    296.67 o 
  18   8   2       78.34      566.33    454.28 o 
 -19   9   2       77.29      190.97    432.69 o 
 -15   9   2     3953.52     4068.89    753.87 o 
 -14   9   2     1082.82      712.98    156.14 o 
 -13   9   2     4248.43     4537.85    377.25 o 
 -12   9   2     9677.01    10944.95    585.26 o 
 -11   9   2     3251.10     3639.82    258.37 o 
 -10   9   2    27656.20    27916.26    495.30 o 
  -9   9   2     6117.08     5900.89    278.79 o 
  -8   9   2    16704.98    18394.01    431.56 o 
  -7   9   2    12364.17    12382.14    302.19 o 
  -6   9   2       23.06      198.98     40.47 o 
  -5   9   2     3280.46     2548.74    165.48 o 
  -4   9   2     5411.14     4384.68    180.77 o 
  -2   9   2    53567.99    53000.57   1622.43 o 
  -1   9   2     8353.61     9324.50    283.72 o 
   0   9   2    28787.50    28555.11    364.61 o 
   1   9   2    19598.80    20459.73    389.49 o 
   2   9   2     4366.04     3526.60    166.74 o 
   3   9   2     6723.12     6475.08    229.42 o 
   4   9   2     4429.89     4229.29    204.10 o 
   5   9   2    12981.45    13574.46    309.79 o 
   6   9   2     2981.46     2992.08    186.37 o 
   7   9   2     2457.87     3071.81    192.85 o 
   8   9   2     2615.88     2633.89    191.90 o 
   9   9   2    14787.36    13305.71    435.07 o 
  10   9   2     8995.85     8634.32    518.48 o 
  11   9   2    36377.83    38832.39    712.02 o 
  12   9   2    13019.45    12665.16    718.51 o 
  13   9   2     9784.85     8030.69    643.85 o 
  14   9   2     3027.20     3294.11    395.84 o 
  15   9   2      360.54      647.29    354.91 o 
  16   9   2       74.67      652.63    456.12 o 
  17   9   2      122.08      405.13    425.80 o 
  18   9   2      212.95      -34.78    248.78 o 
 -18  10   2      305.97      184.48    213.29 o 
 -16  10   2     3876.96     3063.89    674.73 o 
 -15  10   2      267.03      289.51    112.49 o 
 -14  10   2     7565.02     7313.49   1224.50 o 
 -13  10   2     2192.10     2320.95    272.39 o 
 -12  10   2       40.00      205.79     52.12 o 
 -11  10   2     8473.90     9581.59    474.96 o 
 -10  10   2     1760.88     1563.31    144.12 o 
  -9  10   2    20746.37    21771.73    442.95 o 
  -8  10   2      930.50      739.55     87.65 o 
  -7  10   2     3268.84     3107.14    195.12 o 
  -6  10   2       11.82      110.89     34.90 o 
  -5  10   2    13161.27    13808.10    305.37 o 
  -4  10   2    16279.61    16731.57    322.48 o 
  -3  10   2     6843.92     7556.13    260.38 o 
  -2  10   2   236693.06   210086.92   3093.27 o 
  -1  10   2     3365.91     3133.08    193.00 o 
   0  10   2     8057.40     7181.34    235.66 o 
   1  10   2    21307.58    24868.27    556.86 o 
   2  10   2     3687.15     3098.95    191.71 o 
   3  10   2     4963.80     5050.69    236.34 o 
   4  10   2     2506.76     2485.62    167.14 o 
   5  10   2    11937.16    11226.99    330.43 o 
   6  10   2      100.23      231.08     64.57 o 
   7  10   2      454.22      344.35     58.00 o 
   8  10   2     3066.56     2657.45    181.67 o 
   9  10   2     4953.04     4816.48    262.26 o 
  10  10   2    46176.42    51671.86    736.24 o 
  11  10   2      154.75      202.84     83.49 o 
  12  10   2     4463.88     4362.85    347.20 o 
  13  10   2     5576.07     5725.77    429.91 o 
  14  10   2       14.63       88.93    115.20 o 
  15  10   2      830.95     1579.67    679.46 o 
  16  10   2       96.06       97.13    137.19 o 
  18  10   2      619.50      408.76    282.52 o 
 -18  11   2     1518.60     1397.10    368.89 o 
 -17  11   2     2652.54     2961.19    632.66 o 
 -16  11   2      244.09      285.23    220.44 o 
 -15  11   2     5773.13     5561.79    806.18 o 
 -14  11   2     2205.76     2425.26    387.43 o 
 -13  11   2      137.86      163.44    231.05 o 
 -12  11   2      164.15      183.21     70.18 o 
 -11  11   2     9068.31     9763.00    596.49 o 
 -10  11   2     6521.36     6132.21    362.07 o 
  -9  11   2     1842.66     2130.32    177.57 o 
  -8  11   2        0.09       63.09     38.98 o 
  -7  11   2     7307.86     6860.18    277.30 o 
  -6  11   2     1827.76     1490.96    145.60 o 
  -5  11   2     7844.94     6235.85    235.08 o 
  -4  11   2    27562.89    20687.34    402.25 o 
  -3  11   2   106161.53   103457.94   1307.22 o 
  -2  11   2    22741.19    16639.85    616.48 o 
  -1  11   2   102822.50    84541.16   1871.05 o 
   0  11   2    10020.07     9975.18    461.93 o 
   1  11   2       86.55      284.70     59.23 o 
   2  11   2     4762.13     4296.94    238.55 o 
   3  11   2     1610.90     1783.27    143.92 o 
   4  11   2      385.36      359.20     53.98 o 
   5  11   2    25792.45    27373.92    533.31 o 
   6  11   2      909.02      784.37     88.69 o 
   7  11   2       14.08       56.93     37.25 o 
   8  11   2      915.74      544.27    140.67 o 
   9  11   2     2557.87     2385.97    216.89 o 
  10  11   2    11026.46    11089.36    625.95 o 
  11  11   2     6651.95     6497.28    436.69 o 
  12  11   2      167.89       13.93     99.53 o 
  13  11   2     3587.51     3751.39    380.68 o 
  14  11   2     2820.27     3022.45    563.58 o 
  15  11   2      926.61      585.54    254.24 o 
  17  11   2      875.22      974.12    407.59 o 
  18  11   2      954.43      850.36    432.17 o 
 -18  12   2     1950.54     1271.23    362.27 o 
 -17  12   2     2035.11     1397.68    913.78 o 
 -16  12   2        8.99      208.91    214.19 o 
 -15  12   2      391.76      149.57     96.88 o 
 -14  12   2    19136.58    23374.52   1314.73 o 
 -13  12   2      131.24      200.76     91.44 o 
 -12  12   2     3534.26     3809.68    472.08 o 
 -11  12   2     6291.85     7753.64    526.57 o 
 -10  12   2     3650.66     3080.05    176.01 o 
  -9  12   2     6644.31     5568.56    271.78 o 
  -8  12   2     6433.83     7148.50    333.78 o 
  -7  12   2     3508.97     3778.80    243.33 o 
  -6  12   2     7963.50     6753.11    381.86 o 
  -5  12   2   129716.48   126552.26   1268.27 o 
  -4  12   2    63996.05    62307.16   1080.39 o 
  -3  12   2      417.68      442.87     87.58 o 
  -2  12   2    25574.63    26827.89    427.28 o 
  -1  12   2    51771.39    45617.27   4108.55 o 
   0  12   2      482.10      679.99    116.49 o 
   1  12   2    12451.77    13360.61    340.22 o 
   2  12   2     6810.90     6887.49    271.82 o 
   3  12   2     5465.54     5733.68    249.20 o 
   4  12   2    26359.20    24965.82    521.63 o 
   5  12   2      496.03      628.23     89.71 o 
   6  12   2      330.49      548.81     88.09 o 
   7  12   2     9629.36    10015.55    414.83 o 
   8  12   2     3921.74     4754.63    246.87 o 
   9  12   2     7206.16     6858.11    427.37 o 
  10  12   2     6215.44     7610.96    423.88 o 
  11  12   2        8.22       83.10     56.16 o 
  12  12   2       79.96      122.27     66.33 o 
  13  12   2       18.62      146.56     99.28 o 
  14  12   2      894.65      698.15    185.05 o 
  16  12   2      408.06      696.35    255.35 o 
  17  12   2      674.94      664.34    449.72 o 
 -17  13   2      467.82      465.43    236.93 o 
 -16  13   2       16.20      112.36     94.34 o 
 -15  13   2     8010.24     8055.49   1127.20 o 
 -14  13   2      854.48      579.41    203.84 o 
 -13  13   2     2316.86     2143.71    330.48 o 
 -12  13   2      668.87      615.63    190.97 o 
 -11  13   2      799.83      595.73    174.70 o 
 -10  13   2     3338.47     3293.34    485.85 o 
  -9  13   2      444.71      296.83    123.15 o 
  -8  13   2     1398.33     1252.59    150.09 o 
  -7  13   2     1052.57      839.58    110.21 o 
  -6  13   2    38154.58    39961.59    725.35 o 
  -5  13   2    30632.34    27709.38    841.66 o 
  -4  13   2    35621.91    35950.09    727.53 o 
  -3  13   2     3318.80     3264.02    229.26 o 
  -2  13   2    52149.45    50362.50    711.79 o 
  -1  13   2    45701.88    44052.32    772.75 o 
   0  13   2     3695.55     5597.14    337.72 o 
   1  13   2      317.40      355.44     61.88 o 
   2  13   2     4177.56     3661.87    236.82 o 
   3  13   2       16.50       70.73     36.61 o 
   4  13   2      534.53      265.24     73.84 o 
   5  13   2    15844.31    16233.20    457.59 o 
   6  13   2       17.06       78.54     56.86 o 
   7  13   2     3015.20     2992.55    248.27 o 
   8  13   2     4881.35     4906.28    306.64 o 
   9  13   2       61.99      215.79     77.55 o 
  10  13   2      252.62      385.00     84.49 o 
  11  13   2      505.09      271.37     82.51 o 
  12  13   2     6433.94     5881.81    570.61 o 
  13  13   2     3062.56     2945.39    366.06 o 
  14  13   2     1741.98     1354.36    360.98 o 
  15  13   2     1167.21      525.04    220.13 o 
  16  13   2     2931.92     2814.03    731.14 o 
  17  13   2       61.71      402.84    357.69 o 
 -17  14   2       12.32       44.43    132.03 o 
 -16  14   2     3018.15     3135.21    530.33 o 
 -15  14   2      106.34      209.47    249.25 o 
 -14  14   2    16697.40    20592.01   2029.46 o 
 -13  14   2    17096.41    20350.42   1310.69 o 
 -12  14   2     1241.80     1516.25    335.40 o 
 -11  14   2      688.93      655.14    188.96 o 
 -10  14   2      156.27      387.66    100.84 o 
  -9  14   2      770.05      691.97    124.80 o 
  -8  14   2      172.93      218.06     73.43 o 
  -7  14   2     1376.69     1578.64    194.86 o 
  -6  14   2    20344.40    21159.18    547.70 o 
  -5  14   2    96881.26   108114.91   1704.16 o 
  -4  14   2    13031.89    14113.36    428.80 o 
  -3  14   2     2793.48     3168.62    197.68 o 
  -2  14   2    32200.72    32794.97    573.57 o 
  -1  14   2       55.29       34.80     45.37 o 
   0  14   2    25852.04    27321.20    626.67 o 
   1  14   2      593.81     1374.07    149.20 o 
   2  14   2    10957.93    12565.90    368.49 o 
   3  14   2     3425.44     3916.21    235.04 o 
   4  14   2    55184.23    57890.97    978.79 o 
   5  14   2      571.65      153.36     51.04 o 
   6  14   2     1257.36      726.64     97.16 o 
   7  14   2    33983.58    35548.99    710.80 o 
   8  14   2     7850.24     9215.76    571.67 o 
   9  14   2      190.52      292.55    212.74 o 
  10  14   2      286.31      186.04     67.59 o 
  11  14   2     1054.82      650.45    125.15 o 
  12  14   2     4772.89     4956.75    529.76 o 
  13  14   2     7873.28     7969.21   1103.68 o 
  14  14   2     4319.83     4766.28    476.86 o 
  15  14   2     3631.65     2581.98    781.79 o 
  16  14   2      103.49      307.47    160.66 o 
  17  14   2        3.45       41.94    115.58 o 
 -17  15   2      613.76      801.01    238.12 o 
 -16  15   2        6.26      -70.62     98.50 o 
 -15  15   2      171.85      382.90    126.20 o 
 -14  15   2     3250.32     3115.68    374.03 o 
 -13  15   2      401.69      314.17    140.86 o 
 -12  15   2        7.93       82.78     87.48 o 
 -11  15   2      740.05      782.75    220.31 o 
 -10  15   2      310.80      264.50     68.15 o 
  -9  15   2     2138.08     1984.38    208.30 o 
  -8  15   2        6.37      117.40     74.64 o 
  -7  15   2     2734.40     2074.78    173.77 o 
  -6  15   2    20333.71    20597.10    572.82 o 
  -5  15   2    18741.19    18714.85    448.43 o 
  -4  15   2      671.25      663.11     97.08 o 
  -3  15   2    13882.86    14225.69    482.65 o 
  -2  15   2     8822.70     8450.24    357.65 o 
  -1  15   2      334.53      264.61     70.05 o 
   0  15   2     3707.31     3698.06    303.03 o 
   1  15   2     2291.81     2679.17    214.25 o 
   2  15   2     1079.28      892.55    115.42 o 
   3  15   2      146.01      194.02     55.73 o 
   4  15   2      310.77      429.27     83.46 o 
   5  15   2     8738.54     7597.17    309.96 o 
   6  15   2     8401.68     8963.43    492.85 o 
   7  15   2       65.76      132.70     90.30 o 
   8  15   2     2784.79     2399.53    245.46 o 
   9  15   2     3586.12     3554.70    278.14 o 
  10  15   2    13033.70    14180.59    851.73 o 
  11  15   2      410.15      401.61    119.29 o 
  12  15   2     1877.01     2212.18    295.95 o 
  13  15   2     2750.39     2756.09    334.93 o 
  14  15   2     4015.50     3580.61    498.14 o 
  15  15   2     5076.00     4575.78    989.97 o 
  16  15   2      584.72      578.59    258.98 o 
 -17  16   2      110.11      109.35     91.72 o 
 -16  16   2     2282.91     2947.86    457.74 o 
 -15  16   2     2328.72     2807.68    424.85 o 
 -14  16   2     2329.51     2209.38    376.99 o 
 -13  16   2     7937.23     9205.65    930.34 o 
 -12  16   2      599.80      510.16    216.11 o 
 -11  16   2     3584.72     3444.15    443.97 o 
 -10  16   2      252.77      221.72     85.51 o 
  -9  16   2      494.33      366.58     94.80 o 
  -8  16   2      358.10      318.41     73.30 o 
  -7  16   2      844.21      848.51    118.86 o 
  -6  16   2    27440.81    28024.08    575.49 o 
  -5  16   2     7616.39     8363.67    381.68 o 
  -4  16   2      492.88      325.20     76.57 o 
  -3  16   2       46.72      174.45     54.96 o 
  -2  16   2      777.89      767.66    113.12 o 
  -1  16   2    13386.38    14476.54    478.13 o 
   0  16   2     3256.89     3696.10    281.44 o 
   1  16   2     2726.66     3335.95    245.67 o 
   2  16   2     1124.13      804.08    121.17 o 
   3  16   2     1951.37     2417.75    209.34 o 
   4  16   2     1298.32      930.95    117.50 o 
   5  16   2     1586.60     1134.02    168.24 o 
   6  16   2     5395.48     5363.91    291.79 o 
   7  16   2     2595.48     2627.89    222.98 o 
   8  16   2      496.54      156.07    100.52 o 
   9  16   2    19054.53    20964.92    690.65 o 
  10  16   2       30.31      -36.80     62.00 o 
  11  16   2      656.22      480.61    113.52 o 
  12  16   2     2826.45     2722.15    312.13 o 
  13  16   2     5482.24     6295.65    815.97 o 
  14  16   2     4176.60     3845.30    482.85 o 
  15  16   2      236.21      272.40    183.30 o 
  16  16   2     1131.69      934.46    470.84 o 
 -16  17   2      497.15      400.94    147.24 o 
 -15  17   2      190.77      281.81    115.91 o 
 -14  17   2     1491.70     1729.14    339.95 o 
 -13  17   2       11.03       96.33    119.97 o 
 -12  17   2     2415.75     2211.71    349.29 o 
 -11  17   2     1732.92     1767.95    390.19 o 
 -10  17   2       55.52      218.81    178.35 o 
  -9  17   2     9360.09    10378.64    738.21 o 
  -8  17   2     1679.59     1368.63    204.97 o 
  -7  17   2     9480.37    10259.62    735.95 o 
  -6  17   2      397.66      332.27     99.28 o 
  -5  17   2      895.46      795.85    140.41 o 
  -4  17   2     1473.42     1602.37    176.84 o 
  -3  17   2      527.38      817.63    109.01 o 
  -2  17   2     1009.83     1151.20    145.80 o 
  -1  17   2      189.52       94.17     58.86 o 
   0  17   2       57.52       30.64     59.71 o 
   1  17   2     1366.90     1474.22    186.77 o 
   2  17   2      819.17      700.64    120.57 o 
   3  17   2       46.76       64.17     53.79 o 
   4  17   2      679.69      341.59     99.65 o 
   5  17   2       66.38      183.91     60.31 o 
   6  17   2     4161.94     4223.68    225.87 o 
   7  17   2      729.01      514.96     94.30 o 
   8  17   2     1966.88     2108.11    292.61 o 
   9  17   2      597.90      346.44     90.68 o 
  10  17   2      915.18      787.92    187.80 o 
  11  17   2       29.30       42.97     68.52 o 
  12  17   2    16846.43    18571.81    917.15 o 
  13  17   2       40.03      178.62     94.67 o 
  14  17   2     2121.81     1841.84    410.20 o 
  15  17   2       81.07       28.52    147.91 o 
  16  17   2      444.22      288.23    160.38 o 
 -16  18   2     1168.51     1105.74    231.13 o 
 -15  18   2     1874.21     1751.49    527.46 o 
 -14  18   2     1750.20     1319.02    540.98 o 
 -13  18   2      136.05      236.68    131.93 o 
 -12  18   2      660.62      498.35    134.59 o 
 -11  18   2    15200.89    18969.24    997.55 o 
 -10  18   2      593.42      505.91    155.98 o 
  -9  18   2      187.38      241.75     71.91 o 
  -8  18   2       20.99      120.76     80.12 o 
  -7  18   2      512.91      730.92    171.13 o 
  -6  18   2     2124.23     1630.62    200.11 o 
  -5  18   2      714.01      762.27    117.04 o 
  -4  18   2     5335.90     4822.64    255.08 o 
  -3  18   2       46.06      223.32     63.02 o 
  -2  18   2      187.87      219.96     70.20 o 
  -1  18   2     4388.07     4939.87    273.23 o 
   0  18   2     2550.17     2584.62    210.21 o 
   1  18   2      746.60      803.38    116.84 o 
   2  18   2     2658.25     2940.52    205.57 o 
   3  18   2      692.74      450.75    122.84 o 
   4  18   2     5957.17     6120.09    388.68 o 
   5  18   2        3.62       65.20     59.09 o 
   6  18   2     4383.95     4727.04    358.57 o 
   7  18   2     3703.76     3614.99    406.99 o 
   8  18   2     9624.46    11691.77   1222.16 o 
   9  18   2     4678.67     5775.43    649.18 o 
  10  18   2      196.84      200.41     84.10 o 
  11  18   2    19119.75    23492.94   1386.92 o 
  12  18   2     5754.52     6373.21    920.48 o 
  13  18   2      730.49      579.18    196.15 o 
  14  18   2     1254.40     1202.86    230.92 o 
  15  18   2      107.94      317.17    144.38 o 
 -15  19   2      214.76      165.56     99.68 o 
 -14  19   2      324.99      543.65    175.61 o 
 -13  19   2      451.37      133.56     94.89 o 
 -12  19   2     4238.57     5597.20    722.03 o 
 -11  19   2       67.43      209.33    111.06 o 
 -10  19   2      768.18      729.97    231.98 o 
  -9  19   2       11.38      323.48    144.88 o 
  -8  19   2     3141.06     2990.86    593.64 o 
  -7  19   2       43.34      121.90    151.32 o 
  -6  19   2      123.93      125.35     90.71 o 
  -5  19   2      541.58      974.60    203.13 o 
  -4  19   2      162.81      367.75    103.28 o 
  -3  19   2     5696.65     6439.97    460.40 o 
  -2  19   2     1405.57     1626.73    217.08 o 
  -1  19   2      627.40      384.87    111.99 o 
   0  19   2      350.17      324.02     93.15 o 
   1  19   2      195.11      250.83     69.40 o 
   2  19   2      108.93       79.94     49.50 o 
   3  19   2     1691.56     1917.90    202.40 o 
   4  19   2       10.76       79.59     59.06 o 
   5  19   2     1054.44      737.40    140.21 o 
   6  19   2       56.16       42.83     51.67 o 
   7  19   2     5416.99     5565.83    495.68 o 
   8  19   2      266.72      328.65    137.75 o 
   9  19   2      471.59      226.87    132.21 o 
  10  19   2       56.86      394.67    153.21 o 
  11  19   2       55.65       70.48    199.82 o 
  12  19   2    11842.39    12942.08   1472.51 o 
  13  19   2      105.55      156.22     87.25 o 
  14  19   2     1144.20     1103.53    227.36 o 
  15  19   2      364.86      483.67    149.50 o 
 -15  20   2      357.15      452.64    330.63 o 
 -14  20   2       97.40       71.27    109.18 o 
 -13  20   2      450.22      565.55    203.04 o 
 -12  20   2       83.96      -67.27    139.09 o 
 -11  20   2    18411.47    24096.50   1394.17 o 
 -10  20   2      379.38      515.69    203.10 o 
  -9  20   2     1162.70      655.51    187.21 o 
  -8  20   2     9615.09     9264.64    914.15 o 
  -7  20   2      921.89      526.51    151.92 o 
  -6  20   2     3955.91     3663.74    395.69 o 
  -5  20   2     2464.51     2278.20    304.68 o 
  -4  20   2     4186.03     4183.00    324.11 o 
  -3  20   2     3635.58     4145.47    422.61 o 
  -2  20   2     2028.99     2620.36    253.02 o 
  -1  20   2     1301.25     1206.00    153.75 o 
   0  20   2     1506.33     1502.96    199.02 o 
   1  20   2      646.44      469.10    107.85 o 
   2  20   2     1323.99     1271.51    169.47 o 
   3  20   2     1106.41      701.36    153.47 o 
   4  20   2     9432.75    10522.24    594.18 o 
   5  20   2       13.56      126.76     55.00 o 
   6  20   2    11627.19    11876.49    624.63 o 
   7  20   2     2306.11     2134.21    286.15 o 
   8  20   2       11.90       -3.38    107.71 o 
   9  20   2     3695.50     4582.60    574.45 o 
  10  20   2      166.70      188.90    105.89 o 
  11  20   2     6970.01     8427.12    993.73 o 
  12  20   2     1695.47     1991.08    379.47 o 
  13  20   2      204.26       80.38    107.21 o 
  14  20   2      222.33      113.55    106.48 o 
 -14  21   2      754.51      660.26    217.42 o 
 -13  21   2      180.62      261.43    103.76 o 
 -12  21   2       92.60      253.26     91.31 o 
 -11  21   2     1881.95     1563.56    381.72 o 
 -10  21   2     7847.21     7952.36   1114.87 o 
  -9  21   2    12884.71    14470.93   1064.93 o 
  -8  21   2     1688.98     1581.89    395.27 o 
  -7  21   2     4911.17     5051.22    550.21 o 
  -6  21   2      716.95      857.38    182.97 o 
  -5  21   2     2329.52     2266.96    289.14 o 
  -4  21   2      602.73      766.07    235.69 o 
  -3  21   2     7248.82     7298.01    528.99 o 
  -2  21   2     6517.77     8142.02    963.22 o 
  -1  21   2     1500.54     1735.67    248.04 o 
   0  21   2     2183.96     2551.42    299.44 o 
   1  21   2      115.34      203.18     67.10 o 
   2  21   2      693.67      821.95    160.67 o 
   3  21   2     2260.83     2101.55    271.39 o 
   4  21   2     1823.23     1184.37    232.11 o 
   5  21   2     7400.25     7712.86    523.68 o 
   6  21   2      101.90       63.65     90.37 o 
   7  21   2     8394.89     9683.90    896.31 o 
   8  21   2     1946.20     2340.38    401.41 o 
   9  21   2      994.79     1041.70    419.39 o 
  10  21   2      425.54      583.95    183.90 o 
  11  21   2       13.75      174.31     81.52 o 
  12  21   2     3667.29     4127.96    524.50 o 
  13  21   2      186.55      369.40    118.66 o 
  14  21   2      383.31      191.98    105.68 o 
 -14  22   2        1.04      -10.20    177.89 o 
 -13  22   2     2723.71     3284.15    573.50 o 
 -12  22   2      136.67      203.32     97.45 o 
 -11  22   2     3951.48     5035.84    860.05 o 
 -10  22   2     9466.23    10578.31   1137.10 o 
  -9  22   2     3153.11     2733.12    436.68 o 
  -8  22   2     7004.43     6742.48    842.13 o 
  -7  22   2      551.99      449.87    140.88 o 
  -6  22   2      119.73      120.46     90.93 o 
  -5  22   2      741.13      508.42    220.34 o 
  -4  22   2     1751.61     2282.94    450.42 o 
  -3  22   2      229.97      894.07    237.23 o 
  -2  22   2      864.35      554.08    224.43 o 
  -1  22   2     1196.85     1820.60    228.64 o 
   0  22   2      322.41      374.49     97.39 o 
   1  22   2      805.80      587.03    120.10 o 
   2  22   2      540.20      593.83    124.79 o 
   3  22   2       11.92       74.83     68.53 o 
   4  22   2    23713.40    31039.28   1893.92 o 
   5  22   2       71.01       -4.64     91.34 o 
   6  22   2     8647.76     8065.16    754.17 o 
   7  22   2     1872.78     2132.07    436.82 o 
   8  22   2      436.98      340.28    102.79 o 
   9  22   2       10.86      158.60     88.30 o 
  10  22   2      215.91      233.05    133.30 o 
  11  22   2      283.56      270.30     97.28 o 
  12  22   2      380.69      349.69    173.98 o 
  13  22   2      230.95      412.76    169.48 o 
 -13  23   2       18.06      311.61    165.68 o 
 -12  23   2      479.98      746.20    194.73 o 
 -11  23   2      883.79      986.20    285.90 o 
 -10  23   2     2122.46     2182.93    732.70 o 
  -9  23   2      756.24      794.76    257.68 o 
  -8  23   2     2900.53     2261.96    466.04 o 
  -7  23   2     2199.73     2623.61    336.59 o 
  -6  23   2     3742.69     3378.71    388.52 o 
  -5  23   2    22360.78    26753.31   3582.58 o 
  -4  23   2    13181.72    17031.83    886.53 o 
  -3  23   2      435.86      305.90    168.51 o 
  -2  23   2    19848.76    20913.99   3153.07 o 
  -1  23   2     2080.03     1822.94    225.80 o 
   0  23   2        0.69      104.13     68.96 o 
   1  23   2        6.98      179.65     81.74 o 
   2  23   2      201.03      313.90    115.13 o 
   3  23   2     5666.08     7308.89    791.01 o 
   4  23   2     4150.26     3740.36    334.69 o 
   5  23   2     5517.89     5194.64    436.04 o 
   6  23   2        2.49      -37.35    176.64 o 
   7  23   2     1415.39     1433.56    332.93 o 
   8  23   2       26.36      155.78     90.81 o 
   9  23   2      408.41      302.14    223.83 o 
  10  23   2      612.47      599.78    149.55 o 
  11  23   2       20.15      117.40    102.96 o 
  12  23   2     2935.42     2943.58    552.50 o 
 -12  24   2       40.91      139.16    178.50 o 
 -11  24   2       81.04       47.92    140.21 o 
  -9  24   2      134.02      428.93    207.27 o 
  -8  24   2      660.99      587.31    226.73 o 
  -7  24   2        6.24       90.52    145.65 o 
  -6  24   2       74.82       34.95     84.98 o 
  -5  24   2      104.30       88.56    117.99 o 
  -4  24   2    13165.67    15784.73    806.21 o 
  -3  24   2      110.05      823.36    294.75 o 
  -2  24   2      171.93       58.04    110.32 o 
  -1  24   2    10838.01    11964.90    648.58 o 
   0  24   2      208.69      248.46    103.25 o 
   1  24   2     3946.74     4614.06    319.18 o 
   2  24   2     2936.14     3087.38    299.90 o 
   3  24   2      325.48      224.30    127.84 o 
   4  24   2     3157.45     3741.91    825.50 o 
   5  24   2      389.17      477.75    121.82 o 
   6  24   2      715.18      603.05    227.81 o 
   7  24   2       51.07       66.25    126.42 o 
   8  24   2      226.91      105.67    137.30 o 
   9  24   2     2028.50     1751.55    330.89 o 
  10  24   2       19.52       45.75     95.93 o 
  11  24   2     2062.30     2176.26    401.61 o 
  12  24   2      214.00      131.64     79.93 o 
 -11  25   2      502.04      474.03    233.40 o 
 -10  25   2      529.23      404.94    180.12 o 
  -9  25   2      672.88      898.12    273.99 o 
  -8  25   2       86.23      169.76    109.03 o 
  -7  25   2     1820.42     2231.55    404.64 o 
  -6  25   2     2037.02     2284.85    382.80 o 
  -5  25   2    18909.10    20754.80   1759.65 o 
  -4  25   2     9367.14     9397.74    762.70 o 
  -3  25   2      126.12      176.24     92.99 o 
  -2  25   2    11815.76    13504.23   1053.89 o 
  -1  25   2       30.31      130.69    140.17 o 
   0  25   2     4464.77     4733.59    441.14 o 
   1  25   2      926.67      714.82    136.76 o 
   2  25   2     1342.11     1283.53    231.38 o 
   3  25   2      289.39      480.41    212.88 o 
   4  25   2      382.02      214.93    101.88 o 
   5  25   2      898.28     1008.50    264.26 o 
   6  25   2      489.32      435.12    365.01 o 
   7  25   2      326.86      499.61    194.77 o 
   8  25   2     1415.02     1616.99    327.73 o 
   9  25   2      424.85      144.70    192.78 o 
  10  25   2      276.36      696.92    260.71 o 
  11  25   2      722.09      663.19    205.84 o 
 -10  26   2     1312.06     1272.64    280.89 o 
  -9  26   2      442.75      406.13    176.32 o 
  -8  26   2      262.99      862.69    615.27 o 
  -7  26   2       17.81      241.25     88.15 o 
  -6  26   2      237.57      433.56    135.26 o 
  -5  26   2      476.37      555.66    146.36 o 
  -4  26   2    12728.11    15467.08   1185.92 o 
  -3  26   2      433.64      838.94    194.37 o 
  -2  26   2      697.47      486.66    131.90 o 
  -1  26   2      425.39      376.64    213.03 o 
   0  26   2      174.97      124.08     93.90 o 
   1  26   2     3375.61     3246.29    367.07 o 
   2  26   2      158.85      198.37     82.40 o 
   3  26   2       83.18      121.07     71.72 o 
   4  26   2      132.51      268.09    109.50 o 
   5  26   2      144.88       92.05     99.87 o 
   6  26   2     1013.60     1054.56    213.20 o 
   7  26   2      783.24      697.09    255.44 o 
   8  26   2      347.77      557.40    220.91 o 
   9  26   2       22.81      304.81    251.30 o 
  10  26   2      242.92      342.24    141.88 o 
  -9  27   2     2123.36     2328.77    461.62 o 
  -8  27   2       98.29       -2.62    116.94 o 
  -7  27   2      104.27      350.83    175.55 o 
  -6  27   2       55.26      185.65     85.16 o 
  -5  27   2     4847.74     5282.89    472.09 o 
  -4  27   2        0.32      315.92    143.30 o 
  -3  27   2        9.93      165.71     89.00 o 
  -2  27   2     2343.24     2186.14    317.73 o 
  -1  27   2      277.09      123.94     76.86 o 
   0  27   2     2880.95     3001.44    349.42 o 
   1  27   2       16.59       81.28     89.71 o 
   2  27   2      191.44      103.69     83.94 o 
   3  27   2      300.55      216.58    101.22 o 
   4  27   2     2240.61     2183.70    358.28 o 
   5  27   2      368.22      274.67    106.50 o 
   6  27   2     2565.13     2987.08    466.03 o 
   7  27   2      382.01      218.54    112.55 o 
   8  27   2      231.47      349.59    171.08 o 
   9  27   2      919.70      785.96    175.48 o 
  -8  28   2     1803.92     1648.63    413.31 o 
  -7  28   2      180.31      190.82    101.42 o 
  -6  28   2      174.93      419.26    133.83 o 
  -5  28   2     1132.55      940.19    210.19 o 
  -4  28   2        2.33       87.05     97.78 o 
  -3  28   2     1957.58     2967.78    461.17 o 
  -2  28   2      476.87      312.57    118.64 o 
  -1  28   2     2204.97     2044.47    345.87 o 
   0  28   2      395.21      486.19    135.47 o 
   1  28   2      718.49      749.30    179.62 o 
   2  28   2       44.21      140.83    116.51 o 
   3  28   2      106.79      195.78    103.15 o 
   4  28   2     1953.99     2307.38    510.95 o 
   5  28   2       33.21      127.94    142.05 o 
   6  28   2       18.68      239.18    132.91 o 
   7  28   2       23.76      226.59    203.51 o 
  -6  29   2      198.99      133.45    106.62 o 
  -5  29   2      222.12      331.00    101.88 o 
  -4  29   2     1281.00     1056.84    252.53 o 
  -3  29   2      600.81      537.38    181.32 o 
  -2  29   2      336.65      548.93    170.25 o 
  -1  29   2      204.23      301.09    142.40 o 
   0  29   2      147.01      551.07    141.99 o 
   1  29   2      538.05      675.97    193.01 o 
   2  29   2      290.40      571.69    223.90 o 
   3  29   2      261.76      355.61    111.98 o 
   4  29   2     2392.30     2305.79    423.66 o 
   5  29   2      845.38      889.96    253.93 o 
   6  29   2      360.25      141.46    114.71 o 
  -4  30   2        4.50      315.66    105.97 o 
  -3  30   2      372.96      523.39    165.38 o 
  -2  30   2      689.34      397.61    147.39 o 
  -1  30   2      714.85      580.24    172.44 o 
   0  30   2        2.29      250.85    178.93 o 
   1  30   2     1453.48     1431.46    288.75 o 
   2  30   2     2390.01     2582.97    397.26 o 
   3  30   2      705.59      613.65    166.60 o 
   4  30   2     1924.25     1713.28    353.83 o 
 -17   1   3       67.50      564.50    387.04 o 
 -16   1   3      557.11      196.21    124.90 o 
 -15   1   3     1611.21     1705.84    236.24 o 
 -14   1   3      216.15      283.34    105.50 o 
 -13   1   3      122.51      249.81     63.67 o 
 -12   1   3      446.33      410.91     85.18 o 
 -11   1   3     7456.61     8049.92    285.81 o 
 -10   1   3      490.32      768.97    118.77 o 
  -9   1   3      145.28      576.98     95.60 o 
  -8   1   3    18926.47    18051.65    415.33 o 
  -7   1   3     6077.27     5354.92    244.92 o 
  -6   1   3    25971.17    22363.75    407.58 o 
  -5   1   3     9153.74     7662.56    272.15 o 
  -4   1   3       93.97      330.59     49.82 o 
  -3   1   3     2498.73     2924.15    128.20 o 
  -2   1   3      593.16     1017.34     64.87 o 
   2   1   3   116530.01   110226.84    577.23 o 
   3   1   3    13388.02    11504.19    232.86 o 
   4   1   3    47900.49    47651.07    504.49 o 
   5   1   3    21045.02    21778.68    387.05 o 
   6   1   3      168.91      195.54     33.34 o 
   7   1   3     6877.63     6587.37    194.60 o 
   8   1   3     8041.79     8039.22    512.67 o 
   9   1   3     8961.13     8528.62    309.21 o 
  10   1   3      133.93      555.40    123.93 o 
  11   1   3     5950.73     6693.05    310.37 o 
  12   1   3     1813.40     1882.93    247.73 o 
  13   1   3     4472.91     4435.38    373.15 o 
  14   1   3     4809.33     5358.75    469.58 o 
  15   1   3      358.53      164.05    122.73 o 
  16   1   3     1165.05      882.42    211.08 o 
  17   1   3       15.88      239.33    101.66 o 
  18   1   3      117.01      196.12     77.95 o 
  19   1   3      128.43      376.45    207.36 o 
 -17   2   3     1301.21     1778.67    567.09 o 
 -16   2   3      212.27      429.37    204.45 o 
 -15   2   3     1451.03     1145.56    363.26 o 
 -14   2   3    10525.02    11405.88    849.15 o 
 -13   2   3        4.40      187.35     86.70 o 
 -12   2   3     3007.18     3403.72    173.97 o 
 -11   2   3     8550.38     8647.08    291.53 o 
 -10   2   3     3219.74     3918.72    233.06 o 
  -9   2   3    38540.59    38169.01    685.74 o 
  -8   2   3     1186.14     1260.11    112.31 o 
  -7   2   3      316.55      801.01     79.56 o 
  -6   2   3    18627.10    17684.19    272.08 o 
  -5   2   3    17367.31    15304.33    300.85 o 
  -4   2   3     9428.44    11673.66    179.02 o 
  -3   2   3      186.02      266.14     43.53 o 
  -2   2   3     4452.40     4869.36    143.96 o 
  -1   2   3     7101.13     7046.34    259.81 o 
   0   2   3    52120.03    48990.72    755.55 o 
   2   2   3    87360.23    79803.82    433.79 o 
   3   2   3      635.82     1415.41     98.19 o 
   4   2   3       29.60     1158.48    132.28 o 
   5   2   3   129500.93   119274.73    371.52 o 
   6   2   3        9.84      280.87     42.03 o 
   7   2   3    14749.64    13414.68    248.12 o 
   8   2   3    60356.31    46824.46   6105.61 o 
   9   2   3     2380.01     2563.76    214.80 o 
  10   2   3     7023.06     6280.99    349.04 o 
  11   2   3     5004.87     5367.75    448.32 o 
  12   2   3     1407.22     1343.94    249.84 o 
  13   2   3      719.14      650.51    174.57 o 
  15   2   3     1503.21     1341.59    301.38 o 
  16   2   3       67.47      363.49    132.19 o 
  17   2   3     3356.76     2959.38    436.24 o 
  18   2   3      208.49      134.38    145.50 o 
  19   2   3       15.86      263.73    110.83 o 
 -16   3   3     1904.59     2428.34    361.24 o 
 -15   3   3    13059.18    15999.70    950.34 o 
 -14   3   3     1128.84      809.78    350.00 o 
 -13   3   3     3631.44     3555.08    258.85 o 
 -12   3   3     4552.87     5363.34    272.16 o 
 -11   3   3     3631.28     3636.71    209.33 o 
 -10   3   3      763.66     1070.39    113.66 o 
  -9   3   3     6143.80     5687.48    571.60 o 
  -8   3   3     7050.68     8366.38    279.42 o 
  -7   3   3     4057.91     3966.06    192.11 o 
  -6   3   3    31460.84    30663.73    521.36 o 
  -5   3   3     4583.36     6129.12    188.65 o 
  -4   3   3    63718.94    56335.17    464.45 o 
  -3   3   3     9209.53    10362.59    231.62 o 
  -2   3   3     2836.74     2324.48    101.55 o 
  -1   3   3    24775.33    22097.72    316.92 o 
   0   3   3     2938.03     3150.49    111.69 o 
   1   3   3    55229.96    48548.38    338.44 o 
   2   3   3   149972.31   152655.36   1484.34 o 
   3   3   3    13980.96    12789.88    230.36 o 
   4   3   3    90965.28    92032.03    642.84 o 
   5   3   3     4041.86     4063.27    218.19 o 
   6   3   3     4394.35     4384.53    177.17 o 
   7   3   3     9876.72     8418.31    653.66 o 
   8   3   3    59736.34    59922.70   2648.84 o 
   9   3   3     3017.49     2781.83    179.92 o 
  10   3   3     5349.07     5269.26    284.44 o 
  11   3   3     3471.20     3884.90    226.57 o 
  12   3   3     1135.56      453.57    319.59 o 
  13   3   3     3481.05     3652.84    333.98 o 
  14   3   3     4419.27     5598.45    628.01 o 
  15   3   3      762.76      665.06    287.19 o 
  16   3   3      121.46      467.74    335.23 o 
  17   3   3        6.79      590.17    244.13 o 
  18   3   3      904.13      683.68    143.12 o 
  19   3   3        0.00      250.87     77.76 o 
 -15   4   3    14191.40    16770.85   1336.78 o 
 -14   4   3      132.85      154.87     53.73 o 
 -13   4   3      455.34      557.47     91.96 o 
 -12   4   3    12179.92    13968.34    536.54 o 
 -11   4   3       37.93      224.26     60.94 o 
 -10   4   3     2132.40     1952.95    161.77 o 
  -9   4   3    11228.08    10868.87    319.26 o 
  -8   4   3     8474.05     8312.71    172.16 o 
  -7   4   3     1048.44     1630.84    140.96 o 
  -6   4   3      661.04      601.74     63.70 o 
  -5   4   3    25204.79    22686.48    457.97 o 
  -4   4   3    12375.98    13141.66    208.65 o 
  -3   4   3       98.72      144.85     35.56 o 
  -2   4   3     8678.92     8970.63    191.86 o 
  -1   4   3      554.34     1486.92    103.19 o 
   0   4   3    73656.54    64029.05    523.42 o 
   1   4   3    27872.02    26409.50    425.03 o 
   2   4   3     8745.14     8225.08    182.86 o 
   3   4   3   103516.78    98454.82    347.29 o 
   4   4   3    29514.55    28757.57    318.22 o 
   5   4   3       82.75      168.35     46.54 o 
   6   4   3    15428.45    15605.14    243.41 o 
   7   4   3    37665.65    36822.19    467.24 o 
   8   4   3    57811.45    60627.06   1364.06 o 
   9   4   3        0.88       71.47     28.33 o 
  10   4   3     3269.64     3601.60    254.99 o 
  11   4   3       45.75      462.18     99.57 o 
  12   4   3    33314.59    35236.98   1417.13 o 
  13   4   3     2223.89     2099.19    285.53 o 
  14   4   3      172.87      701.53    487.80 o 
  15   4   3     3051.89     3255.08    320.20 o 
  16   4   3     4332.98     4504.49    513.71 o 
  17   4   3      752.77      935.85    198.43 o 
  18   4   3        8.47      187.41     81.57 o 
  19   4   3      487.65      695.45    229.87 o 
 -19   5   3       17.17      545.50    249.24 o 
 -15   5   3     7100.70     8153.70   1379.92 o 
 -14   5   3      418.54      226.99    137.26 o 
 -13   5   3    13118.44    14928.74    514.17 o 
 -12   5   3      467.35      592.02    160.23 o 
 -11   5   3       69.73      219.13     58.73 o 
 -10   5   3      181.36      296.62     67.10 o 
  -9   5   3     1845.97     1826.45    152.53 o 
  -8   5   3     2320.68     2519.07    325.12 o 
  -7   5   3     3068.81     3320.10    208.10 o 
  -6   5   3     2049.98     2119.17    155.94 o 
  -5   5   3     3655.38     4013.52    148.85 o 
  -4   5   3     1161.57     1531.96     99.51 o 
  -3   5   3    13821.13    14196.44    292.73 o 
  -2   5   3     9945.85     9242.65    193.11 o 
  -1   5   3    18884.21    19635.22    265.40 o 
   0   5   3       23.63      776.22     96.11 o 
   1   5   3    11359.04    10717.15    229.80 o 
   2   5   3     2280.84     2798.29    114.50 o 
   3   5   3       12.58      157.75     32.34 o 
   4   5   3     2280.28     1776.27    130.53 o 
   5   5   3     2062.09     1951.32    121.10 o 
   6   5   3     2671.67     2749.25    181.15 o 
   7   5   3      411.67      301.37     63.57 o 
   8   5   3     9640.29    10495.58    372.41 o 
   9   5   3      168.29      133.89     45.21 o 
  10   5   3     3508.70     4066.46    358.36 o 
  11   5   3      196.10       89.60     95.98 o 
  12   5   3     4626.76     4442.10    525.02 o 
  13   5   3     7162.94     7307.88    516.79 o 
  14   5   3     8456.07     8438.55   1031.56 o 
  15   5   3        6.42      236.36    392.61 o 
  16   5   3     1214.47     1255.68    388.32 o 
  17   5   3      582.90      663.14    170.91 o 
  18   5   3      339.81      577.91    390.91 o 
 -16   6   3     1075.58      446.25    537.98 o 
 -15   6   3     7053.48     8243.02   1193.79 o 
 -14   6   3     2720.40     2610.94    207.94 o 
 -13   6   3     1886.96     1640.21    193.20 o 
 -12   6   3    12852.53    12767.12    340.15 o 
 -11   6   3        8.58       76.37     51.71 o 
 -10   6   3     3316.70     3970.93    236.20 o 
  -9   6   3     9528.95    10766.15    398.23 o 
  -8   6   3     1977.52     1897.46    156.01 o 
  -7   6   3    16780.89    17607.89    337.92 o 
  -6   6   3     1068.14     1505.46    101.55 o 
  -5   6   3     1478.51     2085.56    113.58 o 
  -4   6   3       87.40      182.45     31.83 o 
  -3   6   3     1849.45     1530.63    105.80 o 
  -2   6   3     7682.76     7012.10    189.16 o 
  -1   6   3    13114.98    12528.60    203.43 o 
   0   6   3    13969.39    13721.83    269.54 o 
   1   6   3    24146.51    21960.92    325.40 o 
   2   6   3     7452.69     7229.37    156.45 o 
   3   6   3    43666.15    43088.84    415.37 o 
   4   6   3     7224.29     5983.34    140.92 o 
   5   6   3      492.91      572.06     58.45 o 
   6   6   3     5561.00     6405.52    222.98 o 
   7   6   3    43958.52    45931.88    882.56 o 
   8   6   3     2480.28     2311.62    164.21 o 
   9   6   3     2196.44     2138.66    167.22 o 
  10   6   3    32951.35    34554.80    706.60 o 
  11   6   3     8293.08     9344.37    451.70 o 
  12   6   3     3388.96     3653.53    339.59 o 
  13   6   3     5667.50     5649.96   1199.21 o 
  14   6   3     1373.06     1428.16    266.37 o 
  15   6   3     1054.36      730.67    243.30 o 
  16   6   3      169.30      634.56    207.04 o 
  17   6   3      107.62      352.04    131.42 o 
  18   6   3      761.16      494.84    186.46 o 
 -16   7   3     5144.16     5653.04    761.89 o 
 -15   7   3       64.70       72.51     75.45 o 
 -14   7   3     2867.39     3020.59    355.27 o 
 -13   7   3      579.96      437.10    102.40 o 
 -12   7   3      199.67      177.26     59.85 o 
 -11   7   3     6885.80     6268.46    288.40 o 
 -10   7   3        6.31       80.10     49.29 o 
  -9   7   3     3133.41     3451.54    236.32 o 
  -8   7   3     3104.40     3305.47    232.03 o 
  -7   7   3     4527.16     4272.85    223.98 o 
  -6   7   3      570.40     1455.77    119.25 o 
  -5   7   3       94.12      114.05     27.40 o 
  -4   7   3     1445.26     1803.69    110.49 o 
  -3   7   3    34706.73    35980.29    351.14 o 
  -2   7   3      419.60      752.75    100.16 o 
  -1   7   3    14323.44    12030.32    297.44 o 
   0   7   3    22489.59    20597.35    520.77 o 
   1   7   3      945.61      789.69     80.92 o 
   2   7   3      129.19      121.86     32.55 o 
   3   7   3     7586.24     6640.21    162.77 o 
   4   7   3      148.75       94.78     22.60 o 
   5   7   3     5738.78     4623.35    187.56 o 
   6   7   3     5641.63     5505.60    222.84 o 
   7   7   3     1918.41     1997.71    173.06 o 
   8   7   3     4567.55     3803.00    205.81 o 
   9   7   3     4771.34     4526.15    274.79 o 
  10   7   3     3930.95     3626.23    240.09 o 
  11   7   3      105.08      167.38    104.76 o 
  12   7   3       20.00      197.48     88.71 o 
  13   7   3     4342.21     4511.61    676.02 o 
  14   7   3      319.82      256.14     98.83 o 
  15   7   3     8878.46    10456.45   1464.47 o 
  16   7   3        0.60      122.87    127.22 o 
  17   7   3     1489.76      999.64    400.41 o 
  18   7   3      358.68      223.57    306.35 o 
 -19   8   3      216.10      504.45    258.43 o 
 -17   8   3      971.21      904.30    257.25 o 
 -15   8   3     5061.37     4455.81    765.45 o 
 -14   8   3       84.55      131.93     60.39 o 
 -13   8   3     2930.93     2689.69    293.19 o 
 -12   8   3    10820.13    10944.33    637.85 o 
 -11   8   3      581.35      534.55     92.77 o 
 -10   8   3     1179.58     1313.69    140.75 o 
  -9   8   3      536.98      861.99     98.70 o 
  -8   8   3      710.18      436.01     70.52 o 
  -7   8   3     1977.88     2548.03    147.99 o 
  -6   8   3       50.54      286.86     52.05 o 
  -5   8   3    14011.22    14550.54    278.49 o 
  -4   8   3     5440.02     6035.06    194.54 o 
  -3   8   3     1436.13     1047.43    109.08 o 
  -2   8   3   387262.09   420065.81    894.03 o 
  -1   8   3      807.21     1103.04    204.11 o 
   0   8   3    31660.70    28955.07    570.33 o 
   1   8   3     1645.10     1816.45    117.05 o 
   2   8   3      108.56      190.84     36.75 o 
   3   8   3      312.90      737.69     71.94 o 
   4   8   3     2257.29     2328.65    141.49 o 
   5   8   3     7348.17     6776.94    241.34 o 
   6   8   3     6766.46     6852.18    249.83 o 
   7   8   3     1507.29     2054.65    168.79 o 
   8   8   3      234.90      165.60     29.54 o 
   9   8   3     2343.01     2189.73    188.53 o 
  10   8   3    10621.23    10732.46    391.40 o 
  11   8   3    28271.84    30919.75    590.75 o 
  12   8   3      255.28      287.21     74.95 o 
  13   8   3     6397.76     7536.02    527.38 o 
  14   8   3        1.55      128.57    157.76 o 
  15   8   3      763.90     1067.33    344.92 o 
  16   8   3      194.61      629.98    301.52 o 
  17   8   3      768.08      963.21    336.84 o 
  18   8   3       65.89      -71.40    170.36 o 
 -17   9   3      378.14      651.18    355.65 o 
 -16   9   3     7510.55     6861.83   1669.34 o 
 -14   9   3      669.12      588.97    192.32 o 
 -13   9   3       86.13      244.46    110.93 o 
 -12   9   3      365.72      355.02     73.88 o 
 -11   9   3     3177.12     3294.00    224.70 o 
 -10   9   3     1305.56     1041.77    123.44 o 
  -9   9   3      157.23      128.27     52.31 o 
  -8   9   3    13145.00    11428.44    399.27 o 
  -7   9   3      224.55      519.46     72.92 o 
  -6   9   3    12175.21    12898.94    281.24 o 
  -5   9   3      183.62      711.06     69.30 o 
  -4   9   3    13195.68    14624.77    276.09 o 
  -3   9   3    21360.01    24014.52    450.32 o 
  -2   9   3    52773.00    39816.47   1686.14 o 
   0   9   3      116.03      521.33     89.68 o 
   1   9   3    37466.52    32538.20    539.49 o 
   2   9   3     3859.36     4237.07    188.85 o 
   3   9   3    11321.15    11588.99    230.26 o 
   4   9   3    15100.85    12805.25    251.88 o 
   5   9   3       14.00       62.49     33.21 o 
   6   9   3     2354.04     2391.62    161.30 o 
   7   9   3     9427.85    10992.10    343.53 o 
   8   9   3     8662.20     8792.28    372.50 o 
   9   9   3     4452.01     3771.59    212.89 o 
  10   9   3    11830.44    10303.15    313.45 o 
  11   9   3     3627.10     2969.14    405.47 o 
  12   9   3     4258.06     3907.04    332.95 o 
  13   9   3        6.14       53.48     62.95 o 
  14   9   3      187.29      164.20    139.69 o 
  15   9   3      138.05      112.73    204.07 o 
  16   9   3       48.68        6.99    202.75 o 
  17   9   3       21.74      304.26    273.85 o 
  18   9   3       81.24      261.61    250.79 o 
 -17  10   3       75.26       62.12    125.57 o 
 -15  10   3     6440.00     6570.78    791.14 o 
 -14  10   3     6715.15     6855.45    637.49 o 
 -13  10   3      523.34      580.51    108.95 o 
 -12  10   3       96.11       90.78     42.81 o 
 -11  10   3     2104.98     1836.64    189.53 o 
 -10  10   3      937.68      466.26    159.93 o 
  -9  10   3     2012.42     2140.87    193.96 o 
  -8  10   3      315.05      541.64     91.49 o 
  -7  10   3      556.87      576.61     81.33 o 
  -6  10   3       32.89      491.71     67.79 o 
  -5  10   3     7039.36     7024.30    234.51 o 
  -4  10   3    14886.27    14997.21    302.94 o 
  -3  10   3    24850.94    22839.77    857.83 o 
  -2  10   3   179711.44   136865.86   2228.30 o 
   0  10   3     6952.80     7828.97    360.05 o 
   1  10   3    18465.71    16309.76   1222.98 o 
   2  10   3      246.90      389.64     72.00 o 
   3  10   3       20.70      214.57     48.18 o 
   4  10   3     5225.11     4811.20    207.69 o 
   5  10   3     2864.94     3427.49    179.58 o 
   6  10   3     3003.67     3344.57    207.57 o 
   7  10   3        2.53       70.52     27.48 o 
   8  10   3     3673.42     3959.40    245.84 o 
   9  10   3      496.93      424.11     77.77 o 
  10  10   3     2973.49     2992.13    320.93 o 
  11  10   3    13156.81    13671.15    554.46 o 
  12  10   3      762.11      628.56     95.13 o 
  13  10   3      219.89      236.36    178.63 o 
  14  10   3      483.30      480.79    168.18 o 
  15  10   3     4602.97     4275.95    954.53 o 
  16  10   3      118.43      600.32    369.07 o 
  17  10   3      658.80      892.20    350.21 o 
  18  10   3      854.41     1093.78    513.27 o 
 -18  11   3      914.11     1110.26    866.71 o 
 -16  11   3     6750.17     6480.88    821.62 o 
 -15  11   3      191.41      231.11     97.46 o 
 -14  11   3     7732.71     7662.07    696.10 o 
 -13  11   3    11209.52    11965.12    709.27 o 
 -12  11   3     3005.14     3859.86    434.89 o 
 -11  11   3     1875.85     1827.02    280.67 o 
 -10  11   3      391.89      461.04     94.25 o 
  -9  11   3     6084.47     5720.99    275.74 o 
  -8  11   3      333.09      156.69     70.07 o 
  -7  11   3     1183.43     1324.62    132.01 o 
  -6  11   3    48356.57    47058.09    565.99 o 
  -5  11   3     2772.59     2237.71    150.08 o 
  -4  11   3    44818.49    39450.53    589.21 o 
  -3  11   3     3849.84     4267.53    272.99 o 
  -2  11   3    27963.20    26588.50   1448.35 o 
  -1  11   3   161255.50   124961.57   1918.83 o 
   0  11   3    70737.21    70325.36   1029.74 o 
   1  11   3    22757.76    22096.41    430.29 o 
   2  11   3    10444.53    11113.72    333.02 o 
   3  11   3    17326.97    16090.23    368.06 o 
   4  11   3     4234.22     4150.90    193.93 o 
   5  11   3     1416.98      803.77    107.53 o 
   6  11   3        7.61       84.99     43.75 o 
   7  11   3    21013.30    20453.06    463.92 o 
   8  11   3      489.93      450.67     86.55 o 
   9  11   3      550.67      513.84     90.24 o 
  10  11   3     9848.34    10837.56    522.32 o 
  11  11   3      119.13       97.75     41.89 o 
  12  11   3     7435.63     8166.66    667.50 o 
  13  11   3     2375.20     2526.59    364.37 o 
  14  11   3      349.87      364.56    181.43 o 
  15  11   3      125.28      511.07    294.27 o 
  16  11   3     2349.84      939.40    349.07 o 
  17  11   3       55.77      182.29    326.74 o 
 -18  12   3      998.03     1066.34    426.70 o 
 -17  12   3      278.81      226.42    133.12 o 
 -16  12   3     3649.90     3739.81    564.48 o 
 -15  12   3     1677.95     2017.34    363.72 o 
 -14  12   3     3630.91     3491.11    428.26 o 
 -13  12   3     6036.80     6337.91    648.51 o 
 -12  12   3     3289.16     3604.70    396.61 o 
 -11  12   3     7857.73     8570.74    537.85 o 
 -10  12   3     3249.63     3295.09    207.73 o 
  -9  12   3     2474.44     2796.35    219.30 o 
  -8  12   3      665.23      382.48     75.79 o 
  -7  12   3    27840.87    25392.54    559.09 o 
  -6  12   3     1893.19     1593.16    152.11 o 
  -5  12   3    28540.33    24709.27    475.10 o 
  -4  12   3    44067.25    45770.39    648.06 o 
  -3  12   3    49661.86    50270.04    719.74 o 
  -2  12   3    22321.46    20058.34    721.61 o 
  -1  12   3   139120.64   128339.87   1680.70 o 
   0  12   3      110.64      166.83     98.15 o 
   1  12   3     8183.85     8402.18    324.49 o 
   2  12   3     1961.63     1892.62    144.27 o 
   3  12   3     1618.33     1559.97    121.98 o 
   4  12   3     7566.04     6974.93    338.71 o 
   5  12   3    15137.30    16453.27    461.85 o 
   6  12   3    25428.40    23802.19    461.82 o 
   7  12   3      433.96      291.17     55.57 o 
   8  12   3     2138.27     2502.27    204.18 o 
   9  12   3     9304.14    10007.80    532.58 o 
  10  12   3      551.98      470.38     89.78 o 
  11  12   3     3911.41     4653.63    515.83 o 
  12  12   3      910.55      594.94    116.15 o 
  13  12   3     6563.30     7108.51    601.24 o 
  14  12   3       91.01      396.45    394.68 o 
  15  12   3      869.53     1738.65    578.20 o 
  16  12   3     1460.84     1064.31    417.10 o 
  17  12   3     1277.86     1459.12    555.43 o 
 -18  13   3      168.85      347.27    178.11 o 
 -17  13   3       23.86      250.13     96.87 o 
 -16  13   3      417.20      528.32    165.36 o 
 -15  13   3      861.47      633.86    231.47 o 
 -14  13   3      421.17      221.87    141.72 o 
 -13  13   3     9528.33    11096.16   1216.71 o 
 -12  13   3     5407.95     6090.92    597.24 o 
 -11  13   3     7577.80     7218.10    604.02 o 
 -10  13   3    10109.78     9769.83    570.48 o 
  -9  13   3     4099.39     3548.07    242.22 o 
  -8  13   3     1111.65      897.53    132.87 o 
  -7  13   3    16421.34    16795.84    549.23 o 
  -6  13   3     7905.06     8879.25    485.04 o 
  -5  13   3     9694.51     8252.96    377.04 o 
  -4  13   3    78709.13    72852.21   1057.55 o 
  -3  13   3    22599.66    24064.31    540.09 o 
  -2  13   3     2581.78     2329.40    172.53 o 
  -1  13   3    26732.30    27048.57    854.49 o 
   0  13   3    93805.00    93949.31    865.33 o 
   1  13   3    19167.51    19735.89    432.88 o 
   2  13   3     2237.82     2506.00    183.72 o 
   3  13   3      119.87      107.21     43.27 o 
   4  13   3    19073.19    21587.00    518.24 o 
   5  13   3     1020.88      543.72     89.40 o 
   6  13   3     3279.90     3715.69    261.73 o 
   7  13   3     3306.37     3016.46    218.62 o 
   8  13   3    14724.93    15648.61    729.74 o 
   9  13   3      681.26      333.75     80.95 o 
  10  13   3     8044.56     8495.58    508.79 o 
  11  13   3     3073.31     3201.84    310.14 o 
  12  13   3       44.91      187.25    159.53 o 
  13  13   3      815.59      638.95    135.23 o 
  14  13   3      930.83      961.62    369.07 o 
  15  13   3      445.33      536.76    212.55 o 
  16  13   3      910.06      794.77    367.96 o 
  17  13   3       63.76      862.37    436.53 o 
 -17  14   3     2234.12     1812.13    360.27 o 
 -16  14   3      596.91      635.63    203.97 o 
 -15  14   3      919.37      981.75    262.65 o 
 -14  14   3       12.78      103.43    107.17 o 
 -13  14   3     9969.55    11022.58   1014.35 o 
 -12  14   3     2516.36     2909.83    385.56 o 
 -11  14   3     2666.65     2462.99    252.88 o 
 -10  14   3       30.25      120.40     47.33 o 
  -9  14   3      298.49      280.63     83.42 o 
  -8  14   3       22.39      187.09     71.84 o 
  -7  14   3    18779.49    19172.49    468.89 o 
  -6  14   3     5478.60     5638.62    361.54 o 
  -5  14   3    48670.40    54777.77    864.15 o 
  -4  14   3    16226.28    16297.44    508.98 o 
  -3  14   3      387.90      583.83    104.72 o 
  -2  14   3    18351.24    19594.49    552.39 o 
  -1  14   3       69.48      209.14     64.68 o 
   0  14   3     1815.67     1996.59    159.34 o 
   1  14   3      416.11      279.36     72.14 o 
   2  14   3    14593.04    12832.90    423.08 o 
   3  14   3    15296.26    16065.88    467.62 o 
   4  14   3    12166.30    10661.31    456.91 o 
   5  14   3    15584.73    13817.45    419.22 o 
   6  14   3    13143.20    13147.78    401.15 o 
   7  14   3    17633.51    16715.09    638.65 o 
   8  14   3      441.22      229.79     71.35 o 
   9  14   3    41086.50    48233.84   1177.73 o 
  10  14   3       88.58       91.50     52.53 o 
  11  14   3       44.46      165.85     85.03 o 
  12  14   3       30.24      111.89    124.64 o 
  13  14   3     7701.18     8309.03    828.61 o 
  14  14   3     3605.78     3595.56    759.10 o 
  15  14   3     1017.68      924.15    393.15 o 
  16  14   3        8.78      394.08    162.26 o 
  17  14   3      125.94      253.02    184.42 o 
 -17  15   3     1151.35     1251.72    297.52 o 
 -16  15   3      497.76      498.05    142.70 o 
 -15  15   3      845.83      564.65    234.36 o 
 -14  15   3     1141.30     1141.02    353.09 o 
 -13  15   3     1862.62     1952.33    307.24 o 
 -12  15   3    10116.13    12400.57   1177.96 o 
 -11  15   3     1819.02     1902.30    403.09 o 
 -10  15   3        3.08      108.90     64.96 o 
  -9  15   3     7659.15     7666.01    367.84 o 
  -8  15   3      117.50      205.52     86.65 o 
  -7  15   3     8309.33     9484.02    554.20 o 
  -6  15   3     9751.30     9653.75    402.17 o 
  -5  15   3       41.64      259.96     75.57 o 
  -4  15   3    57500.43    67424.98   1100.38 o 
  -3  15   3     1148.80     1444.99    159.93 o 
  -2  15   3      423.66      333.48     82.20 o 
  -1  15   3     1283.51     1265.27    155.34 o 
   0  15   3     9017.77     8368.21    398.41 o 
   1  15   3      355.50      283.85     72.30 o 
   2  15   3     1891.37     1356.87    115.05 o 
   3  15   3     2680.64     2363.17    177.60 o 
   4  15   3      339.78      245.54     58.90 o 
   5  15   3      169.20      102.99     44.95 o 
   6  15   3        1.70      135.37     50.46 o 
   7  15   3      381.54      587.33    106.74 o 
   8  15   3    40151.21    44145.35   1071.73 o 
   9  15   3     2521.63     2166.38    222.82 o 
  10  15   3      266.89      269.29    144.05 o 
  11  15   3      125.30      240.09     77.79 o 
  12  15   3      574.33      454.57    197.29 o 
  13  15   3     2221.66     2098.51    317.64 o 
  14  15   3     3471.32     2684.60    549.94 o 
  15  15   3      509.46      612.12    207.11 o 
  16  15   3      399.43      176.10    137.06 o 
 -17  16   3       90.98      125.15    103.30 o 
 -16  16   3       96.02        3.09     71.57 o 
 -15  16   3      246.89      389.61    176.41 o 
 -14  16   3      140.13      134.01     96.19 o 
 -13  16   3      692.95      354.37    151.75 o 
 -12  16   3        0.71      181.59    102.68 o 
 -11  16   3     2972.20     3748.82    522.72 o 
 -10  16   3     7669.63     7711.94    604.99 o 
  -9  16   3     7233.84     6493.77    537.11 o 
  -8  16   3     4546.31     4292.79    389.50 o 
  -7  16   3      571.93      352.13    110.63 o 
  -6  16   3      116.08      230.12     75.74 o 
  -5  16   3    40415.51    45687.19    882.12 o 
  -4  16   3     1787.32     1962.46    193.51 o 
  -3  16   3     7990.54     8070.52    426.89 o 
  -2  16   3      174.60      190.96     61.29 o 
  -1  16   3      842.95      820.01    186.57 o 
   0  16   3     2111.23     2765.68    220.31 o 
   1  16   3     1711.75     1990.93    166.78 o 
   2  16   3       45.45      130.21     52.03 o 
   3  16   3     6641.59     6355.44    311.32 o 
   4  16   3     5149.24     4563.18    230.12 o 
   5  16   3    10663.48    11157.66    468.82 o 
   6  16   3      676.59      460.71    121.06 o 
   7  16   3    12766.86    13293.95    938.87 o 
   8  16   3      712.74      603.74    113.08 o 
   9  16   3     7073.71     7109.80    720.52 o 
  10  16   3     3357.44     3382.92    278.70 o 
  11  16   3        6.28      153.79     87.26 o 
  12  16   3     2973.63     3178.85    372.47 o 
  13  16   3       24.10       33.38     98.80 o 
  14  16   3     3361.93     4308.35   1005.51 o 
  15  16   3     2453.20     1905.81    777.61 o 
  16  16   3     1372.70     1251.22    388.52 o 
 -16  17   3     2695.21     2267.93    497.40 o 
 -15  17   3      151.18       95.48     86.01 o 
 -14  17   3     7209.07     8088.47    927.21 o 
 -13  17   3     1800.12     2037.27    399.80 o 
 -12  17   3     2978.43     3451.88    430.69 o 
 -11  17   3     5860.28     7014.30    710.35 o 
 -10  17   3     3502.32     3030.50    635.95 o 
  -9  17   3     5245.75     5325.15    423.24 o 
  -8  17   3      477.90      384.14    106.94 o 
  -7  17   3     5973.20     6343.58    405.10 o 
  -6  17   3     1807.61     1419.65    258.57 o 
  -5  17   3     7483.05     7042.40    375.39 o 
  -4  17   3      988.41      894.21    128.95 o 
  -3  17   3    18892.97    20061.50    662.76 o 
  -2  17   3        0.34      398.21     90.28 o 
  -1  17   3     1460.48     1206.14    152.07 o 
   0  17   3    14425.10    16446.67    607.66 o 
   1  17   3      145.66      295.67     78.05 o 
   2  17   3    16424.18    17495.40    569.61 o 
   3  17   3      191.58      152.62     61.37 o 
   4  17   3     3230.36     2386.62    226.37 o 
   5  17   3     2637.18     2678.49    182.66 o 
   6  17   3     1144.73      958.70    236.58 o 
   7  17   3      384.38      307.85     83.88 o 
   8  17   3    19272.22    21374.71    937.01 o 
   9  17   3     2256.50     1969.20    205.35 o 
  10  17   3     1108.48      971.02    209.71 o 
  11  17   3      256.61      110.23     89.72 o 
  12  17   3       75.82      111.46     77.26 o 
  13  17   3     4615.94     4171.31    459.21 o 
  14  17   3     1506.77     1072.10    308.15 o 
  15  17   3      175.20      509.95    250.03 o 
 -16  18   3      933.30      903.23    179.87 o 
 -15  18   3     4425.52     4433.39    671.68 o 
 -14  18   3      748.02      865.46    228.58 o 
 -13  18   3     3482.64     4242.85    454.82 o 
 -12  18   3      661.99      409.84    145.42 o 
 -11  18   3       13.30      310.43    140.42 o 
 -10  18   3     3581.08     3138.59    333.14 o 
  -9  18   3     6716.55     5526.87    992.12 o 
  -8  18   3     2641.27     2341.02    334.34 o 
  -7  18   3     2461.42     1950.12    264.33 o 
  -6  18   3     1501.29     1741.11    234.50 o 
  -5  18   3     8435.19     9121.33    621.34 o 
  -4  18   3     1698.68     1443.36    187.79 o 
  -3  18   3     7497.12     8487.94    453.31 o 
  -2  18   3      212.90      396.38     90.18 o 
  -1  18   3      623.70      730.21    125.49 o 
   0  18   3     9345.45    10078.41    408.99 o 
   1  18   3     2842.97     2624.70    203.00 o 
   2  18   3       96.02      277.21     84.69 o 
   3  18   3      121.43      138.64     64.70 o 
   4  18   3      335.88      329.72     76.24 o 
   5  18   3     6317.31     6118.57    405.89 o 
   6  18   3      359.81      194.91     74.84 o 
   7  18   3     9893.71    10829.00    744.79 o 
   8  18   3     3125.16     2761.53    242.36 o 
   9  18   3     3279.84     3210.99    324.24 o 
  10  18   3     8950.61     8619.35    781.62 o 
  11  18   3     1725.18     1919.34    308.17 o 
  12  18   3     3893.39     4148.39    668.23 o 
  13  18   3       41.33      255.85     71.26 o 
  14  18   3      845.69      726.82    159.67 o 
  15  18   3      243.81      447.30    324.27 o 
 -15  19   3     1129.66      856.98    229.29 o 
 -14  19   3     3328.10     3840.78    605.53 o 
 -13  19   3      998.61      914.41    261.81 o 
 -12  19   3      148.45      298.38    254.07 o 
 -11  19   3       20.63      140.59    135.45 o 
 -10  19   3      382.06      157.15     71.83 o 
  -9  19   3     1106.71     1049.03    246.77 o 
  -8  19   3      652.54      443.78    116.53 o 
  -7  19   3     1539.09     1243.85    241.78 o 
  -6  19   3      387.05      370.12    109.28 o 
  -5  19   3     3979.63     4020.45    380.99 o 
  -4  19   3     5435.65     5691.47    385.49 o 
  -3  19   3    15488.15    16817.01    539.39 o 
  -2  19   3    14149.06    16700.99    914.27 o 
  -1  19   3      757.43      874.52    148.25 o 
   0  19   3      142.99      203.26    131.56 o 
   1  19   3       37.03      205.57     73.51 o 
   2  19   3     3878.09     3886.11    243.20 o 
   3  19   3    12829.75    13470.36    622.54 o 
   4  19   3     1439.45     1471.27    178.84 o 
   5  19   3        7.58       69.29     49.52 o 
   6  19   3       34.30        0.49     61.89 o 
   7  19   3     4267.76     4394.69    448.64 o 
   8  19   3      390.50      281.46    116.01 o 
   9  19   3    10626.49    10302.26    842.78 o 
  11  19   3      328.24      134.38    109.24 o 
  12  19   3      795.56      949.58    179.95 o 
  13  19   3     1575.91     1396.19    282.69 o 
  14  19   3      316.51      334.98    136.96 o 
  15  19   3       47.15       26.39    124.83 o 
 -15  20   3     6188.79     6727.51   1096.13 o 
 -14  20   3      484.75      398.77    150.05 o 
 -13  20   3     3365.48     3316.86    481.74 o 
 -12  20   3     1101.33      872.54    231.26 o 
 -11  20   3       90.77      751.17    281.90 o 
 -10  20   3     2370.77     2304.21    332.34 o 
  -9  20   3        2.67       16.09     63.41 o 
  -8  20   3      665.22      472.34    133.79 o 
  -7  20   3     1108.70      685.51    139.03 o 
  -6  20   3       32.99      127.83     94.40 o 
  -5  20   3     5734.38     5465.16    400.71 o 
  -4  20   3     7734.65     8649.49    669.66 o 
  -3  20   3    24407.17    26263.73    997.03 o 
  -2  20   3     5111.78     4382.68    356.22 o 
  -1  20   3     1109.28      913.71    211.67 o 
   0  20   3      118.43      132.57     61.99 o 
   1  20   3        3.90      120.72     82.50 o 
   2  20   3      488.71      378.17     89.68 o 
   3  20   3       32.29       -0.45     60.17 o 
   4  20   3      836.82      528.78    167.19 o 
   5  20   3     6415.85     6409.82    462.12 o 
   6  20   3     7177.69     7525.54    654.30 o 
   7  20   3        0.77      216.51     73.45 o 
   8  20   3     1711.28     1585.77    282.46 o 
   9  20   3     3625.89     4110.38    405.05 o 
  10  20   3     1242.05     1053.25    233.12 o 
  11  20   3     8361.02     9581.75   1013.72 o 
  12  20   3     1757.09     1721.81    340.85 o 
  13  20   3       25.56       -7.20    103.10 o 
  14  20   3      180.18      217.71    141.47 o 
 -14  21   3      395.45      271.68    149.64 o 
 -13  21   3      463.88      546.45    154.60 o 
 -12  21   3       12.61      182.65     98.49 o 
 -11  21   3        1.38      146.52    157.40 o 
 -10  21   3        5.89       44.66    134.03 o 
  -9  21   3      299.52      348.87    135.06 o 
  -8  21   3     1556.78     1023.20    197.48 o 
  -7  21   3     2461.06     2385.35    330.58 o 
  -6  21   3       60.46       61.38     82.16 o 
  -5  21   3    10684.51    11494.70    867.89 o 
  -4  21   3      465.19      270.02     84.68 o 
  -3  21   3    16409.97    18912.25    960.94 o 
  -2  21   3    81655.69   104192.98   2675.05 o 
  -1  21   3       18.77      136.23     59.55 o 
   0  21   3     2979.78     2669.66    298.12 o 
   1  21   3     2349.23     2269.24    254.14 o 
   2  21   3      490.60      549.66    135.30 o 
   3  21   3     6921.25     7058.55    489.60 o 
   4  21   3     1591.29     1569.58    183.82 o 
   5  21   3     1041.49      633.59    172.32 o 
   6  21   3     1015.51      877.01    206.74 o 
   7  21   3     2008.85     2049.10    326.13 o 
   8  21   3      119.12      206.94    145.51 o 
   9  21   3      506.84      458.35    203.34 o 
  10  21   3     8363.57     9104.11   1004.70 o 
  11  21   3       71.52       73.83    158.87 o 
  12  21   3     3099.37     3682.46    451.76 o 
  13  21   3     1977.06     1761.39    322.16 o 
 -14  22   3      192.73      152.96    105.25 o 
 -13  22   3        3.16      368.79    119.62 o 
 -12  22   3        4.08      256.42     98.22 o 
 -11  22   3      946.13     1203.45    286.28 o 
 -10  22   3     1987.28     2068.79    392.82 o 
  -9  22   3      506.56      369.16     94.03 o 
  -8  22   3       41.61      153.03     91.62 o 
  -7  22   3      145.17      248.96     92.56 o 
  -6  22   3      523.26      352.06    118.43 o 
  -5  22   3     2144.34     2047.83    325.35 o 
  -4  22   3      194.41      606.95    190.82 o 
  -3  22   3    81147.78   107322.92   3652.17 o 
  -2  22   3     2462.57     1479.62    211.87 o 
  -1  22   3    10702.67    12747.60    799.91 o 
   0  22   3        8.07      164.90     71.78 o 
   1  22   3      611.50      492.39     94.07 o 
   2  22   3     1219.82      694.21    140.09 o 
   3  22   3     2664.40     2716.50    268.64 o 
   4  22   3     2768.37     2676.06    380.84 o 
   5  22   3     1296.92      977.95    180.58 o 
   6  22   3     4358.71     4697.78    446.97 o 
   7  22   3      219.27      210.38    107.06 o 
   8  22   3      420.96      180.97    164.02 o 
   9  22   3       61.77      109.60     94.87 o 
  10  22   3       14.44       52.28     92.30 o 
  11  22   3     3515.20     4321.00    769.05 o 
  12  22   3      642.27      954.90    266.34 o 
  13  22   3      178.18      459.18    170.66 o 
 -13  23   3       46.72      270.46    130.81 o 
 -12  23   3       64.95      203.38    142.90 o 
 -11  23   3     1129.52     1322.18    326.01 o 
 -10  23   3     5349.85     5539.25    724.71 o 
  -9  23   3      505.75      194.61    311.93 o 
  -8  23   3       86.94       88.03     55.31 o 
  -7  23   3    10679.67    10900.97    971.56 o 
  -6  23   3      344.97      329.74    121.54 o 
  -5  23   3      482.03      403.59    322.82 o 
  -4  23   3      792.13      716.40    184.89 o 
  -3  23   3    21685.48    24613.10   1275.97 o 
  -2  23   3    46029.05    57811.82   1787.37 o 
  -1  23   3     1007.69      950.33    172.47 o 
   0  23   3       63.16      149.14     67.35 o 
   1  23   3     1272.33      993.30    201.32 o 
   2  23   3     5578.41     6268.07    470.57 o 
   3  23   3     8489.47     9399.47    725.97 o 
   4  23   3      894.79      831.46    173.41 o 
   5  23   3     5431.71     4851.56    605.29 o 
   6  23   3       24.31      101.57    140.43 o 
   7  23   3     3144.17     3828.06    639.88 o 
   8  23   3      280.03      523.72    176.44 o 
   9  23   3       68.23       63.02     88.37 o 
  10  23   3     2587.95     3116.56    393.72 o 
  11  23   3        6.34      370.10    142.66 o 
  12  23   3     4636.66     4916.32    641.44 o 
 -12  24   3       26.65      141.37    151.73 o 
 -11  24   3     1891.90     2044.87    452.64 o 
 -10  24   3     5183.86     5739.65    701.47 o 
  -9  24   3     1725.65     1808.69    464.13 o 
  -8  24   3       15.61       30.24    122.94 o 
  -7  24   3      155.60      203.11    118.61 o 
  -6  24   3     1866.52     2007.87    337.82 o 
  -5  24   3        5.49      140.67    118.89 o 
  -4  24   3     2377.93     2556.11    548.20 o 
  -3  24   3    22988.94    33390.45   2488.86 o 
  -2  24   3       63.13       46.98    107.46 o 
  -1  24   3      536.84      714.38    253.09 o 
   0  24   3      246.72      390.15    125.83 o 
   1  24   3      129.25      192.93     93.94 o 
   2  24   3     3385.17     3333.24    301.86 o 
   3  24   3     2459.43     2424.58    239.43 o 
   4  24   3     8633.20     8595.10    665.29 o 
   5  24   3       49.79      203.08     97.74 o 
   6  24   3      483.33      561.03    205.71 o 
   7  24   3        8.02      204.37    110.05 o 
   8  24   3       31.27      411.47    135.38 o 
   9  24   3     2142.33     2053.41    374.27 o 
  10  24   3      367.86     1000.57    347.75 o 
  11  24   3      282.56      358.33    159.65 o 
 -11  25   3     4572.55     4707.20    812.76 o 
 -10  25   3     2499.09     2231.77    492.22 o 
  -9  25   3     2809.61     2934.90    732.80 o 
  -8  25   3      492.24      364.91    153.77 o 
  -7  25   3      574.72      718.03    146.61 o 
  -6  25   3      412.12      258.01    106.02 o 
  -5  25   3      900.65     1410.94    355.62 o 
  -4  25   3     5464.56     7160.24    606.34 o 
  -3  25   3     6759.54     7373.08    580.49 o 
  -2  25   3     1269.04     1750.84    328.14 o 
  -1  25   3      868.38      737.96    172.73 o 
   0  25   3      204.83      344.16    159.07 o 
   1  25   3     1683.16     1495.05    236.43 o 
   2  25   3     5098.19     5077.96    448.09 o 
   3  25   3     4868.50     5590.12    487.50 o 
   4  25   3     1868.73     1495.94    247.47 o 
   5  25   3     1881.81     1847.30    386.38 o 
   6  25   3        1.09       74.82    104.00 o 
   7  25   3     1160.89      816.57    404.14 o 
   8  25   3     1708.82     1627.54    297.44 o 
   9  25   3     1761.62     1636.55    343.69 o 
  10  25   3      871.01      734.21    190.28 o 
  11  25   3      256.22      369.25    117.61 o 
 -10  26   3      475.57      452.14    300.34 o 
  -9  26   3     1918.00     1305.73    296.15 o 
  -8  26   3      392.17      506.00    200.18 o 
  -7  26   3       11.56       80.91     62.65 o 
  -6  26   3     1383.48     1437.41    252.26 o 
  -5  26   3      236.48      202.00    146.76 o 
  -4  26   3     5259.23     6412.72    884.40 o 
  -3  26   3     4714.89     4611.54    484.04 o 
  -2  26   3       58.75       90.00     96.70 o 
  -1  26   3     5495.94     6197.20    699.18 o 
   0  26   3      156.53      234.96     91.49 o 
   1  26   3     1585.68     1540.90    243.35 o 
   2  26   3     3329.44     3981.19    400.21 o 
   3  26   3       66.95      134.43     65.47 o 
   4  26   3      645.71      937.88    237.92 o 
   5  26   3      247.64      416.16    227.63 o 
   6  26   3      981.13      946.52    210.70 o 
   7  26   3      114.92      263.57    116.34 o 
   8  26   3     4300.03     4453.59    862.29 o 
   9  26   3    13681.17    19569.54   2470.93 o 
  10  26   3       25.05       -7.17    103.38 o 
  -9  27   3      417.94      523.91    231.26 o 
  -8  27   3       16.97      171.85    271.59 o 
  -7  27   3      240.72      504.90    179.95 o 
  -6  27   3       91.93       81.82     67.22 o 
  -5  27   3     1365.95     1081.94    254.01 o 
  -4  27   3     4660.43     4874.38    439.82 o 
  -3  27   3      985.14      811.43    170.90 o 
  -2  27   3     1498.93     1560.26    294.25 o 
  -1  27   3      216.83      274.60    113.18 o 
   0  27   3      780.54      755.41    160.47 o 
   1  27   3       22.38      110.06     86.36 o 
   2  27   3      275.80      172.79     71.90 o 
   3  27   3       93.79      141.96    101.30 o 
   4  27   3       45.67       82.73    143.51 o 
   5  27   3        6.30       29.67    133.54 o 
   6  27   3     1137.48     1172.94    306.34 o 
   7  27   3      214.77      156.72    124.42 o 
   8  27   3     4529.62     4841.93    681.55 o 
  -8  28   3      277.16      577.01    280.85 o 
  -7  28   3        3.81      126.92    108.90 o 
  -6  28   3      774.33      240.61    148.95 o 
  -5  28   3      282.78      304.51    107.60 o 
  -4  28   3     1611.78     1371.33    239.20 o 
  -3  28   3     4027.70     4330.34    408.53 o 
  -2  28   3      114.46      380.06    162.59 o 
  -1  28   3      531.91      574.47    165.66 o 
   0  28   3        5.32      109.83    115.73 o 
   1  28   3       40.65      362.41    137.66 o 
   2  28   3        5.44       38.74     97.06 o 
   3  28   3       17.03      113.24    104.29 o 
   4  28   3     1117.57     1030.31    259.03 o 
   5  28   3      301.59      381.97    231.97 o 
   6  28   3       62.15      360.12    160.09 o 
   7  28   3      120.11      475.62    137.56 o 
  -6  29   3       65.63      161.93    102.93 o 
  -5  29   3      265.89      419.41    137.82 o 
  -4  29   3      304.65      204.64    119.25 o 
  -3  29   3      121.05      245.88    109.66 o 
  -2  29   3      593.61      522.46    153.57 o 
  -1  29   3       29.52      140.60     97.41 o 
   0  29   3     1157.07     1330.05    311.40 o 
   1  29   3      132.66      366.71    196.16 o 
   2  29   3      865.41      657.31    173.15 o 
   3  29   3      987.88      585.72    238.30 o 
   4  29   3      545.16      347.20    167.41 o 
   5  29   3      156.56      355.99    181.07 o 
   6  29   3      467.01      523.36    338.53 o 
  -4  30   3       91.21      158.31    148.44 o 
  -3  30   3     2033.11     2385.15    397.27 o 
  -2  30   3     1046.27      979.63    210.26 o 
  -1  30   3      302.56      354.10    138.35 o 
   0  30   3       25.44      331.88    114.83 o 
   1  30   3      142.33      265.97    178.18 o 
   2  30   3      818.78      478.21    160.07 o 
   3  30   3     1250.83      680.01    388.51 o 
 -15   0   4     1009.74      867.15    258.47 o 
 -14   0   4     4471.87     4398.00    547.09 o 
 -13   0   4       10.34      164.39     78.11 o 
 -12   0   4     6630.51     6843.92    335.61 o 
 -11   0   4      415.26      332.77     94.41 o 
 -10   0   4      122.03      178.21     58.27 o 
  -9   0   4   161194.78   174318.03   3979.31 o 
  -8   0   4      737.69     1354.16    184.47 o 
  -7   0   4   253069.03   249765.28    654.30 o 
  -6   0   4   142185.50   140081.84   3846.61 o 
  -5   0   4       18.38      445.30     93.35 o 
  -4   0   4     5994.23     4608.93    182.13 o 
  -3   0   4     1232.49     1775.41    150.14 o 
  -2   0   4   103082.30   101365.02    474.72 o 
  -1   0   4    56597.21    51524.07    763.11 o 
   1   0   4    23542.05    22700.93    558.13 o 
   2   0   4      786.61      884.08    117.51 o 
   3   0   4      262.91      573.34     93.77 o 
   4   0   4     3887.83     3308.74    212.32 o 
   5   0   4      103.56      201.31     88.26 o 
   6   0   4     4370.55     5352.15    232.75 o 
   7   0   4    99894.03   107163.79   1395.91 o 
   8   0   4   101942.02   106762.49   2674.11 o 
   9   0   4      719.41     1628.09    538.82 o 
  10   0   4    13417.41    17890.89    800.15 o 
  11   0   4     8318.17     8695.64   1224.71 o 
  12   0   4     3547.71     2644.37    347.53 o 
  13   0   4     1041.16      965.90    329.74 o 
  14   0   4     1800.14     2906.20    698.66 o 
  15   0   4     9286.33     8485.51   1475.28 o 
  16   0   4       34.10      391.36    403.51 o 
  17   0   4     2070.03     1907.36    604.91 o 
  18   0   4       42.60      286.54    159.37 o 
  19   0   4     1059.04      934.58    331.51 o 
 -16   1   4      482.82      642.02    294.10 o 
 -15   1   4      152.90       27.15     62.43 o 
 -14   1   4      798.63      874.05    144.83 o 
 -13   1   4     1545.01     1141.65    148.30 o 
 -12   1   4     1357.03     1488.95    179.22 o 
 -11   1   4     6613.57     6804.52    270.37 o 
 -10   1   4      797.80      649.16    101.88 o 
  -9   1   4     7705.32     7596.18    932.77 o 
  -8   1   4     8072.71     8293.86    161.03 o 
  -7   1   4      295.76     1544.67    434.81 o 
  -6   1   4   394603.84   399290.66   3210.48 o 
  -5   1   4      842.24     1469.63     99.80 o 
  -4   1   4       47.90      235.12     39.51 o 
  -3   1   4     9631.19    10171.54    235.78 o 
  -2   1   4      763.64      950.98     76.58 o 
  -1   1   4   390137.03   411061.56    579.23 o 
   0   1   4    73353.65    62692.09    308.05 o 
   1   1   4    49084.64    48054.52    279.68 o 
   2   1   4    15735.10    14221.49    355.90 o 
   3   1   4     1146.91     1010.72     71.85 o 
   4   1   4     9129.08     7515.56    163.99 o 
   5   1   4       46.61      173.17     47.64 o 
   6   1   4     6805.41     7143.36    149.79 o 
   7   1   4    22585.30    27770.77    951.69 o 
   8   1   4    20082.52    26760.37   1058.20 o 
   9   1   4    32001.31    34207.17    736.33 o 
  10   1   4        2.04      592.43    406.87 o 
  11   1   4     9718.03     9592.55    507.62 o 
  12   1   4      232.12      198.39     76.64 o 
  13   1   4      967.99      898.73    177.75 o 
  14   1   4    20493.95    22621.85   1161.31 o 
  15   1   4        2.50      668.98    189.55 o 
  16   1   4     5375.06     4348.78    759.58 o 
  17   1   4      631.81      440.02    377.04 o 
  18   1   4       19.28      543.90    134.16 o 
  19   1   4        1.09      323.82    132.85 o 
 -20   2   4     2015.20     2916.93    560.56 o 
 -16   2   4       15.67      261.30    146.99 o 
 -15   2   4     3031.81     2700.90    343.70 o 
 -14   2   4       76.63      186.58     72.90 o 
 -13   2   4      561.87      512.99     92.53 o 
 -12   2   4      683.23      543.73    107.97 o 
 -11   2   4     1167.03      957.62    115.02 o 
 -10   2   4      868.84     1213.12    134.50 o 
  -9   2   4     2125.71     2063.24    154.58 o 
  -8   2   4     2245.11     2525.57    148.96 o 
  -7   2   4   186506.64   189599.14   1668.93 o 
  -6   2   4    12317.50    12224.26    259.62 o 
  -5   2   4      856.29      887.99     75.85 o 
  -4   2   4    19352.05    19495.14    446.10 o 
  -3   2   4     2327.07     2583.30    169.68 o 
  -2   2   4     1592.86     2255.98     94.54 o 
  -1   2   4      283.50      345.53     47.70 o 
   0   2   4   382325.28   401208.53   1623.27 o 
   1   2   4    72710.25    62094.86    332.69 o 
   2   2   4    25929.00    23094.30    750.12 o 
   3   2   4    84586.89    78920.90    853.96 o 
   4   2   4     2960.54     3220.31    120.21 o 
   5   2   4    55810.47    54063.39    208.21 o 
   6   2   4     1627.67     1525.15    107.57 o 
   7   2   4     4553.25     5148.81    394.22 o 
   8   2   4    73057.09    69834.12   1733.10 o 
   9   2   4      259.20     1062.49    180.90 o 
  10   2   4     7021.14     7615.68    269.38 o 
  11   2   4     1482.58     1900.36    338.88 o 
  12   2   4     1511.00     1642.68    232.28 o 
  13   2   4     2935.80     3946.26    412.73 o 
  14   2   4     2127.09     1412.47    350.86 o 
  15   2   4     3160.84     3518.13    397.43 o 
  16   2   4      775.16      569.25    296.29 o 
  17   2   4     1701.14     1689.06    279.32 o 
  18   2   4      552.13      476.11    140.63 o 
 -17   3   4      590.28     1742.59    428.64 o 
 -16   3   4     6984.45     7501.03   1089.29 o 
 -15   3   4     5860.27     6821.21    430.72 o 
 -14   3   4     2564.50     2764.92    267.12 o 
 -13   3   4     2758.64     2726.05    199.86 o 
 -12   3   4       25.40       93.85     53.67 o 
 -11   3   4     2984.25     3309.85    185.39 o 
 -10   3   4     1581.96     1852.79    153.43 o 
  -9   3   4     7978.63     7997.76    294.94 o 
  -8   3   4    43548.71    45304.58    612.88 o 
  -7   3   4     6177.80     7028.18    503.66 o 
  -6   3   4    19736.46    17943.91    263.62 o 
  -5   3   4      760.40      807.70     89.46 o 
  -4   3   4    63622.80    60167.32    464.14 o 
  -3   3   4    13619.70    15371.65    275.06 o 
  -2   3   4     6016.70     5822.98    140.90 o 
  -1   3   4    45387.75    46444.30    976.96 o 
   0   3   4    78805.58    71068.97    576.64 o 
   1   3   4     7684.40     8035.39    170.36 o 
   2   3   4    18622.30    19132.09    331.69 o 
   3   3   4     2655.60     3228.26    133.98 o 
   4   3   4    41821.51    42071.77    590.15 o 
   5   3   4        0.67      334.42     59.62 o 
   6   3   4     3338.32     3566.53    188.15 o 
   7   3   4     1950.72     2053.13    214.06 o 
   8   3   4       77.26      444.22     88.29 o 
   9   3   4    16167.44    17845.98    661.73 o 
  10   3   4      733.33      803.17    151.50 o 
  11   3   4     6296.56     6951.06    421.32 o 
  12   3   4        6.57      195.80     73.07 o 
  13   3   4     2800.85     2617.87    488.60 o 
  14   3   4     3301.68     3027.47    244.69 o 
  15   3   4       33.60      169.75    283.26 o 
  16   3   4     1553.68     1551.08    297.84 o 
  17   3   4      765.16      775.04    343.09 o 
  18   3   4      642.26      648.69    146.79 o 
 -15   4   4     2833.90     3372.37    434.49 o 
 -14   4   4     1283.54     1452.47    205.80 o 
 -13   4   4      159.50       88.18     47.22 o 
 -12   4   4      353.71      318.29     63.61 o 
 -11   4   4    10694.72    11254.17    459.02 o 
 -10   4   4       39.91      156.65     46.89 o 
  -9   4   4    12805.63    11482.54    319.57 o 
  -8   4   4    15726.63    13937.92    878.71 o 
  -7   4   4   119535.15   110328.02   1118.38 o 
  -6   4   4     1438.44     1436.76    108.55 o 
  -5   4   4    29690.77    28906.94    378.36 o 
  -4   4   4    52990.25    50583.70    959.84 o 
  -3   4   4    16117.01    15320.67    291.17 o 
  -2   4   4     9634.45    11176.20    211.27 o 
  -1   4   4     2522.15     2488.65    121.30 o 
   0   4   4    90906.59    90027.06    443.43 o 
   1   4   4     2422.65     3340.35    118.39 o 
   2   4   4    26481.78    23224.07    319.37 o 
   3   4   4     5689.42     5256.64    149.35 o 
   4   4   4     1294.54     1466.54    192.32 o 
   5   4   4    82803.21    80529.52    723.44 o 
   6   4   4    18794.50    18547.16    330.99 o 
   7   4   4    26864.35    27694.22    785.64 o 
   8   4   4      118.96      274.49    120.69 o 
   9   4   4    16654.00    16117.62    841.70 o 
  10   4   4     5208.56     5042.17    271.69 o 
  11   4   4     1795.14     1650.58    240.95 o 
  12   4   4       85.54      242.17    121.07 o 
  13   4   4     1257.69     1222.19    208.81 o 
  14   4   4      455.74      437.65    184.65 o 
  15   4   4     6916.17     9677.93   1284.51 o 
  16   4   4        3.60      271.26    175.30 o 
  17   4   4     5428.95     5033.85    961.34 o 
  18   4   4       55.77      350.59     98.33 o 
 -17   5   4     1518.19     1197.91    479.15 o 
 -15   5   4     3740.48     3731.11    470.45 o 
 -14   5   4      438.83      510.41    118.75 o 
 -13   5   4      792.62      714.92    123.29 o 
 -12   5   4      329.88      144.13     66.47 o 
 -11   5   4    19548.67    20076.89    868.20 o 
 -10   5   4    16732.18    17868.03    548.65 o 
  -9   5   4     2761.12     2137.48    192.08 o 
  -8   5   4   180876.53   196098.44    865.53 o 
  -7   5   4     1733.38     1563.53    125.14 o 
  -6   5   4     6249.48     5578.47    185.52 o 
  -5   5   4    27152.22    24875.58    332.79 o 
  -4   5   4     1043.35     1264.52     95.51 o 
  -3   5   4     3582.94     3404.52    136.03 o 
  -2   5   4     7239.09     7143.56    162.53 o 
  -1   5   4   114297.10   112129.01    983.91 o 
   0   5   4     5029.68     4679.74    129.72 o 
   1   5   4    36881.43    36370.15    331.08 o 
   2   5   4     2467.04     2108.03    113.81 o 
   3   5   4      470.55      455.10     48.27 o 
   4   5   4   114861.33   118191.19    855.90 o 
   5   5   4     1790.62     2495.14    153.12 o 
   6   5   4     6207.26     7013.43    195.43 o 
   7   5   4    56783.21    58135.70   2586.93 o 
   8   5   4    28849.33    31262.11    633.97 o 
   9   5   4     5953.51     6545.68    428.35 o 
  10   5   4      207.51      333.27     53.25 o 
  11   5   4     1110.09     1294.21    239.45 o 
  12   5   4     2050.04     1459.23    442.25 o 
  13   5   4        7.32       74.59     49.22 o 
  14   5   4     2807.78     2796.01    297.99 o 
  15   5   4     1794.01     1706.54    425.36 o 
  16   5   4     8758.50     9613.33   1017.67 o 
  17   5   4        9.12      449.86    203.74 o 
  18   5   4      320.57      261.41    140.11 o 
 -15   6   4     6503.20     6693.03    849.40 o 
 -14   6   4      322.73      242.74    112.48 o 
 -13   6   4      362.90      301.53     83.92 o 
 -12   6   4     8037.74     7735.54    434.65 o 
 -11   6   4      264.31      124.20     62.04 o 
 -10   6   4     6328.47     5795.65    240.50 o 
  -9   6   4    21895.14    20816.75    461.06 o 
  -8   6   4     6291.54     6239.85    374.35 o 
  -7   6   4      227.75      382.42     49.18 o 
  -6   6   4     2169.95     1886.94    130.56 o 
  -5   6   4     8791.34     8521.50    225.44 o 
  -4   6   4       61.54       85.03     23.56 o 
  -3   6   4     1378.57     1111.55     69.31 o 
  -2   6   4    28740.33    32208.75    306.50 o 
  -1   6   4     1721.60     1587.32    107.48 o 
   0   6   4     6703.44     7791.26    143.90 o 
   1   6   4     7962.45     6740.11    164.64 o 
   2   6   4     6240.64     5465.73    138.27 o 
   3   6   4     2265.34     2717.01    129.37 o 
   4   6   4      142.90       79.89     49.29 o 
   5   6   4    20828.32    22296.38    389.27 o 
   6   6   4     2022.30     1745.24    133.24 o 
   7   6   4    83543.89    86689.33   1498.46 o 
   8   6   4     7123.98     8340.46    447.24 o 
   9   6   4     2895.25     2949.35    233.28 o 
  10   6   4       10.32       94.98     41.67 o 
  11   6   4    11201.58    12601.76    701.18 o 
  12   6   4     8768.43     8975.07   1067.48 o 
  13   6   4     2723.96     2458.90    260.93 o 
  14   6   4     1711.51     1164.34    388.47 o 
  15   6   4     3944.63     2901.48    417.12 o 
  16   6   4        7.20       55.76    168.74 o 
  17   6   4     6588.64     7512.63    764.53 o 
  18   6   4       31.43      235.70    137.71 o 
 -19   7   4       53.54      125.72     96.34 o 
 -16   7   4     6712.87     6954.45   1401.56 o 
 -15   7   4     5085.33     5257.21    835.36 o 
 -14   7   4      229.77      228.02     78.26 o 
 -13   7   4      611.45      725.84    128.71 o 
 -12   7   4       43.75       79.71     54.12 o 
 -11   7   4     7407.87     7662.95    337.62 o 
 -10   7   4     2161.14     1713.80    156.62 o 
  -9   7   4     9101.50     8759.66    342.03 o 
  -8   7   4    46452.27    46373.57    516.60 o 
  -7   7   4      664.24      584.43     63.45 o 
  -6   7   4     3419.80     4511.82    194.34 o 
  -5   7   4      228.45      183.67     27.98 o 
  -4   7   4      383.53      527.66     58.32 o 
  -3   7   4     5870.34     5870.19    148.62 o 
  -2   7   4     9712.38     9222.08    256.73 o 
  -1   7   4     4899.52     4601.17    147.48 o 
   0   7   4     1681.72     1774.95    107.76 o 
   1   7   4     2150.14     1964.29    111.17 o 
   2   7   4       56.42      131.88     44.31 o 
   3   7   4        6.30      142.34     30.98 o 
   4   7   4    59271.27    57968.53    359.88 o 
   5   7   4     3891.62     4893.86    225.40 o 
   6   7   4     5019.87     5042.74    225.85 o 
   7   7   4    39578.49    36421.77   1606.63 o 
   8   7   4    16706.00    17084.11    432.50 o 
   9   7   4    30068.46    32008.59    723.97 o 
  10   7   4     4968.62     4873.13    259.11 o 
  11   7   4     2076.97     1983.98    227.39 o 
  12   7   4    34951.39    39330.36   1059.81 o 
  13   7   4      905.58      619.57    133.96 o 
  14   7   4     5048.89     4860.78    638.24 o 
  15   7   4      559.73      377.33    202.75 o 
  16   7   4    15476.33    17738.66   1330.40 o 
  17   7   4        5.32      372.56    329.53 o 
  18   7   4      127.69       34.75    219.34 o 
 -19   8   4      105.87      236.77    151.85 o 
 -18   8   4       64.77     1173.15    326.90 o 
 -17   8   4      334.14      304.93    212.31 o 
 -16   8   4     3126.33     3391.12    852.83 o 
 -15   8   4     2640.58     2559.80    354.28 o 
 -14   8   4     1882.93     1939.65    230.19 o 
 -13   8   4     2461.35     2430.25    230.12 o 
 -12   8   4     1387.77     1496.26    176.70 o 
 -11   8   4     3871.14     3549.60    238.10 o 
 -10   8   4       83.65      107.77     35.03 o 
  -9   8   4    29230.41    29948.68    538.04 o 
  -8   8   4    11880.60    12865.05    364.72 o 
  -7   8   4      789.59      690.57     80.75 o 
  -6   8   4     3286.11     3518.20    184.97 o 
  -5   8   4     6963.25     7502.48    212.58 o 
  -4   8   4    10674.60    10273.40    256.43 o 
  -3   8   4       56.86      160.63     36.99 o 
  -2   8   4    99336.12   104043.93    716.50 o 
  -1   8   4    39580.18    31205.55   1186.80 o 
   0   8   4     1945.44     2099.61    124.56 o 
   1   8   4      277.34      449.75     52.13 o 
   2   8   4    21715.27    21579.85    307.00 o 
   3   8   4      973.35      884.45     79.98 o 
   4   8   4     4769.11     4644.38    153.04 o 
   5   8   4     8129.96     8631.62    214.08 o 
   6   8   4      265.42      496.02     85.89 o 
   7   8   4     5727.03     5089.55    263.22 o 
   8   8   4     1439.40     1549.82    138.29 o 
   9   8   4     7090.89     6869.53    359.91 o 
  10   8   4     3609.65     3542.52    182.60 o 
  11   8   4    21943.83    23798.71    662.24 o 
  12   8   4    11335.30    10049.21    905.39 o 
  13   8   4      273.33      243.85    111.40 o 
  14   8   4     1974.40     2028.05    278.64 o 
  15   8   4       96.35      299.96    119.06 o 
  16   8   4      174.62     1490.19    748.05 o 
  17   8   4     1905.09     1581.52    496.52 o 
  18   8   4      525.22      586.83    408.82 o 
 -19   9   4      165.81      443.55    356.00 o 
 -17   9   4      798.83      824.91    310.87 o 
 -16   9   4      483.32      379.09    134.03 o 
 -15   9   4     3507.08     3663.18    479.06 o 
 -14   9   4      513.59      543.60    105.43 o 
 -13   9   4     8291.62     8869.99    492.20 o 
 -12   9   4      416.48      330.43     82.12 o 
 -11   9   4     1139.98      857.44    136.55 o 
 -10   9   4      681.13      349.98     63.94 o 
  -9   9   4     2894.79     3736.32    222.39 o 
  -8   9   4    17082.60    18225.21    519.77 o 
  -7   9   4    10362.88     9058.79    279.85 o 
  -6   9   4     3668.30     4674.98    210.15 o 
  -5   9   4     1384.33      906.39     86.19 o 
  -4   9   4     1856.75     1632.08    119.59 o 
  -3   9   4    41069.22    39264.34    470.42 o 
  -2   9   4    24838.68    21225.48    407.22 o 
  -1   9   4    27503.36    25143.40   1221.91 o 
   1   9   4     7003.50     6837.02    214.82 o 
   2   9   4    26079.70    25635.72    352.27 o 
   3   9   4     5520.29     5596.97    186.47 o 
   4   9   4    29648.47    30006.26    406.74 o 
   5   9   4     5676.99     6076.52    227.72 o 
   6   9   4     1909.32     2213.42    139.78 o 
   7   9   4    20161.46    19487.88    378.90 o 
   8   9   4        7.74      266.12     53.60 o 
   9   9   4    10557.52    10203.44    367.46 o 
  10   9   4     5123.43     4825.36    273.00 o 
  11   9   4     6038.78     5436.99    414.60 o 
  12   9   4    15795.05    17031.46    984.42 o 
  13   9   4     1485.47     1247.01    283.46 o 
  14   9   4        1.71      271.99     95.91 o 
  15   9   4      400.28      607.42    250.90 o 
  16   9   4      340.90      635.62    367.42 o 
  17   9   4      924.55      892.46    380.81 o 
  18   9   4       41.71      534.35    375.81 o 
 -19  10   4      109.63      190.71    168.45 o 
 -18  10   4      103.06      360.54    285.59 o 
 -17  10   4     3633.30     3917.57    577.58 o 
 -16  10   4      614.25      676.01    167.61 o 
 -15  10   4     6570.55     6427.04    881.92 o 
 -14  10   4     4251.89     4506.81    508.67 o 
 -13  10   4     2787.09     3385.36    322.07 o 
 -12  10   4     1112.59     1260.54    162.48 o 
 -11  10   4     1320.01     1509.69    180.03 o 
 -10  10   4     5949.91     5085.97    247.54 o 
  -9  10   4     5329.14     5578.80    235.35 o 
  -8  10   4    12971.07    13227.23    416.26 o 
  -7  10   4     2778.28     2833.72    201.05 o 
  -6  10   4     3201.92     3460.25    327.26 o 
  -5  10   4    15277.92    16390.95    382.32 o 
  -4  10   4       88.72      245.10     42.51 o 
  -3  10   4    14413.68    12461.21    275.27 o 
  -2  10   4     6576.14     7052.09    247.90 o 
  -1  10   4    41830.91    31040.83   1024.02 o 
   0  10   4    73797.83    70850.41   1101.33 o 
   1  10   4     2558.85     3080.48    190.77 o 
   2  10   4       72.41      460.87     74.10 o 
   3  10   4      215.30      135.71     37.75 o 
   4  10   4     4223.20     3789.98    208.86 o 
   5  10   4    16623.70    14317.42    337.29 o 
   6  10   4       69.49      112.26     30.96 o 
   7  10   4     8083.49     8367.04    399.49 o 
   8  10   4      632.26      542.84     94.70 o 
   9  10   4     7533.27     6712.73    337.31 o 
  10  10   4    10121.23    10015.09    423.97 o 
  11  10   4    10566.89    12947.96    557.16 o 
  12  10   4     5177.95     5500.85    443.92 o 
  13  10   4    27248.09    32173.49   3339.29 o 
  14  10   4     1283.49     1149.87    282.03 o 
  15  10   4      299.17      305.98    178.54 o 
  16  10   4     1212.41      767.07    453.77 o 
  17  10   4     1270.41      697.75    347.18 o 
 -18  11   4     7087.17     6460.62   1532.28 o 
 -17  11   4     1398.24     1235.32    308.19 o 
 -16  11   4     1494.47     1632.64    378.40 o 
 -15  11   4     1436.20     1631.67    313.04 o 
 -14  11   4      100.42        8.57    226.59 o 
 -13  11   4     3754.81     4522.76    416.89 o 
 -12  11   4    14921.25    16870.55    741.12 o 
 -11  11   4     7365.27     7262.00    341.08 o 
 -10  11   4      679.75      680.83     99.23 o 
  -9  11   4      767.94      599.43    115.90 o 
  -8  11   4     7061.65     6185.88    311.33 o 
  -7  11   4     2697.71     3248.46    187.79 o 
  -6  11   4    66064.20    61454.48   4445.97 o 
  -5  11   4     5365.02     5509.17    239.81 o 
  -4  11   4    11021.96     9921.42    319.96 o 
  -3  11   4     2467.98     2799.13    176.44 o 
  -2  11   4     7571.18     7695.36    273.32 o 
  -1  11   4    44656.78    40583.13   3357.31 o 
   0  11   4    27586.23    22729.54    569.19 o 
   1  11   4     5859.30     6578.36    249.10 o 
   2  11   4     7916.94     8447.69    298.15 o 
   3  11   4     9134.71     7713.91    275.91 o 
   4  11   4     9660.59     8101.87    267.43 o 
   5  11   4    25900.99    27854.79    486.50 o 
   6  11   4     5637.64     5323.81    281.09 o 
   7  11   4    31164.97    32706.75    670.35 o 
   8  11   4      259.82      309.19     86.55 o 
   9  11   4     1481.90     1493.45    186.18 o 
  10  11   4     1049.94     1014.29    162.44 o 
  11  11   4      285.58      277.65     68.54 o 
  12  11   4     4839.43     5415.87    471.98 o 
  13  11   4      577.86      763.97    158.22 o 
  14  11   4      615.49      769.20    196.49 o 
  15  11   4     1075.51     1018.84    510.43 o 
  16  11   4       35.66      181.48    347.47 o 
  17  11   4     1673.35     1507.27    520.60 o 
 -18  12   4     3064.84     2763.27    829.91 o 
 -17  12   4      342.18      328.55    476.68 o 
 -16  12   4     3735.73     3541.05    515.14 o 
 -15  12   4    11566.18    13411.02   1360.24 o 
 -14  12   4     5948.07     6675.91    900.52 o 
 -13  12   4     1569.07     1918.02    238.53 o 
 -12  12   4      236.96      153.88     67.85 o 
 -11  12   4       47.15        7.08     63.50 o 
 -10  12   4     1133.96     1415.52    165.05 o 
  -9  12   4     2059.43     2335.17    229.52 o 
  -8  12   4     2590.65     1968.30    153.71 o 
  -7  12   4     1937.10     1885.22    136.71 o 
  -6  12   4     8231.29     9217.86    465.27 o 
  -5  12   4    32583.38    32595.18    838.03 o 
  -4  12   4     5001.25     5380.16    237.24 o 
  -3  12   4    23318.90    24236.56    527.90 o 
  -2  12   4     6713.79     5256.89    261.32 o 
  -1  12   4    23843.33    21516.83    510.45 o 
   0  12   4    30292.06    27522.34   3110.15 o 
   1  12   4    59376.69    62460.46    520.33 o 
   2  12   4     4539.24     4266.63    232.68 o 
   3  12   4    13025.16    12892.68    357.29 o 
   4  12   4    12798.70    12691.12    348.22 o 
   5  12   4      187.87      137.22     31.72 o 
   6  12   4     2091.83     1013.60    120.38 o 
   7  12   4     6102.56     7379.69    449.41 o 
   8  12   4      406.73      255.68     86.32 o 
   9  12   4     3627.06     4061.98    259.45 o 
  10  12   4      318.06      136.81     81.95 o 
  11  12   4        4.05       89.74     44.86 o 
  12  12   4     4324.19     3981.55    341.17 o 
  13  12   4     4100.19     4095.31    431.36 o 
  14  12   4     3988.60     3539.19    597.06 o 
  15  12   4      881.76      623.04    410.19 o 
  16  12   4      631.48      723.19    381.48 o 
  17  12   4     1557.46     1381.04    655.26 o 
 -18  13   4     1562.08     1214.11    445.44 o 
 -17  13   4      194.65      484.77    149.77 o 
 -16  13   4     5374.51     5415.59    621.97 o 
 -15  13   4     5322.19     6273.35    783.32 o 
 -14  13   4     5791.84     5734.88    687.81 o 
 -13  13   4     2251.53     2119.61    269.18 o 
 -12  13   4    10347.86     9754.59   1071.81 o 
 -11  13   4     1766.57     1701.97    222.95 o 
 -10  13   4     2430.48     2561.59    237.51 o 
  -9  13   4      326.56      474.95    114.68 o 
  -8  13   4      413.63      275.94     63.58 o 
  -7  13   4    13803.85    15238.05    421.06 o 
  -6  13   4    60222.86    68246.41   1304.77 o 
  -5  13   4     1727.81     1223.61    139.47 o 
  -4  13   4    30732.94    32870.78    868.12 o 
  -3  13   4      131.77      115.36     33.05 o 
  -2  13   4    12352.76     9851.16    320.45 o 
  -1  13   4      814.19      728.17    111.43 o 
   0  13   4    26789.58    25268.53    635.11 o 
   1  13   4      634.76      644.46     97.13 o 
   2  13   4     5281.43     5765.15    277.48 o 
   3  13   4     1832.22     1563.92    148.17 o 
   4  13   4    10475.37    10216.75    424.76 o 
   5  13   4    11967.45    12954.44    447.18 o 
   6  13   4    13540.53    12027.09    395.73 o 
   7  13   4    54139.62    58881.28    938.48 o 
   8  13   4     7275.36     6501.30    363.82 o 
   9  13   4        5.04       99.54     56.63 o 
  10  13   4     1874.78     1632.39    189.62 o 
  11  13   4     1328.22      920.80    161.00 o 
  12  13   4     5199.39     5017.38    447.24 o 
  13  13   4     2323.84     2493.16    429.53 o 
  15  13   4      556.15      482.97    318.24 o 
  16  13   4     1714.12     2094.04    613.64 o 
  17  13   4     5307.57     4575.42   1106.13 o 
 -17  14   4      608.77      480.93    163.22 o 
 -16  14   4     2383.84     2584.46    470.77 o 
 -15  14   4     6429.26     6734.48    790.53 o 
 -14  14   4     4963.17     5928.96    771.83 o 
 -13  14   4       33.58      128.62     81.72 o 
 -12  14   4     2967.66     3300.60    325.08 o 
 -11  14   4     6380.54     6580.38    488.74 o 
 -10  14   4      295.43      322.13     83.01 o 
  -9  14   4       36.14      138.94     69.68 o 
  -8  14   4     3684.13     3582.56    222.47 o 
  -7  14   4    19996.14    20875.93    869.62 o 
  -6  14   4    36635.23    38553.19    871.50 o 
  -5  14   4     4192.49     4774.83    446.69 o 
  -4  14   4     6042.05     6084.13    334.74 o 
  -3  14   4    26655.19    26399.86    673.29 o 
  -2  14   4     2416.13     2187.82    181.06 o 
  -1  14   4     1099.71     1133.79    123.08 o 
   0  14   4      107.34       58.26     38.38 o 
   1  14   4      948.92      866.52    162.71 o 
   2  14   4    26703.13    27016.23    552.40 o 
   3  14   4    23956.99    23287.66    472.51 o 
   4  14   4     5592.77     5169.71    352.16 o 
   5  14   4     5479.40     5525.47    257.87 o 
   6  14   4     1271.35      734.30    100.66 o 
   7  14   4     1654.49     1931.91    238.35 o 
   8  14   4     3289.66     2584.91    309.71 o 
   9  14   4    43576.74    51080.87   1008.07 o 
  10  14   4      890.62      559.77    114.36 o 
  11  14   4      678.84      628.24    116.30 o 
  12  14   4      967.63      486.35    177.35 o 
  13  14   4      857.61     1148.00    325.39 o 
  14  14   4       25.68      298.43    184.39 o 
  15  14   4     4169.20     4173.64    807.14 o 
  16  14   4      765.31      316.29    278.42 o 
 -17  15   4     1177.72     1428.01    298.32 o 
 -16  15   4      507.80      373.62    145.29 o 
 -15  15   4     4870.25     5232.17    686.86 o 
 -14  15   4     7736.90     8289.71   1410.09 o 
 -13  15   4      987.97      756.64    309.90 o 
 -12  15   4     1123.57     1238.08    284.28 o 
 -11  15   4     1229.63     1031.20    269.27 o 
 -10  15   4      192.39      144.36     63.98 o 
  -9  15   4       39.96       67.99     98.76 o 
  -8  15   4      198.26      122.72     55.38 o 
  -7  15   4    33453.26    37630.79   1005.35 o 
  -6  15   4    21836.67    24192.88    682.81 o 
  -5  15   4      948.41      531.53     73.74 o 
  -4  15   4    26073.65    31326.19    834.56 o 
  -3  15   4     2724.62     2676.29    215.25 o 
  -2  15   4    27635.59    29955.58    792.35 o 
  -1  15   4     8992.34    11028.51    502.84 o 
   0  15   4    20206.99    21126.94    421.20 o 
   1  15   4       60.26      126.76     42.32 o 
   2  15   4     3208.53     2532.62    175.99 o 
   3  15   4      509.30      478.83     80.12 o 
   4  15   4     1326.60     1507.59    150.46 o 
   5  15   4     7918.64     7762.73    398.54 o 
   6  15   4    10977.32    12026.75    510.97 o 
   7  15   4    11140.13    10745.77    455.43 o 
   8  15   4    64383.65    72597.01   1462.16 o 
   9  15   4     4464.59     4536.92    311.06 o 
  10  15   4     7346.06     7546.71    553.75 o 
  11  15   4     1116.56      854.33    148.32 o 
  12  15   4     1332.02      902.01    190.16 o 
  13  15   4       59.25      113.17    103.05 o 
  15  15   4      126.78      322.11    309.47 o 
  16  15   4      166.24      275.82    355.39 o 
 -17  16   4       23.69      132.88    110.37 o 
 -16  16   4      110.82      181.99    234.38 o 
 -15  16   4     3105.44     3109.45    459.67 o 
 -14  16   4      229.33      248.79    132.94 o 
 -13  16   4     1910.40     1959.15    391.52 o 
 -12  16   4     1594.41     1915.59    411.36 o 
 -11  16   4      189.34      267.79     94.86 o 
 -10  16   4      765.34      544.34     97.70 o 
  -9  16   4     6807.80     7466.01    588.45 o 
  -8  16   4      447.01      338.18    101.68 o 
  -7  16   4        5.85       12.21     34.57 o 
  -6  16   4     8383.95     7778.92    406.62 o 
  -5  16   4     4083.58     4064.07    240.00 o 
  -4  16   4      352.10      183.64     57.42 o 
  -3  16   4        0.75      109.57     49.13 o 
  -2  16   4     1632.54      959.20    133.01 o 
  -1  16   4      684.81      497.80     93.15 o 
   0  16   4     1310.47     1299.40    139.70 o 
   1  16   4    12655.02    12703.43    536.65 o 
   2  16   4     6805.67     7094.21    334.79 o 
   3  16   4     1736.86     2084.45    180.01 o 
   4  16   4     3366.79     3723.42    192.50 o 
   5  16   4     1970.98     2255.20    189.02 o 
   6  16   4     2273.33     1716.68    178.89 o 
   7  16   4     1728.17     1458.60    157.13 o 
   8  16   4     2672.46     2503.31    249.31 o 
   9  16   4    21931.73    24406.06   1086.12 o 
  10  16   4     1158.52      783.21    127.49 o 
  11  16   4     6313.13     6524.75    492.37 o 
  12  16   4      673.70      781.97    195.16 o 
  13  16   4      616.94      665.46    173.49 o 
  14  16   4     1467.82     1824.31    407.95 o 
  15  16   4     1242.51      851.09    442.28 o 
  16  16   4     1007.62      906.27    292.34 o 
 -16  17   4      371.58      558.33    152.39 o 
 -15  17   4     1130.66     1050.92    235.02 o 
 -14  17   4     5510.26     7626.23    846.72 o 
 -13  17   4     3063.00     3195.00    571.43 o 
 -12  17   4     2393.42     2595.60    363.15 o 
 -11  17   4     1511.43     1146.95    215.22 o 
 -10  17   4      657.26      395.56    111.15 o 
  -9  17   4      957.01      793.19    182.92 o 
  -8  17   4     6972.86     6175.49    436.82 o 
  -7  17   4     1480.43     1035.42    179.21 o 
  -6  17   4     2368.20     2398.91    227.26 o 
  -5  17   4     4012.52     4388.16    233.88 o 
  -4  17   4     2963.54     3707.00    203.49 o 
  -3  17   4     5783.85     4734.99    294.25 o 
  -2  17   4    26303.32    24084.21    597.31 o 
  -1  17   4     1107.82     1220.61    151.52 o 
   0  17   4      261.69      276.11     67.37 o 
   1  17   4     6026.01     6526.56    336.86 o 
   2  17   4     5420.26     6183.17    329.94 o 
   3  17   4      449.27      360.66     81.32 o 
   4  17   4       14.08       64.26     55.66 o 
   5  17   4    10219.42    10559.90    527.24 o 
   6  17   4     2397.79     2375.75    200.84 o 
   7  17   4     5736.01     5716.93    357.76 o 
   8  17   4    40711.31    46400.98   2013.65 o 
   9  17   4     2433.26     2560.57    218.90 o 
  10  17   4    27372.51    33110.32   1374.09 o 
  11  17   4     4317.74     3887.09    339.10 o 
  12  17   4       81.91      151.08    130.62 o 
  13  17   4      628.19      410.82    149.90 o 
  14  17   4        4.13       58.12    100.14 o 
  15  17   4       90.61      147.84    132.19 o 
 -16  18   4       65.84       70.09    123.75 o 
 -15  18   4       86.15      207.67    133.54 o 
 -14  18   4       37.40       69.24     86.12 o 
 -13  18   4        1.75      260.67    107.81 o 
 -12  18   4      487.23      283.91    141.34 o 
 -11  18   4      469.33      541.95    212.10 o 
 -10  18   4     2247.96     2435.46    309.78 o 
  -9  18   4      378.11      267.16    104.16 o 
  -8  18   4     5200.06     4695.02    422.20 o 
  -7  18   4     2453.88     2147.28    307.43 o 
  -6  18   4      911.46      881.98    147.12 o 
  -5  18   4     3552.50     3864.83    286.34 o 
  -4  18   4     3268.78     4057.94    305.42 o 
  -3  18   4    17094.84    18483.72    656.90 o 
  -2  18   4      557.43      428.41    103.95 o 
  -1  18   4      739.52     1064.42    152.73 o 
   0  18   4       35.42      115.52     64.55 o 
   1  18   4      579.04      658.65    114.23 o 
   2  18   4     8061.72     8543.01    430.61 o 
   3  18   4     1649.79     1340.59    200.45 o 
   4  18   4       56.84      255.76     67.06 o 
   5  18   4     3476.53     3305.71    285.04 o 
   6  18   4     5319.85     5764.48    349.98 o 
   7  18   4    11448.67    12634.00    935.38 o 
   8  18   4     1035.64      516.07    103.50 o 
   9  18   4       99.49       99.66     71.49 o 
  10  18   4     1911.98     1261.86    205.94 o 
  11  18   4    11085.79    12030.73    946.51 o 
  12  18   4       19.99       98.22     94.61 o 
  13  18   4      305.33      323.29    101.19 o 
  14  18   4       90.90      146.49    150.81 o 
  15  18   4      784.92      303.42    358.31 o 
 -15  19   4       33.48      319.70    198.40 o 
 -14  19   4     2076.90     2547.57    464.34 o 
 -13  19   4      202.84      401.53    142.95 o 
 -12  19   4     5920.38     7987.39   1268.83 o 
 -11  19   4      162.55      287.98    162.94 o 
 -10  19   4      439.63      523.61    144.30 o 
  -9  19   4      212.60      264.45    104.30 o 
  -8  19   4        1.72      104.42     89.55 o 
  -7  19   4      597.58      477.38    163.10 o 
  -6  19   4     2316.37     2011.19    264.46 o 
  -5  19   4     3970.75     4511.00    403.16 o 
  -4  19   4      980.98      697.35    214.96 o 
  -3  19   4        4.00      177.99     76.97 o 
  -2  19   4     6230.73     7094.20    426.42 o 
  -1  19   4     1831.97     1642.76    199.38 o 
   0  19   4     6924.54     7906.42    506.20 o 
   1  19   4     2531.37     2861.27    218.86 o 
   2  19   4        2.65      108.63     75.93 o 
   3  19   4      764.76      421.15    114.70 o 
   4  19   4     2323.03     2442.87    241.18 o 
   5  19   4     6728.13     6612.63    386.80 o 
   6  19   4     2963.52     2700.17    288.01 o 
   7  19   4     6734.47     7794.98    607.33 o 
   8  19   4     8791.43     9859.45    788.26 o 
   9  19   4      303.61      291.69    111.25 o 
  11  19   4      350.60       57.76    109.05 o 
  12  19   4     1492.72      916.17    519.78 o 
  13  19   4       17.55      206.45    126.99 o 
  14  19   4        5.92      127.32    106.94 o 
 -15  20   4      101.43      369.04    140.91 o 
 -14  20   4       18.62       28.27     76.56 o 
 -13  20   4      245.89      528.23    197.13 o 
 -12  20   4     2243.95     2373.20    399.80 o 
 -11  20   4     7079.09     8515.51   1025.74 o 
 -10  20   4     2174.56     2048.00    241.93 o 
  -9  20   4       85.02      198.55     91.58 o 
  -8  20   4    10466.49    10405.14   1298.91 o 
  -7  20   4       19.00      182.66    105.98 o 
  -6  20   4     1552.63     1365.01    214.94 o 
  -5  20   4      497.19      540.76    138.59 o 
  -4  20   4    18323.66    22001.94   1311.28 o 
  -3  20   4     1059.28     1454.33    264.73 o 
  -2  20   4    13410.88    14070.13    700.76 o 
  -1  20   4     3983.02     4401.31    332.38 o 
   0  20   4     6130.93     7039.96    377.13 o 
   1  20   4     4550.05     4853.13    333.22 o 
   2  20   4     9804.63    10380.11    588.66 o 
   3  20   4      374.27      468.42    100.46 o 
   4  20   4      331.55      303.79     73.05 o 
   5  20   4     2042.04     1606.92    198.05 o 
   6  20   4     2248.77     2284.21    255.60 o 
   7  20   4     2122.11     2021.47    248.63 o 
   8  20   4     2231.74     1928.68    296.24 o 
   9  20   4       41.12      117.17    138.85 o 
  10  20   4      251.38      273.26    104.24 o 
  11  20   4    13949.72    17867.53   1317.35 o 
  12  20   4      337.79      235.21    116.76 o 
  13  20   4      911.24      224.12    335.33 o 
  14  20   4     1969.33     1644.05    630.22 o 
 -14  21   4       70.17      271.09    112.44 o 
 -13  21   4      167.17      175.18     96.08 o 
 -12  21   4     6281.30     6707.95    775.52 o 
 -11  21   4     4639.03     5049.16    549.68 o 
 -10  21   4     2586.73     2845.65    314.33 o 
  -9  21   4     1448.58     1506.17    276.03 o 
  -8  21   4       53.35      161.81    121.05 o 
  -7  21   4     1650.75     1279.60    232.02 o 
  -6  21   4        1.82      102.70    103.59 o 
  -5  21   4        5.97      263.86    119.32 o 
  -4  21   4      256.17      504.13    150.89 o 
  -3  21   4      106.30      -31.29     97.68 o 
  -2  21   4     6697.30     8316.41    748.62 o 
  -1  21   4       92.59      232.38     86.53 o 
   0  21   4       50.10      175.03     71.90 o 
   1  21   4      126.90       79.99     78.42 o 
   2  21   4     1956.58     1930.75    234.55 o 
   3  21   4     4554.12     4324.08    358.94 o 
   4  21   4      420.30      473.51     98.95 o 
   5  21   4    21892.92    25261.38   1115.30 o 
   6  21   4     2877.02     2949.22    336.34 o 
   7  21   4     1171.51      997.80    180.05 o 
   8  21   4     3825.03     4149.26    382.79 o 
   9  21   4      303.93      272.59    109.99 o 
  10  21   4     1705.70     1692.72    543.89 o 
  11  21   4      139.93      208.45    147.18 o 
  12  21   4     1719.17     1983.77    374.48 o 
  13  21   4     2709.84     2304.49    358.78 o 
 -14  22   4       36.51      229.51    110.69 o 
 -13  22   4      566.69      542.90    196.19 o 
 -12  22   4     2408.33     2583.61    495.48 o 
 -11  22   4     3349.30     3119.09    511.00 o 
 -10  22   4     3471.60     3250.41    424.04 o 
  -9  22   4      167.34      283.09     78.63 o 
  -8  22   4      951.95      620.22    133.03 o 
  -7  22   4      569.42      506.05    163.80 o 
  -6  22   4    14722.84    17647.90    910.83 o 
  -5  22   4       18.86      118.05     86.78 o 
  -4  22   4    15108.96    18382.41   2133.71 o 
  -3  22   4    18098.95    19564.03   1603.15 o 
  -2  22   4     2049.37     1698.26    463.40 o 
  -1  22   4    25953.97    30155.12   1089.47 o 
   0  22   4     6561.10     6198.16    390.65 o 
   1  22   4        0.06      228.23     68.15 o 
   2  22   4       26.98      103.16     80.08 o 
   3  22   4     1267.63     1078.19    212.36 o 
   4  22   4      462.41      326.50    111.26 o 
   5  22   4     2533.69     1948.64    346.88 o 
   6  22   4     6714.35     6799.11    707.92 o 
   7  22   4      786.01      532.85    148.97 o 
   8  22   4       85.44      340.82    113.06 o 
   9  22   4        3.86      263.78    100.34 o 
  10  22   4       89.52      272.54     95.43 o 
  11  22   4      667.81      769.96    295.13 o 
  12  22   4     2357.11     2053.74    334.89 o 
  13  22   4     5453.96     4405.00    752.91 o 
 -13  23   4        1.42      120.19    214.77 o 
 -12  23   4     2208.81     2266.65    384.08 o 
 -11  23   4     3210.25     3339.35    571.59 o 
 -10  23   4       29.98      111.42    238.54 o 
  -9  23   4       48.52      128.83    105.23 o 
  -8  23   4      284.51      223.53    174.89 o 
  -7  23   4      851.88      673.34    174.35 o 
  -6  23   4      212.06      221.99    121.18 o 
  -5  23   4     2887.07     2575.40    337.62 o 
  -4  23   4     6449.87     7052.53   1728.90 o 
  -3  23   4     5287.94     5491.89    457.09 o 
  -1  23   4      130.04      150.39    102.22 o 
   0  23   4    11222.86    12497.36    786.40 o 
   1  23   4      921.78      935.57    156.23 o 
   2  23   4     1573.91     1700.25    217.10 o 
   3  23   4     3481.85     3628.53    296.40 o 
   4  23   4      181.39      242.14     96.02 o 
   5  23   4     9279.95     9760.65   1003.33 o 
   6  23   4        2.41       82.22    112.44 o 
   7  23   4       26.88      209.92    288.81 o 
   8  23   4      469.93      312.95    125.68 o 
   9  23   4      219.56      359.35    122.43 o 
  10  23   4      639.70      657.02    217.74 o 
  11  23   4      179.32      167.37    126.38 o 
  12  23   4      363.62      292.49    167.28 o 
 -12  24   4     3289.44     3857.71    611.80 o 
 -11  24   4       22.88      257.85    162.30 o 
 -10  24   4     1230.27      985.84    269.90 o 
  -9  24   4     1479.08     1129.05    313.75 o 
  -8  24   4      666.67      624.15    252.03 o 
  -7  24   4      158.13      278.57    118.53 o 
  -6  24   4    10642.21    12145.41    876.88 o 
  -5  24   4     5241.00     5288.11    529.69 o 
  -4  24   4     6624.01     6951.94    624.06 o 
  -3  24   4    25143.52    30942.78   2150.07 o 
  -2  24   4     1765.22     1248.98    398.64 o 
  -1  24   4     4139.27     4326.36    438.98 o 
   0  24   4     1677.79     1769.23    331.62 o 
   1  24   4     3392.68     3682.11    305.98 o 
   2  24   4     2297.01     2551.40    255.92 o 
   3  24   4      729.80      431.22    111.86 o 
   4  24   4     6592.53     6722.56    705.90 o 
   5  24   4      245.53      -14.71     99.34 o 
   6  24   4      202.92      463.45    125.61 o 
   7  24   4     3548.31     3997.61    639.27 o 
   8  24   4      465.54      444.50    114.59 o 
   9  24   4      887.62      699.36    288.87 o 
  10  24   4       93.86      225.80     99.71 o 
  11  24   4     5467.46     5830.62    809.34 o 
 -11  25   4      388.33      442.04    201.73 o 
 -10  25   4     1659.63     2622.24    523.92 o 
  -9  25   4     1992.58     1777.78    381.65 o 
  -8  25   4      246.98      284.22    127.37 o 
  -7  25   4       73.69      243.59    160.72 o 
  -6  25   4      750.23      495.78    158.70 o 
  -5  25   4     8324.69    10098.45   1129.32 o 
  -4  25   4      169.35      155.77     79.28 o 
  -3  25   4      637.91      643.17    231.69 o 
  -2  25   4     3071.20     3009.07    350.49 o 
  -1  25   4       36.79       80.55    106.25 o 
   0  25   4     6456.85     7260.89    612.04 o 
   1  25   4     2754.98     2669.59    300.75 o 
   2  25   4      565.93      431.47    155.22 o 
   3  25   4      199.05      345.55    108.84 o 
   4  25   4     4003.08     4697.25    482.98 o 
   5  25   4     2223.04     2037.19    295.55 o 
   6  25   4     1217.67     1732.78    423.22 o 
   7  25   4      372.87      540.88    136.90 o 
   8  25   4        2.51      115.86    108.48 o 
   9  25   4     1825.69     2150.72    391.80 o 
  10  25   4     3337.21     3697.15    544.30 o 
 -10  26   4     2410.03     2695.11    407.92 o 
  -9  26   4     3536.71     3792.14    607.44 o 
  -8  26   4      716.64      463.57    116.33 o 
  -7  26   4      635.23      532.28    139.65 o 
  -6  26   4     1114.28      865.79    176.63 o 
  -5  26   4     5622.15     5396.64    575.19 o 
  -4  26   4      196.10      248.98    227.03 o 
  -3  26   4     5565.02     6729.01    674.53 o 
  -2  26   4      652.46      665.69    143.04 o 
  -1  26   4     3255.25     3017.20    458.76 o 
   0  26   4     1530.32     1258.32    240.99 o 
   1  26   4        6.00      194.42    143.87 o 
   2  26   4      143.18      235.75     76.69 o 
   3  26   4      581.48      380.39     86.54 o 
   4  26   4     1557.29     1428.26    298.86 o 
   5  26   4     1413.89     1345.85    344.35 o 
   6  26   4     1152.99     1209.39    291.06 o 
   7  26   4        1.24      167.78    123.42 o 
   8  26   4      195.83      148.29    143.43 o 
   9  26   4      268.86      441.81    367.88 o 
  -9  27   4      131.32       89.68    108.45 o 
  -8  27   4       29.25       94.70     84.29 o 
  -7  27   4        5.40       87.42    117.74 o 
  -6  27   4      182.16      170.98     79.76 o 
  -5  27   4      572.29      471.35    122.02 o 
  -4  27   4       65.14      182.14    126.51 o 
  -3  27   4       97.62      302.39    135.96 o 
  -2  27   4      453.55      377.43    131.97 o 
  -1  27   4      478.33      333.48    123.94 o 
   0  27   4      208.86      393.70    150.48 o 
   1  27   4       66.68       82.86     68.47 o 
   2  27   4      609.85      283.82    110.44 o 
   3  27   4      261.91      497.06    134.98 o 
   4  27   4     2827.95     2735.63    411.87 o 
   5  27   4      250.81      352.10    131.37 o 
   6  27   4      698.15      991.07    265.93 o 
   7  27   4       69.65      347.40    129.87 o 
   8  27   4       81.02      169.76    100.05 o 
  -8  28   4      521.18      681.09    255.94 o 
  -7  28   4       52.50      141.08     83.41 o 
  -6  28   4      154.59      379.71    120.58 o 
  -5  28   4       24.24      207.82    134.23 o 
  -4  28   4        2.24      198.38     86.07 o 
  -3  28   4      668.69      675.25    166.44 o 
  -2  28   4      311.16      301.64    131.25 o 
  -1  28   4     2584.03     2817.81    316.37 o 
   0  28   4       42.40      207.12    138.99 o 
   1  28   4      782.78      984.11    208.28 o 
   2  28   4      749.96      586.99    171.84 o 
   3  28   4      898.11      614.76    250.26 o 
   4  28   4       10.67      131.00     91.63 o 
   5  28   4     1244.08      824.71    279.84 o 
   6  28   4      931.24      751.41    207.24 o 
   7  28   4        8.07       72.69    127.55 o 
  -6  29   4     1183.67     1178.98    227.81 o 
  -5  29   4      374.42      233.91    214.36 o 
  -4  29   4      180.01      412.19    190.37 o 
  -3  29   4      728.80      801.66    216.50 o 
  -2  29   4       15.62      184.54     86.17 o 
  -1  29   4      494.00      438.58    131.47 o 
   0  29   4       81.89      302.56    127.02 o 
   1  29   4       29.64      275.26    130.58 o 
   2  29   4      111.37      362.21    121.76 o 
   3  29   4       21.65      378.69    278.67 o 
   4  29   4      450.48      454.05    309.96 o 
   5  29   4      561.54      560.36    268.63 o 
  -4  30   4      263.66      160.55    122.09 o 
  -3  30   4      253.87      354.66    124.42 o 
  -2  30   4      190.84      211.20    109.21 o 
  -1  30   4        2.34      120.04     96.27 o 
   0  30   4      139.56      363.48    132.87 o 
   1  30   4      129.42      111.21    162.41 o 
   2  30   4       15.16      581.63    254.87 o 
   3  30   4      139.69      300.30    270.87 o 
 -17   1   5      132.14      475.64    213.13 o 
 -16   1   5       22.81      235.71    129.01 o 
 -15   1   5        7.49      139.00     60.59 o 
 -14   1   5       48.31      126.66     61.10 o 
 -13   1   5     2344.75     2531.78    172.70 o 
 -12   1   5      869.85      747.41    109.80 o 
 -11   1   5     2260.03     1891.41    166.60 o 
 -10   1   5       14.48      285.15    103.67 o 
  -9   1   5        1.20      189.87     68.85 o 
  -8   1   5     2276.91     3879.39    185.55 o 
  -7   1   5     3141.91     5824.40    212.65 o 
  -6   1   5   103312.12    97285.78   1392.91 o 
  -5   1   5    11993.95    11943.51    208.50 o 
  -4   1   5    10323.78    12388.73    228.08 o 
  -3   1   5     2599.00     2877.81    122.59 o 
  -2   1   5       85.13      499.75     58.13 o 
  -1   1   5    24521.16    22082.41    299.03 o 
   0   1   5      624.06      870.50     75.55 o 
   1   1   5    29933.33    32187.43    416.58 o 
   2   1   5   138263.20   123257.78    844.63 o 
   3   1   5     1339.47     1446.81     93.08 o 
   4   1   5     7181.33     6868.89    154.67 o 
   5   1   5      648.12      663.93     66.36 o 
   6   1   5      128.67      133.62     45.56 o 
   7   1   5    14690.16    13598.08    324.70 o 
   8   1   5     3908.70     3623.33    215.39 o 
   9   1   5    29956.67    29132.09    717.85 o 
  10   1   5     1732.94     1262.79    310.18 o 
  11   1   5    20614.29    20109.27    845.36 o 
  12   1   5       49.79      263.35     98.99 o 
  13   1   5    20153.41    22727.85   1089.54 o 
  14   1   5       71.45      150.06    134.87 o 
  15   1   5       72.13      215.43     73.43 o 
  16   1   5      334.26      393.01    125.06 o 
  17   1   5      233.99      441.88    360.13 o 
  18   1   5       99.39      209.01     99.08 o 
 -16   2   5      122.92      162.84    171.75 o 
 -15   2   5      153.06      192.51     93.13 o 
 -14   2   5     5231.33     5927.02    372.00 o 
 -13   2   5        2.88      105.89    112.70 o 
 -12   2   5      492.79      581.25     87.18 o 
 -11   2   5     4875.10     4907.18    285.53 o 
 -10   2   5      952.67     1438.38    142.54 o 
  -9   2   5    18800.07    20673.77    444.18 o 
  -8   2   5     3872.64     4092.02    211.19 o 
  -7   2   5   275741.69   281785.84   2216.68 o 
  -6   2   5    41655.02    44067.58    468.10 o 
  -5   2   5    40932.93    37630.51    505.87 o 
  -4   2   5     9112.46     8932.38    250.66 o 
  -3   2   5     1404.72     1511.63    103.52 o 
  -2   2   5    10796.22    11579.02    152.07 o 
  -1   2   5      107.49      784.21     73.40 o 
   0   2   5    34400.26    33734.39    306.15 o 
   1   2   5    18996.38    16976.20    342.44 o 
   2   2   5    15509.31    20812.47    331.07 o 
   3   2   5    32717.42    29372.81    405.08 o 
   4   2   5    22728.10    20977.12    305.25 o 
   5   2   5     1198.68     1039.56     93.94 o 
   6   2   5     7621.60     5452.06    550.45 o 
   7   2   5     8789.64     9686.30    364.25 o 
   8   2   5     3151.89     2927.76    169.71 o 
   9   2   5       92.35     3087.40    382.55 o 
  10   2   5    24341.83    26608.22    832.87 o 
  11   2   5      109.24      189.76    291.86 o 
  12   2   5     1883.93     2131.22    239.04 o 
  13   2   5     1226.55     2026.60    410.12 o 
  14   2   5       31.02      264.10     93.94 o 
  15   2   5      212.12      176.80     86.65 o 
  16   2   5     1197.25     1130.26    247.00 o 
  17   2   5     2571.10     2842.94    518.66 o 
  18   2   5       27.48      174.84    165.68 o 
 -17   3   5      458.33      542.84    252.31 o 
 -16   3   5      694.56      153.57    152.09 o 
 -15   3   5     1401.77     1402.59    197.81 o 
 -14   3   5       27.98      196.67     73.30 o 
 -13   3   5     6085.10     6622.85    275.70 o 
 -12   3   5      224.88      311.08     82.42 o 
 -11   3   5     2364.10     2716.89    204.06 o 
 -10   3   5    16839.88    16067.67    397.80 o 
  -9   3   5        2.80      436.63     79.50 o 
  -8   3   5     4247.48     4114.44    251.41 o 
  -7   3   5     5887.84    12232.05    765.95 o 
  -6   3   5   130380.49   130435.89   1024.80 o 
  -5   3   5    30722.10    30671.46    319.13 o 
  -4   3   5      563.45      775.53     85.37 o 
  -3   3   5     1057.81     1160.62     93.24 o 
  -2   3   5     2288.09     3033.56    128.75 o 
  -1   3   5    30970.39    34760.40    341.10 o 
   0   3   5    53119.07    50915.87    437.25 o 
   1   3   5     5705.66     5047.27    145.04 o 
   2   3   5    14525.48    12111.65    282.75 o 
   3   3   5    15033.43    15768.26    383.43 o 
   4   3   5    14195.38    12801.72    235.62 o 
   5   3   5       24.25       53.03     17.68 o 
   6   3   5    54396.37    51395.96    659.16 o 
   7   3   5     9879.64     7711.90    281.67 o 
   8   3   5     1271.34     1237.38    132.03 o 
   9   3   5    30269.30    29648.66    696.35 o 
  10   3   5     1430.00     1335.23    361.03 o 
  11   3   5       22.38       90.49     82.73 o 
  12   3   5     2079.99     2659.20    426.27 o 
  13   3   5     1898.71     2175.54    349.19 o 
  14   3   5     2374.70     2258.60    305.86 o 
  15   3   5       46.49      407.49    132.82 o 
  16   3   5     1242.46     1267.81    271.39 o 
  17   3   5      382.42      298.76    259.59 o 
  18   3   5     1242.61     1292.28    245.01 o 
 -16   4   5     4789.95     4289.05    653.17 o 
 -15   4   5        5.40      145.24     98.35 o 
 -14   4   5    16999.35    20210.30    761.02 o 
 -13   4   5      143.82      231.58     79.80 o 
 -12   4   5     1294.32     1348.14    146.10 o 
 -11   4   5      787.43      681.37     98.50 o 
 -10   4   5      415.62      683.88    101.96 o 
  -9   4   5    12865.86    12767.32    342.55 o 
  -8   4   5      384.11     1515.24    175.93 o 
  -7   4   5   228987.98   230744.70   1497.69 o 
  -6   4   5     1057.08     1943.36    147.16 o 
  -5   4   5     4871.49     5013.14    158.18 o 
  -4   4   5    23837.34    22423.80    336.85 o 
  -3   4   5     3995.34     3380.92    130.29 o 
  -2   4   5    23621.72    22937.20    315.40 o 
  -1   4   5       18.85      274.51     47.35 o 
   0   4   5     8442.65     9455.96    191.41 o 
   1   4   5    13167.78    11171.32    210.07 o 
   2   4   5     7434.08     7436.94    169.44 o 
   3   4   5   123518.73   111980.35    860.59 o 
   4   4   5       15.68      428.54     52.89 o 
   5   4   5    45317.55    44313.24    632.02 o 
   6   4   5      892.38     1859.14    156.26 o 
   7   4   5    17300.56    14637.22    289.05 o 
   8   4   5     6037.18     5995.31    266.14 o 
   9   4   5      153.33      415.88    202.23 o 
  10   4   5    39143.23    42356.07   1391.58 o 
  11   4   5     3733.51     2931.71    403.24 o 
  12   4   5      246.10      422.47    203.73 o 
  13   4   5    10629.33    10322.17    853.45 o 
  14   4   5     3579.54     2723.33    508.40 o 
  15   4   5     5239.63     5108.74    791.38 o 
  16   4   5      500.30      645.55    147.86 o 
  17   4   5     3115.83     3192.89    368.40 o 
  18   4   5      662.86      756.45    236.42 o 
 -16   5   5      128.42      201.03    109.61 o 
 -15   5   5      648.91      594.31    119.68 o 
 -14   5   5      309.39      343.94    204.98 o 
 -13   5   5      680.57      647.51    127.97 o 
 -12   5   5      389.32      389.70     91.37 o 
 -11   5   5      723.92      410.12     72.55 o 
 -10   5   5     4812.35     4705.55    275.92 o 
  -9   5   5      116.67      360.96    131.79 o 
  -8   5   5    38090.35    37891.80   1192.07 o 
  -7   5   5     1890.32     2582.40    187.15 o 
  -6   5   5    90606.94    81447.47    496.00 o 
  -5   5   5    20871.54    20696.85    314.73 o 
  -4   5   5     2483.63     2534.46    192.51 o 
  -3   5   5    16059.47    15921.56    266.11 o 
  -2   5   5     1238.88     1396.53    107.44 o 
  -1   5   5    58548.30    56574.12    474.68 o 
   0   5   5      482.32      520.77     58.81 o 
   1   5   5    83122.30    80405.87    621.56 o 
   2   5   5      808.12     1351.04     98.25 o 
   3   5   5     7016.88     7523.50    237.90 o 
   4   5   5     8781.49     7547.74    238.36 o 
   5   5   5     3884.79     3575.63    182.64 o 
   6   5   5    53859.88    56732.62    991.03 o 
   7   5   5     4041.48     3819.93    139.12 o 
   8   5   5       49.72      204.92     42.80 o 
   9   5   5    27168.42    28512.80    705.66 o 
  10   5   5       96.74      161.42     53.17 o 
  11   5   5    42295.42    45153.89   1231.54 o 
  12   5   5     5171.64     4889.32    598.55 o 
  13   5   5      234.56      377.26    206.49 o 
  14   5   5    13462.28    13810.82   1206.08 o 
  15   5   5       28.99      588.06    554.48 o 
  16   5   5     1056.13      947.52    194.79 o 
  17   5   5      763.30     1302.92    543.45 o 
  18   5   5     1094.68     1007.80    206.06 o 
 -16   6   5     1889.88     1945.00    292.40 o 
 -15   6   5       55.23      136.73     97.59 o 
 -14   6   5     4145.10     4567.41    302.92 o 
 -13   6   5     1137.60     1234.66    164.51 o 
 -12   6   5     5185.16     5900.99    281.41 o 
 -11   6   5      874.37      515.74     82.50 o 
 -10   6   5      829.07      669.15     94.52 o 
  -9   6   5    27147.06    30847.96    528.78 o 
  -8   6   5     4717.57     4898.81    249.98 o 
  -7   6   5      547.36      852.40     78.08 o 
  -6   6   5     6287.76     5759.59    187.89 o 
  -5   6   5    19756.98    19438.76    360.17 o 
  -4   6   5     6925.32     5860.85    171.83 o 
  -3   6   5    10075.19     9332.67    215.96 o 
  -2   6   5    32468.95    32524.99    511.86 o 
  -1   6   5     7133.45     6401.07    150.70 o 
   0   6   5     2181.31     2381.92    120.69 o 
   1   6   5     5826.61     4875.98    153.41 o 
   2   6   5     4653.27     4872.37    152.83 o 
   3   6   5     1018.49     1124.46     82.95 o 
   4   6   5    11823.57     9928.16    234.17 o 
   5   6   5     1031.92      470.45     66.23 o 
   6   6   5      552.23      469.45     75.54 o 
   7   6   5      321.33      421.54     91.32 o 
   8   6   5     5233.50     5748.40    269.71 o 
   9   6   5      866.00      638.42    124.61 o 
  10   6   5     6427.37     5762.03    501.14 o 
  11   6   5     1719.40     2657.87   1008.42 o 
  12   6   5    19437.23    13422.42   3975.87 o 
  13   6   5     2186.68     1855.63    342.49 o 
  14   6   5       46.19      657.01    210.54 o 
  15   6   5      833.54      294.91    156.71 o 
  16   6   5      711.40      845.13    178.88 o 
  17   6   5     3839.86     4894.42    600.68 o 
  18   6   5      738.90      579.92    167.93 o 
 -17   7   5     2883.06     2523.64    424.65 o 
 -16   7   5     1723.90     1400.80    273.31 o 
 -15   7   5     1234.32     1057.81    217.89 o 
 -14   7   5     3924.66     4349.72    369.61 o 
 -13   7   5     4318.67     4795.74    285.77 o 
 -12   7   5       33.72      279.68     88.33 o 
 -11   7   5     1828.56     1927.55    190.48 o 
 -10   7   5      428.63      379.54     64.12 o 
  -9   7   5      126.13      181.22     44.93 o 
  -8   7   5    33172.07    31281.18    601.11 o 
  -7   7   5    25028.02    24786.91    456.79 o 
  -6   7   5        5.91       49.21     22.16 o 
  -5   7   5     1087.86     1059.23     95.81 o 
  -4   7   5     1094.28      870.27     77.49 o 
  -3   7   5    48501.16    48735.00    780.90 o 
  -2   7   5    12098.85    13121.61    280.16 o 
  -1   7   5    16380.23    14688.85    256.67 o 
   0   7   5    29033.73    29069.82    369.28 o 
   1   7   5    14860.14    13025.49    218.77 o 
   2   7   5    21295.99    18855.08    335.72 o 
   3   7   5      246.46      346.64     47.87 o 
   4   7   5    17864.38    16297.55    268.60 o 
   5   7   5    69026.70    72288.09    831.13 o 
   6   7   5      506.41      508.24     85.16 o 
   7   7   5       43.86       99.24     32.60 o 
   8   7   5     3281.19     2930.02    167.87 o 
   9   7   5     4784.14     4209.91    249.45 o 
  10   7   5    15206.07    15697.29    590.16 o 
  11   7   5    20225.00    22527.14    697.42 o 
  12   7   5    23155.70    24215.98   2163.80 o 
  13   7   5     5782.51     6200.55    720.02 o 
  14   7   5      775.52      650.62    166.90 o 
  15   7   5      395.40      341.03    122.39 o 
  16   7   5        1.68       -7.15     98.43 o 
  17   7   5      255.93     1140.60    460.74 o 
  18   7   5      275.24      184.89    248.46 o 
 -17   8   5     3363.66     2825.91    655.84 o 
 -16   8   5       12.52       50.19    123.44 o 
 -15   8   5     2223.20     2596.67    313.39 o 
 -14   8   5      222.15      184.25     90.51 o 
 -13   8   5     6387.95     6539.26    421.68 o 
 -12   8   5     4030.96     4166.37    279.12 o 
 -11   8   5      795.84      692.68    129.96 o 
 -10   8   5    10429.38    10757.83    422.40 o 
  -9   8   5    15152.46    15276.45    375.56 o 
  -8   8   5    12829.68    13738.39    448.19 o 
  -7   8   5     7361.93     5567.25    237.30 o 
  -6   8   5    10736.64    11052.07    261.76 o 
  -5   8   5    14260.40    13802.23    259.34 o 
  -4   8   5    11481.15    10866.37    222.36 o 
  -3   8   5     9380.19    10559.47    424.78 o 
  -2   8   5    32695.78    34225.48    359.58 o 
  -1   8   5    26350.05    27006.23    360.26 o 
   0   8   5    23445.46    22195.39    298.65 o 
   1   8   5      178.69      138.44     36.87 o 
   2   8   5     1413.10     3160.37    303.40 o 
   3   8   5    13138.15    13229.00    257.80 o 
   4   8   5    12941.13    12611.61    252.35 o 
   5   8   5     5075.01     7336.16    233.21 o 
   6   8   5     5413.69     3764.26    194.23 o 
   7   8   5     7563.13     8344.31    333.39 o 
   8   8   5     9183.32     8875.96    427.12 o 
   9   8   5     9942.21    10241.38    302.61 o 
  10   8   5    13343.76    13660.27    661.08 o 
  11   8   5      834.23      661.25    113.92 o 
  12   8   5     2776.80     2350.81    418.66 o 
  13   8   5     7312.38     6518.41    688.70 o 
  14   8   5     1454.11     1084.14    310.54 o 
  15   8   5       41.29      568.74    185.12 o 
  16   8   5        8.86      129.24     63.87 o 
  17   8   5     1397.42     1330.21    295.43 o 
  18   8   5        0.47      450.90    293.49 o 
 -18   9   5     2083.16     1910.26    585.68 o 
 -16   9   5    10546.89    13564.79   1078.31 o 
 -15   9   5      808.37      586.66    160.10 o 
 -14   9   5      252.08      196.84     73.03 o 
 -13   9   5     1256.50      861.70    137.29 o 
 -12   9   5     2627.31     2893.04    237.60 o 
 -11   9   5        9.32      114.01     51.90 o 
 -10   9   5     4177.08     4246.54    245.92 o 
  -9   9   5      613.45      883.34    115.29 o 
  -8   9   5    65311.28    72585.93   1502.44 o 
  -7   9   5    31485.40    34800.79    537.06 o 
  -6   9   5       40.91       52.26     29.86 o 
  -5   9   5     4801.52     3297.11    188.27 o 
  -4   9   5     3076.57     3116.08    178.59 o 
  -3   9   5   117587.55   114566.06    852.01 o 
  -2   9   5    12999.83    12434.31    358.56 o 
  -1   9   5    18151.00    21227.95    377.43 o 
   0   9   5    52883.29    49258.80    632.57 o 
   1   9   5     3766.14     3747.42    169.97 o 
   2   9   5    48609.33    51907.05    652.07 o 
   3   9   5     9586.76     8490.56    250.04 o 
   4   9   5       14.62      127.94     33.25 o 
   5   9   5    10551.73    12349.53    304.42 o 
   6   9   5     4499.29     5261.11    256.93 o 
   7   9   5    31060.82    31360.71    546.65 o 
   8   9   5     2398.05     2733.74    209.25 o 
   9   9   5      718.89      560.81     97.29 o 
  10   9   5    11294.69    10242.30    483.33 o 
  11   9   5     5429.59     5489.40    329.00 o 
  12   9   5    15155.72    16428.33    688.95 o 
  13   9   5      468.27      447.14    157.88 o 
  14   9   5     1354.26     1596.92    338.79 o 
  15   9   5       40.10      371.30    176.45 o 
  16   9   5      224.87      460.56    148.19 o 
  17   9   5     2855.80     2094.54    467.19 o 
 -18  10   5      794.66     1401.63    881.61 o 
 -17  10   5     5913.58     6887.87   1125.72 o 
 -16  10   5     2194.63     2359.16    387.07 o 
 -15  10   5        4.33      201.76    158.53 o 
 -14  10   5     9754.01    10423.93    834.53 o 
 -13  10   5       38.50      120.24     60.14 o 
 -12  10   5     1946.06     2504.63    245.92 o 
 -11  10   5     2757.87     2692.81    294.43 o 
 -10  10   5     4877.60     4722.68    206.33 o 
  -9  10   5      785.37      746.63    113.78 o 
  -8  10   5      463.27      327.23     85.04 o 
  -7  10   5    32847.75    34132.71    538.50 o 
  -6  10   5    39803.62    41751.38    542.35 o 
  -5  10   5    36248.29    43848.08    574.48 o 
  -4  10   5     1304.39      782.01     90.61 o 
  -3  10   5    29293.88    26407.12    604.08 o 
  -2  10   5    47079.20    47961.63    576.17 o 
  -1  10   5     4310.59     4419.40    184.52 o 
   0  10   5    20573.09    23374.37    394.11 o 
   1  10   5     1598.70     1897.78    130.59 o 
   2  10   5     2257.87     2501.64    161.08 o 
   3  10   5      121.07      213.78     42.62 o 
   4  10   5     3870.18     5323.29    219.62 o 
   5  10   5     6702.62     6071.88    273.22 o 
   6  10   5       18.19      220.70     41.77 o 
   7  10   5    13254.18    13617.87    452.19 o 
   8  10   5    22684.30    21389.04    497.29 o 
   9  10   5    13689.84    14078.83    520.07 o 
  10  10   5     2917.46     2321.14    191.87 o 
  11  10   5      507.27      480.31    108.54 o 
  12  10   5     2987.20     2698.47    405.65 o 
  13  10   5     6037.11     6307.97    725.76 o 
  14  10   5      510.55      329.18    184.40 o 
  15  10   5     2987.82     3514.34    491.50 o 
  16  10   5      515.70      565.18    233.67 o 
  17  10   5     2660.55     2032.60   1148.24 o 
 -18  11   5     1777.06     1519.77    439.73 o 
 -17  11   5      467.16      685.54    283.60 o 
 -16  11   5     2290.17     2034.44    368.84 o 
 -15  11   5     7187.50     7368.38    835.63 o 
 -14  11   5     3568.45     3372.59    682.69 o 
 -13  11   5      163.71      216.52    103.45 o 
 -12  11   5     4484.75     4225.59    383.37 o 
 -11  11   5    20698.26    21255.85    664.30 o 
 -10  11   5      906.34      866.56    133.94 o 
  -9  11   5     4273.90     3222.16    181.95 o 
  -8  11   5       87.62      157.66     50.89 o 
  -7  11   5     8098.60     7528.48    322.48 o 
  -6  11   5     8524.63     7093.12    293.93 o 
  -5  11   5     3480.60     3669.42    215.90 o 
  -4  11   5    46265.31    44394.30    584.11 o 
  -3  11   5     7345.68     5862.17    242.38 o 
  -2  11   5    39074.00    37783.59    594.45 o 
  -1  11   5     2153.88     2230.88    137.77 o 
   0  11   5     3283.84     3060.64    176.81 o 
   1  11   5     2438.86     2454.42    174.36 o 
   2  11   5     7997.32     9629.67    432.40 o 
   3  11   5    18656.29    19973.40    387.18 o 
   4  11   5       39.22       87.01     42.10 o 
   5  11   5     3419.43     2938.98    172.04 o 
   6  11   5     1251.13      843.76     93.33 o 
   7  11   5    42874.28    43968.54    749.46 o 
   8  11   5    11194.63    10767.74    502.30 o 
   9  11   5      119.44      220.72     72.42 o 
  10  11   5       48.44       85.29     39.38 o 
  11  11   5      419.94      409.14     85.26 o 
  12  11   5      201.01      265.47    276.37 o 
  13  11   5       26.97      108.02    111.88 o 
  14  11   5     3567.39     4020.71    564.31 o 
  15  11   5      127.02      120.50    132.00 o 
  16  11   5       10.01      191.16    260.34 o 
  17  11   5     1777.36     1572.83    650.25 o 
 -18  12   5      296.91      387.97    116.21 o 
 -17  12   5     6045.89     5464.28   1153.36 o 
 -16  12   5     1818.99     1528.71    365.51 o 
 -15  12   5      174.69      250.25    115.79 o 
 -14  12   5     6819.98     8234.68    942.94 o 
 -13  12   5     1849.32     1955.64    305.37 o 
 -12  12   5     8991.03     9887.83    606.22 o 
 -11  12   5    14861.04    14900.79    541.95 o 
 -10  12   5     1099.74     1003.72    165.23 o 
  -9  12   5    22623.97    24508.94    545.87 o 
  -8  12   5       62.53      111.89     63.65 o 
  -7  12   5    28326.30    30363.85    559.03 o 
  -6  12   5    44708.55    46607.62    555.97 o 
  -5  12   5   147115.39   163148.33   1458.69 o 
  -4  12   5      512.31      862.41     87.05 o 
  -3  12   5     4274.85     4673.61    216.15 o 
  -2  12   5    39830.32    40176.30    531.71 o 
  -1  12   5     9733.48    10522.56    334.47 o 
   0  12   5     1475.98     1434.64     98.74 o 
   1  12   5    11692.04    11175.88    288.19 o 
   2  12   5    16761.70    17552.79    419.49 o 
   3  12   5    10217.99     8075.64    379.49 o 
   4  12   5    12911.40    12667.86    380.23 o 
   5  12   5    24901.94    27473.76    546.44 o 
   6  12   5     3036.22     3548.40    219.69 o 
   7  12   5     7662.95     7638.56    398.45 o 
   8  12   5    15461.42    15562.02    593.47 o 
   9  12   5     4891.82     4447.23    277.91 o 
  10  12   5     5037.09     4688.63    368.02 o 
  11  12   5      990.30      881.07    124.88 o 
  12  12   5     1353.67     1199.80    176.04 o 
  13  12   5      161.04      135.68    255.50 o 
  14  12   5      409.78      279.11    122.26 o 
  15  12   5     3330.88     2470.88    675.51 o 
  16  12   5       41.69      177.48    193.40 o 
  17  12   5     6114.39     6374.74   1224.01 o 
 -18  13   5      546.57      283.15    127.05 o 
 -17  13   5      611.72      553.30    173.65 o 
 -16  13   5      610.29      452.05    155.30 o 
 -15  13   5     6468.77     7135.60   1006.04 o 
 -14  13   5      371.31      645.44    274.37 o 
 -13  13   5       70.97      205.26    100.15 o 
 -12  13   5      158.50       93.34     52.54 o 
 -11  13   5     3712.59     4373.80    381.32 o 
 -10  13   5      588.26      558.54     91.49 o 
  -9  13   5      326.71      393.19     80.64 o 
  -8  13   5      651.12      377.44     75.55 o 
  -7  13   5     4664.99     4779.11    284.47 o 
  -6  13   5    52277.35    56143.18    867.89 o 
  -5  13   5     2630.99     2386.73    252.60 o 
  -4  13   5     7836.11     7408.23    334.38 o 
  -3  13   5    13252.55    11757.42    334.15 o 
  -2  13   5    11638.49    11268.54    397.62 o 
  -1  13   5     1123.21      688.60     80.56 o 
   0  13   5     1152.65     1026.58    103.01 o 
   1  13   5     5712.81     5011.40    277.09 o 
   2  13   5     9697.08     8929.91    338.60 o 
   3  13   5     1186.29     1336.46    149.46 o 
   4  13   5      953.43      770.95    103.05 o 
   5  13   5     2340.70     3177.85    223.56 o 
   6  13   5     5196.92     6143.28    297.08 o 
   7  13   5     1916.36     1979.24    173.31 o 
   8  13   5    24683.24    26959.23    650.77 o 
   9  13   5     9750.39    10155.37    510.10 o 
  10  13   5     1050.45      901.48    151.86 o 
  11  13   5      242.32      207.67    170.10 o 
  12  13   5      328.22      210.18    150.25 o 
  13  13   5       90.95       -2.69    236.02 o 
  14  13   5     3081.39     2146.22    624.73 o 
  15  13   5      255.99      302.05    167.83 o 
  16  13   5      968.51     1054.66    399.55 o 
 -17  14   5      114.24      126.98    126.58 o 
 -16  14   5      550.46      367.15    135.86 o 
 -15  14   5      297.46      188.25     86.48 o 
 -14  14   5     3957.84     3729.11    558.64 o 
 -13  14   5      418.14      279.87    153.56 o 
 -12  14   5     2729.37     3715.65    477.91 o 
 -11  14   5     2300.65     2666.77    281.64 o 
 -10  14   5     3313.48     4044.94    289.17 o 
  -9  14   5      450.18      599.93    104.67 o 
  -8  14   5     5404.24     4994.60    270.39 o 
  -7  14   5     6962.63     6801.18    339.18 o 
  -6  14   5      127.52      237.60    100.81 o 
  -5  14   5   142503.75   164146.11   3698.77 o 
  -4  14   5       29.02       48.44     39.60 o 
  -3  14   5      197.18      109.66     50.33 o 
  -2  14   5     4627.73     4143.36    286.80 o 
  -1  14   5    35037.50    36971.30    651.40 o 
   0  14   5    25200.81    25639.71    531.27 o 
   1  14   5     1320.28     1344.30    146.23 o 
   2  14   5      814.14      732.42     93.04 o 
   3  14   5     4127.14     2819.45    186.19 o 
   4  14   5    57422.24    59112.77    826.08 o 
   5  14   5     1764.24     1456.34    147.21 o 
   6  14   5      205.13      230.73     63.67 o 
   7  14   5    23684.34    24667.70    495.56 o 
   8  14   5     7996.37     7809.38    410.48 o 
   9  14   5      931.20      595.29    125.85 o 
  10  14   5     6061.00     5842.79    339.60 o 
  11  14   5     1451.13     1757.90    187.62 o 
  12  14   5       95.51      105.90     85.78 o 
  13  14   5     1385.30     1003.37    450.38 o 
  14  14   5     2189.12     2457.97    522.25 o 
  15  14   5       17.96      180.72    149.42 o 
  16  14   5     1161.65      778.38    397.94 o 
 -17  15   5      116.63      291.17    121.97 o 
 -16  15   5      223.12      342.65    129.30 o 
 -15  15   5     1781.08     2074.16    349.29 o 
 -14  15   5      367.71      335.66    122.94 o 
 -13  15   5       73.79      215.54     99.34 o 
 -12  15   5        3.62      215.90     75.48 o 
 -11  15   5     2601.61     2229.75    260.47 o 
 -10  15   5      195.44      203.17     80.72 o 
  -9  15   5     3608.52     3969.10    293.88 o 
  -8  15   5     3564.99     3365.14    229.48 o 
  -7  15   5     2512.83     2806.13    209.93 o 
  -6  15   5    44834.48    52052.12    899.85 o 
  -5  15   5       51.27      155.09     55.31 o 
  -4  15   5    12868.25    15706.68    547.82 o 
  -3  15   5     9318.29     7928.50    388.72 o 
  -2  15   5     9149.06    10727.95    520.81 o 
  -1  15   5     5456.87     5448.31    311.92 o 
   0  15   5      472.72      185.11     54.92 o 
   1  15   5     1167.56      856.22    106.09 o 
   2  15   5     1495.01     1465.91    135.64 o 
   3  15   5     7914.24     8783.30    294.55 o 
   4  15   5      371.42      192.49     54.85 o 
   5  15   5     5332.14     5326.01    231.46 o 
   6  15   5     3596.97     3472.55    189.58 o 
   7  15   5     1350.41     1300.94    163.06 o 
   8  15   5      405.40      378.20    102.44 o 
   9  15   5    11149.05    12070.17    693.37 o 
  10  15   5     1240.49     1157.65    193.74 o 
  11  15   5      750.51      494.55    118.33 o 
  12  15   5      775.34      727.15    157.10 o 
  13  15   5      832.75      490.62    183.01 o 
  14  15   5        7.89       15.96    111.31 o 
  15  15   5       39.55      193.65    167.88 o 
  16  15   5     1031.05      736.17    417.70 o 
 -17  16   5       92.30      160.68     97.55 o 
 -16  16   5      216.90      383.92    168.52 o 
 -15  16   5       50.36       48.00     81.49 o 
 -14  16   5        1.72       -3.95    110.20 o 
 -13  16   5      520.70      392.85    356.03 o 
 -12  16   5       12.64       32.30     75.02 o 
 -11  16   5       20.92      107.07    120.59 o 
 -10  16   5    16988.77    18193.79    689.47 o 
  -9  16   5     2354.54     2273.33    244.13 o 
  -8  16   5    11183.29    10531.92    629.47 o 
  -7  16   5     1523.09     1690.11    176.16 o 
  -6  16   5       15.33      411.09    191.49 o 
  -5  16   5     7312.64     7121.25    362.05 o 
  -4  16   5     8484.03     8941.02    445.90 o 
  -3  16   5    14085.64    12742.04    514.96 o 
  -2  16   5     5673.76     4475.22    269.05 o 
  -1  16   5     5026.23     5141.01    271.54 o 
   0  16   5     2906.97     3181.29    218.88 o 
   1  16   5      601.00      522.07    112.49 o 
   2  16   5    16398.24    16107.49    508.44 o 
   3  16   5      500.39      297.67     76.91 o 
   4  16   5    11157.81    11614.41    442.44 o 
   5  16   5        1.84       41.00     56.44 o 
   6  16   5        3.88      133.39     60.17 o 
   7  16   5    27271.15    31141.49    815.34 o 
   8  16   5     2707.28     2437.84    239.94 o 
   9  16   5      611.28      357.21    130.60 o 
  10  16   5     1107.24      881.88    158.87 o 
  11  16   5     1906.66     1762.42    267.31 o 
  12  16   5     1710.06     1496.69    293.20 o 
  13  16   5     2927.07     1353.46    478.59 o 
  14  16   5     1728.05     1718.28    541.72 o 
  15  16   5      166.82      469.79    290.99 o 
 -16  17   5       32.37      239.87    129.40 o 
 -15  17   5       14.99      152.37     86.26 o 
 -14  17   5      204.69      374.15    162.40 o 
 -13  17   5      300.15      243.40    116.93 o 
 -12  17   5     2721.29     2677.41    427.82 o 
 -11  17   5       13.72      147.80     87.83 o 
 -10  17   5      451.76      384.86    104.61 o 
  -9  17   5     3639.65     3782.64    403.46 o 
  -8  17   5       42.84       41.55     69.10 o 
  -7  17   5      936.23      765.61    218.25 o 
  -6  17   5    12584.04    13059.99    925.57 o 
  -5  17   5      173.59      116.77     82.07 o 
  -4  17   5     2525.66     3115.72    241.60 o 
  -3  17   5      324.14      377.91     94.72 o 
  -2  17   5     4914.00     5085.33    309.08 o 
  -1  17   5     7473.85     7975.20    410.70 o 
   0  17   5     1428.78     1999.86    178.39 o 
   1  17   5    11128.55    11815.92    370.37 o 
   2  17   5      392.51      265.06    135.33 o 
   3  17   5     8819.10     8943.69    490.08 o 
   4  17   5     2846.67     2825.05    183.62 o 
   5  17   5    14506.13    17890.47    753.21 o 
   6  17   5    10680.56    11298.77    478.80 o 
   7  17   5     3313.16     2988.99    286.50 o 
   8  17   5      658.26      578.52    132.17 o 
   9  17   5    10874.55    11782.14    828.04 o 
  10  17   5     7474.04     7116.34    654.23 o 
  11  17   5     5237.61     4777.43    394.07 o 
  12  17   5     1761.42     1778.87    310.86 o 
  13  17   5     1380.50      907.01    167.40 o 
  14  17   5      193.14      511.05    170.32 o 
  15  17   5       42.44      315.72    189.20 o 
 -16  18   5      571.41      463.41    148.99 o 
 -15  18   5       63.85       68.59     96.13 o 
 -14  18   5       50.01      171.64    173.81 o 
 -13  18   5     3638.10     4242.66    451.89 o 
 -12  18   5      503.68      401.57    204.31 o 
 -11  18   5      717.57      557.76    133.14 o 
 -10  18   5     2640.48     2105.92    242.20 o 
  -9  18   5      303.55      247.96    121.11 o 
  -8  18   5     5720.91     5240.79    385.57 o 
  -7  18   5      196.99      149.71     90.14 o 
  -6  18   5      840.75      774.23    147.60 o 
  -5  18   5      610.25      532.36    119.10 o 
  -4  18   5    16309.84    19058.39    761.62 o 
  -3  18   5      378.91      323.14    116.16 o 
  -2  18   5     1818.63     1804.99    175.87 o 
  -1  18   5     6582.19     7410.09    436.31 o 
   0  18   5     2576.01     2856.92    185.21 o 
   1  18   5      944.13     1269.72    178.98 o 
   2  18   5    19792.16    22876.36    497.68 o 
   3  18   5      627.71      418.78    111.73 o 
   4  18   5     2513.18     3387.78    244.97 o 
   5  18   5       58.66       89.62     38.77 o 
   6  18   5     1776.37     1895.81    222.07 o 
   7  18   5    11503.76    11586.22    875.67 o 
   8  18   5     2037.43     1950.78    206.11 o 
   9  18   5     1038.33      978.99    193.31 o 
  10  18   5     1341.19     1178.03    201.04 o 
  11  18   5     3318.94     3022.80    334.67 o 
  12  18   5     1243.25      762.93    144.42 o 
  13  18   5     1741.42     2126.43    469.12 o 
  14  18   5      147.04      202.72    223.56 o 
  15  18   5        2.00      320.93    161.07 o 
 -15  19   5      294.20      375.56    154.97 o 
 -14  19   5      777.21      907.05    194.74 o 
 -13  19   5      470.11      445.28    173.68 o 
 -12  19   5     4450.10     4993.25    899.89 o 
 -11  19   5      539.78      450.38    126.46 o 
 -10  19   5      409.47      476.40    111.74 o 
  -9  19   5      780.09      643.38    230.63 o 
  -8  19   5       13.42      157.17    132.63 o 
  -7  19   5      130.81      149.79    108.18 o 
  -6  19   5     1120.58      598.39    152.29 o 
  -5  19   5     3210.32     3410.46    314.21 o 
  -4  19   5     9491.65     9262.64    510.94 o 
  -3  19   5     4883.13     4603.19    354.78 o 
  -2  19   5     4505.85     5343.49    311.56 o 
  -1  19   5      810.43      693.98    119.85 o 
   0  19   5     2291.23     2553.16    248.30 o 
   1  19   5     3862.64     3963.40    236.56 o 
   2  19   5     6781.94     6148.73    382.29 o 
   3  19   5    11181.37    11051.82    544.24 o 
   4  19   5       10.70      117.78     56.82 o 
   5  19   5       72.77      120.37     70.78 o 
   6  19   5     6801.04     7106.65    402.18 o 
   7  19   5      401.22      328.63    157.18 o 
   8  19   5     1568.43     1349.25    230.53 o 
   9  19   5     6776.31     7618.70    629.31 o 
  10  19   5      375.81      147.01     92.90 o 
  11  19   5     2140.29     1778.54    321.19 o 
  12  19   5     2023.59     2553.98    343.50 o 
  13  19   5      459.27      581.12    144.68 o 
  14  19   5       16.88      213.53    170.11 o 
 -15  20   5      347.08      532.59    220.20 o 
 -14  20   5       84.57      104.04    104.88 o 
 -13  20   5     7402.03     8019.81   1014.32 o 
 -12  20   5     1004.00      542.34    226.45 o 
 -11  20   5     1191.43      654.32    224.72 o 
 -10  20   5     1504.85     1144.42    225.71 o 
  -9  20   5     1887.93     2119.44    339.59 o 
  -8  20   5     3089.32     2991.59    322.02 o 
  -7  20   5     1219.14     1150.75    197.07 o 
  -6  20   5     1930.38     2194.52    272.36 o 
  -5  20   5    17114.33    18580.56   1019.77 o 
  -4  20   5    15099.04    16909.02    900.30 o 
  -3  20   5    47479.18    57726.72   1296.55 o 
  -2  20   5       30.50        9.40     74.04 o 
  -1  20   5    20126.66    23870.11    705.70 o 
   0  20   5     2433.45     3074.28    231.45 o 
   1  20   5       25.85      157.24     83.06 o 
   2  20   5     5535.14     5042.87    350.89 o 
   3  20   5       24.09       18.26     71.10 o 
   4  20   5      103.30      104.61     47.72 o 
   5  20   5      203.86      246.14     98.10 o 
   6  20   5     2222.73     2463.49    237.48 o 
   7  20   5     2446.37     2703.65    316.34 o 
   8  20   5     3592.20     4223.90    334.61 o 
   9  20   5     2343.99     2424.58    329.41 o 
  10  20   5       10.86       19.98     96.23 o 
  11  20   5      700.81      706.55    202.67 o 
  12  20   5      364.98      331.86    123.92 o 
  13  20   5     1852.88     1673.93    263.91 o 
  14  20   5      134.57      407.51    155.10 o 
 -14  21   5       92.24      485.21    309.67 o 
 -13  21   5      970.86     1001.57    318.21 o 
 -12  21   5     2276.28     2899.09    408.74 o 
 -11  21   5       27.18      201.47    277.88 o 
 -10  21   5       13.59        0.29     72.52 o 
  -9  21   5      486.38      489.06    143.98 o 
  -8  21   5     1248.66      799.31    368.53 o 
  -7  21   5      717.04      415.74    150.30 o 
  -6  21   5     1237.37      981.34    344.73 o 
  -5  21   5     3325.37     3440.55    401.17 o 
  -4  21   5    37093.76    42227.27   1548.01 o 
  -3  21   5    13966.43    15371.87    783.79 o 
  -2  21   5      328.89      233.70    165.63 o 
  -1  21   5      149.49      230.67     75.36 o 
   0  21   5     8971.44     9404.21    577.36 o 
   1  21   5       18.27       98.27     44.28 o 
   2  21   5      523.17      291.97     89.05 o 
   3  21   5     3076.51     3357.36    320.05 o 
   4  21   5     5793.34     6099.10    329.57 o 
   5  21   5      959.99      967.02    183.11 o 
   6  21   5    11300.50    13448.78    761.57 o 
   7  21   5        7.53       94.39    115.01 o 
   8  21   5      167.44      360.53    109.22 o 
   9  21   5      782.34      546.83    131.57 o 
  10  21   5     3416.22     4047.04    742.24 o 
  11  21   5       10.03       76.94     81.20 o 
  12  21   5      554.01      401.34    100.54 o 
  13  21   5     1131.31      881.08    327.11 o 
 -14  22   5      700.75      948.14    234.44 o 
 -13  22   5     4727.65     5583.94    782.25 o 
 -12  22   5     3075.89     4237.38    453.38 o 
 -11  22   5       37.24       81.50    114.79 o 
 -10  22   5      881.38      721.58    240.01 o 
  -9  22   5        2.87      184.65     85.64 o 
  -8  22   5     3997.41     4279.47    412.25 o 
  -7  22   5     2003.21     2329.09    356.17 o 
  -6  22   5      151.61      293.65    127.30 o 
  -5  22   5     2355.67     2150.49    284.90 o 
  -4  22   5    18233.98    19445.93   1170.60 o 
  -3  22   5    49504.91    57789.06   3598.41 o 
  -2  22   5     1015.44      756.46    185.75 o 
  -1  22   5     5920.48     5563.66    550.61 o 
   0  22   5      323.13      263.40     98.40 o 
   1  22   5      748.14      635.39    122.92 o 
   2  22   5     1485.83     1327.45    191.37 o 
   3  22   5       11.53       76.68     53.93 o 
   4  22   5     6384.37     6505.47    472.37 o 
   5  22   5      270.45      128.43    122.00 o 
   6  22   5     5450.81     5444.64    396.32 o 
   7  22   5     3327.66     3423.83    351.56 o 
   8  22   5       68.54      125.26     66.21 o 
   9  22   5      156.78      257.64    131.20 o 
  10  22   5       63.87      101.85     80.14 o 
  11  22   5     1086.94      975.55    202.06 o 
  12  22   5       75.03      265.94    101.36 o 
 -13  23   5       78.14      171.65    135.24 o 
 -12  23   5     1199.36     1478.63    311.26 o 
 -11  23   5      336.89      304.18    146.12 o 
 -10  23   5       36.30      177.63     85.23 o 
  -9  23   5      702.91      556.58    151.04 o 
  -8  23   5       17.95       59.98     98.56 o 
  -7  23   5      535.19      498.23    185.46 o 
  -6  23   5      725.61      876.47    199.04 o 
  -5  23   5      898.78      725.89    186.32 o 
  -4  23   5    30382.01    35987.48   2900.27 o 
  -3  23   5     8505.67    10600.72    819.50 o 
  -2  23   5    10439.67    10659.36    834.76 o 
  -1  23   5       65.98       61.28    119.40 o 
   0  23   5      600.47      691.30    144.70 o 
   1  23   5      844.12      711.20    145.04 o 
   2  23   5      851.36      890.87    197.70 o 
   3  23   5        7.53       84.56     92.65 o 
   4  23   5        1.33      -81.48    104.38 o 
   5  23   5     2703.18     2814.46    369.48 o 
   6  23   5     6433.63     6666.59    549.85 o 
   7  23   5     3730.93     3701.00    511.85 o 
   8  23   5      167.47      125.24    137.55 o 
   9  23   5      214.03      252.57     71.60 o 
  10  23   5       25.16      130.85    210.95 o 
  11  23   5        3.93      182.73     90.16 o 
  12  23   5      559.79      509.01    137.67 o 
 -12  24   5       22.70      201.61    107.91 o 
 -11  24   5      661.63      362.51    143.99 o 
 -10  24   5       23.07      368.19    180.98 o 
  -9  24   5       93.48      363.32    121.99 o 
  -8  24   5     2761.96     3321.00    516.19 o 
  -7  24   5      896.89      643.10    379.04 o 
  -6  24   5       18.07      169.27    138.12 o 
  -5  24   5      194.96      493.19    157.00 o 
  -4  24   5     1684.62     1533.73    287.87 o 
  -3  24   5    27044.55    32944.95   2394.43 o 
  -2  24   5      525.29      622.23    167.37 o 
  -1  24   5      699.65      236.54    111.13 o 
   0  24   5       20.66      268.71    106.23 o 
   1  24   5     1923.47     1658.36    310.80 o 
   2  24   5      467.16      458.37    122.64 o 
   3  24   5       23.23      233.70     71.94 o 
   4  24   5      509.63      419.63    122.36 o 
   5  24   5      100.26      195.57     96.13 o 
   6  24   5    12337.20    14382.39   1224.41 o 
   7  24   5     6076.10     6009.79    803.23 o 
   8  24   5        2.71      185.30    125.57 o 
   9  24   5      159.21      144.52     88.92 o 
  10  24   5        3.11      -16.43     84.13 o 
  11  24   5      156.12      233.31    132.91 o 
 -11  25   5     1334.15     2007.18    395.49 o 
 -10  25   5     1936.57     1960.72    388.28 o 
  -9  25   5     5149.88     5010.69    535.39 o 
  -8  25   5      122.25      148.12     78.40 o 
  -7  25   5      297.07      243.50    121.36 o 
  -6  25   5     1656.79     1434.73    299.51 o 
  -5  25   5      996.73     1036.60    230.40 o 
  -4  25   5     1096.95     1152.75    263.06 o 
  -3  25   5     1087.75      922.28    186.00 o 
  -2  25   5     2956.99     2889.13    337.91 o 
  -1  25   5       26.33      226.84    118.56 o 
   0  25   5     4114.44     4760.52    479.91 o 
   1  25   5     6056.29     6429.49    635.24 o 
   2  25   5       16.49       34.36     79.03 o 
   3  25   5     8962.13     9974.69    919.06 o 
   4  25   5       97.62       22.63    136.59 o 
   5  25   5       15.31      236.66    117.96 o 
   6  25   5      244.07      112.19     91.05 o 
   7  25   5     2143.75     2361.22    405.59 o 
   8  25   5     1289.61      789.34    356.32 o 
   9  25   5      189.06      234.64    111.06 o 
  10  25   5     1906.76     1832.87    381.71 o 
 -10  26   5     3635.63     3844.13    556.25 o 
  -9  26   5      166.38      394.46    178.70 o 
  -8  26   5     1190.86      760.45    257.90 o 
  -7  26   5       57.17      150.81    107.69 o 
  -6  26   5      258.51      314.49    120.60 o 
  -5  26   5     3424.23     3816.24    431.46 o 
  -4  26   5      494.13      667.80    178.98 o 
  -3  26   5      678.43      476.16    149.11 o 
  -2  26   5      536.00      422.15    148.10 o 
  -1  26   5      306.43      180.84     73.63 o 
   0  26   5      145.99      -47.48    104.61 o 
   1  26   5     2072.75     2210.27    315.28 o 
   2  26   5     3642.89     3466.73    379.86 o 
   3  26   5      788.20      573.66    130.67 o 
   4  26   5     7911.04     8289.80    703.79 o 
   5  26   5       44.01       93.80     81.83 o 
   6  26   5      843.83      353.02    159.16 o 
   7  26   5      788.72      878.21    219.45 o 
   8  26   5      177.81      345.04    156.20 o 
   9  26   5       60.72      108.80    143.68 o 
  -9  27   5     2481.53     2540.00    486.35 o 
  -8  27   5      103.27      190.49    155.70 o 
  -7  27   5     1640.61     1995.15    449.49 o 
  -6  27   5        4.64      238.79    104.28 o 
  -5  27   5     3191.41     2992.62    319.15 o 
  -4  27   5     3396.69     3333.47    380.19 o 
  -3  27   5      156.18      398.68    134.07 o 
  -2  27   5      539.92      815.76    182.93 o 
  -1  27   5      213.42      259.02    151.24 o 
   0  27   5     1440.51     1152.74    262.76 o 
   1  27   5      230.98      276.43    124.91 o 
   2  27   5      821.64      591.65    193.93 o 
   3  27   5    19233.01    28169.71   3303.06 o 
   4  27   5        2.39       49.36     65.37 o 
   5  27   5      509.28      426.99    141.27 o 
   6  27   5        7.78      183.73    353.91 o 
   7  27   5      524.65      432.95    131.63 o 
   8  27   5     4990.79     6552.17    838.33 o 
  -8  28   5     1037.76      807.44    205.44 o 
  -7  28   5      282.85      164.20     86.42 o 
  -6  28   5      147.87      336.01    114.04 o 
  -5  28   5     1456.59     1446.47    264.79 o 
  -4  28   5     1082.34      866.83    187.96 o 
  -3  28   5      111.36      174.60     77.78 o 
  -2  28   5      631.48      573.71    168.30 o 
  -1  28   5      373.64      332.76    121.68 o 
   0  28   5      109.93      224.98    105.11 o 
   1  28   5      737.47      627.99    175.76 o 
   2  28   5     1871.91     1456.72    267.69 o 
   3  28   5     2285.94     2447.61    482.88 o 
   4  28   5     2326.22     1941.63    588.64 o 
   5  28   5      684.96      257.23    132.43 o 
   6  28   5      103.84      255.55    155.03 o 
   7  28   5     2638.91     2792.03    523.04 o 
  -6  29   5      571.20      652.70    188.02 o 
  -5  29   5     1055.62      967.19    231.20 o 
  -4  29   5     4225.28     4764.05    689.53 o 
  -3  29   5      185.58      388.66    123.00 o 
  -2  29   5       40.81      297.44    135.75 o 
  -1  29   5      186.81      310.42    142.06 o 
   0  29   5       83.81      263.45    116.06 o 
   1  29   5     2844.09     2517.16    353.67 o 
   2  29   5     1366.80     1398.99    321.44 o 
   3  29   5     6827.00     7655.61   1476.76 o 
   4  29   5      733.44      342.60    196.52 o 
   5  29   5      553.40      574.01    392.48 o 
  -4  30   5       62.01      186.51     74.33 o 
  -3  30   5       95.44      219.52    114.66 o 
  -2  30   5       65.98      110.02    113.29 o 
  -1  30   5      264.30      434.38    137.63 o 
   0  30   5      103.70      256.80    111.98 o 
   1  30   5       17.58        8.25     74.01 o 
   2  30   5     4539.25     3930.47    592.23 o 
 -15   0   6       11.44       32.40    182.57 o 
 -14   0   6        5.79       68.06     64.45 o 
 -13   0   6      780.99      778.73    182.28 o 
 -12   0   6     1554.90     1444.27    216.14 o 
 -11   0   6    10678.64    11454.71    413.11 o 
 -10   0   6     8153.50    12836.63   3352.96 o 
  -9   0   6     4324.00     4435.91    391.81 o 
  -8   0   6      182.77     1462.29    274.87 o 
  -7   0   6   139230.56   133966.70   1423.23 o 
  -4   0   6    83596.38    80695.45   1365.75 o 
  -3   0   6    13956.88    11742.79    229.98 o 
  -2   0   6    72987.29    63969.79    508.04 o 
  -1   0   6      124.74     1012.12    174.49 o 
   1   0   6     1541.96     3070.83    233.68 o 
   2   0   6    64746.39    79502.65    869.70 o 
   3   0   6    95652.70    90357.54    477.42 o 
   4   0   6        0.76      114.00     57.74 o 
   5   0   6     5660.67     6049.79    352.10 o 
   6   0   6      102.99      336.06     61.34 o 
   7   0   6    13283.63    13553.38    459.96 o 
   8   0   6     2908.53     2926.81    419.86 o 
   9   0   6     7157.68    10321.08   1052.52 o 
  10   0   6    55920.49    55344.76   2314.02 o 
  11   0   6     2073.83     1606.34    505.82 o 
  12   0   6     1715.00     1458.95    287.15 o 
  13   0   6     3636.91     3967.07    673.12 o 
  14   0   6     1131.51     1017.75    406.34 o 
  15   0   6      819.06      449.90    185.64 o 
  16   0   6       10.73       73.90    143.46 o 
  17   0   6       17.03      184.99    292.00 o 
  18   0   6     1909.17     1763.96    367.00 o 
 -16   1   6     3146.60     3667.48    758.79 o 
 -15   1   6     1035.15      758.84    170.76 o 
 -14   1   6      174.62       93.64     52.49 o 
 -13   1   6      127.24      159.50     71.52 o 
 -12   1   6        6.55       47.00     34.62 o 
 -11   1   6      247.76      224.05     55.92 o 
  -9   1   6       73.10      307.81     41.19 o 
  -8   1   6    48434.45    48999.73    759.81 o 
  -7   1   6    55430.31    59075.98    386.53 o 
  -6   1   6   112543.47   113220.66    703.14 o 
  -5   1   6   234087.03   248796.66   1574.48 o 
  -4   1   6      424.80      484.69     71.08 o 
  -3   1   6     4759.24     4447.72    139.00 o 
  -2   1   6      360.02      765.96     85.07 o 
  -1   1   6     2478.05     3114.38    211.77 o 
   0   1   6    19393.81    20501.10    302.47 o 
   1   1   6    26472.45    25739.23    349.44 o 
   3   1   6     4474.52     7470.79    207.63 o 
   4   1   6    11307.88     9893.43    197.19 o 
   5   1   6      128.00      184.59     34.98 o 
   6   1   6     2665.39     1659.62    119.76 o 
   7   1   6     2284.44     2243.28    156.56 o 
   8   1   6       65.78      124.11     80.80 o 
   9   1   6    68191.79    70501.66   2789.13 o 
  10   1   6     2213.96     2412.23    689.17 o 
  11   1   6     1090.04     1088.28    196.17 o 
  12   1   6     3014.82     2423.95    371.52 o 
  13   1   6      111.95      209.49     87.65 o 
  14   1   6     3410.44     3264.25    418.49 o 
  15   1   6       85.18      148.03    121.84 o 
  16   1   6      831.33      794.93    157.33 o 
  17   1   6      179.65      477.44    118.28 o 
  18   1   6      471.45      901.67    220.57 o 
 -16   2   6     4076.14     3928.09    629.08 o 
 -15   2   6      218.76      312.37     78.88 o 
 -14   2   6      682.00      624.87    161.64 o 
 -13   2   6      278.91      377.31     84.06 o 
 -12   2   6     1176.75     1532.52    164.52 o 
 -11   2   6     4563.62     4692.28    240.84 o 
 -10   2   6     7975.50     9055.60    979.71 o 
  -9   2   6        3.73      185.56     36.95 o 
  -8   2   6     1449.35     4888.56    395.07 o 
  -7   2   6       22.93      326.47     65.12 o 
  -6   2   6    16284.32    19704.69    388.84 o 
  -5   2   6   135610.25   134191.02   1042.04 o 
  -4   2   6    38901.21    40363.63    427.11 o 
  -3   2   6    13639.89    12521.11    211.73 o 
  -2   2   6      121.24      333.67     50.07 o 
  -1   2   6     1854.29     2759.36    146.81 o 
   0   2   6    20448.62    18570.53    323.97 o 
   1   2   6   138398.97   132956.97   1570.39 o 
   2   2   6      910.69     4849.45    234.14 o 
   3   2   6    68470.98    64995.07    279.42 o 
   4   2   6       94.72      473.17     60.41 o 
   5   2   6     2417.21     2319.03    177.56 o 
   6   2   6     3991.16     3978.18    220.90 o 
   7   2   6    10161.51    10478.03   1066.46 o 
   8   2   6       67.36      509.55    108.86 o 
   9   2   6     4167.52     5475.00   1093.19 o 
  10   2   6    13925.94    15542.20    628.94 o 
  11   2   6     1567.33     1610.55    202.06 o 
  12   2   6      998.80      542.57    162.73 o 
  13   2   6       94.35      289.73    107.36 o 
  14   2   6      305.72     1076.19    750.77 o 
  15   2   6     4625.06     4491.14    533.85 o 
  16   2   6      382.98      356.63    140.78 o 
  17   2   6      766.77      815.25    162.48 o 
  18   2   6      124.69      167.35     71.45 o 
 -16   3   6     4919.89     5553.74    886.88 o 
 -15   3   6       38.06      134.13     95.04 o 
 -14   3   6        7.69      127.34    148.77 o 
 -13   3   6     6944.45     8339.56    399.47 o 
 -12   3   6      853.53      973.84    122.30 o 
 -11   3   6      752.13      827.67     98.59 o 
 -10   3   6    10493.26    10435.90    422.62 o 
  -9   3   6     5724.72     5663.80    278.40 o 
  -8   3   6    80928.70    80863.39    999.48 o 
  -7   3   6    12162.84    14292.20    273.17 o 
  -6   3   6   101620.44    95340.71   1091.16 o 
  -5   3   6    40722.66    36836.52    369.27 o 
  -4   3   6      680.10     1141.43    102.68 o 
  -3   3   6     6297.49     5597.04    142.01 o 
  -2   3   6     5357.90     4534.57    144.52 o 
  -1   3   6    68242.91    66655.70    232.23 o 
   0   3   6       41.63      356.64     49.67 o 
   1   3   6    57521.43    57198.19    363.12 o 
   2   3   6    55754.06    56124.32    361.23 o 
   3   3   6    15389.23    14375.01    390.43 o 
   4   3   6     7375.31     6577.22    178.89 o 
   5   3   6     7063.63     6447.73    391.62 o 
   6   3   6    34428.57    31118.90   1155.36 o 
   7   3   6    37015.16    38162.20    986.63 o 
   8   3   6    16646.84    15814.04    474.68 o 
   9   3   6     2004.44     1719.78    178.98 o 
  10   3   6    12083.20    11610.38    933.95 o 
  11   3   6     3947.91     4079.01    225.73 o 
  12   3   6     2509.18     2328.95    253.07 o 
  13   3   6      766.55      672.92    159.39 o 
  14   3   6    13158.96    14451.07    877.56 o 
  15   3   6       78.98      626.27    285.41 o 
  16   3   6        8.15      140.08    103.04 o 
  17   3   6     1052.06      966.28    201.38 o 
  18   3   6       12.51      245.51     97.91 o 
 -16   4   6     2907.10     3117.47    552.98 o 
 -15   4   6      696.47      631.58    122.33 o 
 -14   4   6     8262.96     9666.84    790.48 o 
 -13   4   6      732.11      740.74    184.72 o 
 -12   4   6      930.01      922.80    149.93 o 
 -11   4   6      714.76      801.27    130.23 o 
 -10   4   6       13.62      154.89     54.69 o 
  -9   4   6     5119.98     5653.08    309.56 o 
  -8   4   6     4138.88     4415.61    279.08 o 
  -7   4   6    60210.58    58045.77    961.94 o 
  -6   4   6    58925.18    60610.54    513.32 o 
  -5   4   6    32681.81    29469.19    559.17 o 
  -4   4   6    37420.44    35190.63    589.45 o 
  -3   4   6     7133.59     6429.00    157.23 o 
  -2   4   6     3451.74     3837.76    133.88 o 
  -1   4   6     3322.23     5132.24    104.34 o 
   0   4   6     4444.21     3783.43    144.53 o 
   1   4   6    29154.42    30364.56    285.33 o 
   2   4   6     8328.32     8004.64    210.12 o 
   3   4   6     8562.05     7857.61    191.46 o 
   4   4   6     1951.33     2073.00    153.63 o 
   5   4   6    52964.78    52444.96    255.64 o 
   6   4   6    89557.01    86687.65   3072.83 o 
   7   4   6    61337.32    57869.59   1099.69 o 
   8   4   6     1128.96      699.74     98.83 o 
   9   4   6      250.86      247.99     57.60 o 
  10   4   6     6933.29     6375.47    468.99 o 
  11   4   6     1179.57     1133.94    185.48 o 
  12   4   6      427.93      221.07    139.22 o 
  13   4   6       54.25       62.15     65.99 o 
  14   4   6      616.29     1002.56    419.93 o 
  15   4   6     4152.38     4060.75    784.40 o 
  16   4   6      401.94      354.82    140.59 o 
  17   4   6      449.89      431.70    154.69 o 
  18   4   6       96.08      375.04    118.17 o 
 -16   5   6     7549.75     9334.33   1663.06 o 
 -15   5   6      111.71      315.62    101.88 o 
 -14   5   6      675.38      802.77    200.27 o 
 -13   5   6    32385.73    39167.60    822.63 o 
 -12   5   6       34.46      167.04     78.03 o 
 -11   5   6     6071.05     7004.82    395.18 o 
 -10   5   6     3434.51     3638.45    232.84 o 
  -9   5   6     4515.47     4215.73    266.52 o 
  -8   5   6     8170.91     8787.41    305.55 o 
  -7   5   6     5155.12     5638.21    217.06 o 
  -6   5   6   181407.97   167288.39   1833.18 o 
  -5   5   6      330.74      229.16     41.93 o 
  -4   5   6     2777.50     3361.61    142.49 o 
  -3   5   6    13419.92    11822.99    223.85 o 
  -2   5   6      146.85      113.17     26.80 o 
  -1   5   6     2466.12     3017.55    121.33 o 
   0   5   6     7499.75     8327.05    185.40 o 
   1   5   6        7.44      127.32     27.17 o 
   2   5   6     7415.69     5739.73    161.27 o 
   3   5   6     1080.11     1431.04    110.62 o 
   4   5   6     9626.71     9497.68    248.61 o 
   5   5   6    34487.63    36234.74   1679.95 o 
   6   5   6   170095.91   162524.42   4172.84 o 
   7   5   6    48760.05    47161.93   1082.42 o 
   8   5   6      176.30      112.76     39.87 o 
   9   5   6     5548.18     4314.60    211.71 o 
  10   5   6     1819.02     2808.80    627.92 o 
  11   5   6     1283.62      796.92    190.81 o 
  12   5   6      193.53      244.47     87.56 o 
  13   5   6     2218.99     2233.40    275.79 o 
  14   5   6    10594.75    13538.18   2112.10 o 
  15   5   6     1997.90     1636.02    400.32 o 
  16   5   6      782.96      949.61    201.68 o 
  17   5   6      860.66      741.31    194.30 o 
  18   5   6      312.40      441.38    121.06 o 
 -18   6   6      683.06      283.95    179.44 o 
 -15   6   6     2063.17     1700.72    299.74 o 
 -14   6   6     5304.13     6652.45    433.61 o 
 -13   6   6     3356.85     3385.26    406.22 o 
 -12   6   6      212.19      296.27     90.93 o 
 -11   6   6     7569.82     7918.40    416.09 o 
 -10   6   6     2366.65     2442.12    180.46 o 
  -9   6   6    32906.47    33086.38    581.50 o 
  -8   6   6      883.39      880.61    100.43 o 
  -7   6   6    32497.39    29037.17    376.70 o 
  -6   6   6    14385.89    13475.63    410.03 o 
  -5   6   6      595.31      719.35     74.63 o 
  -4   6   6     7654.96     6933.82    177.92 o 
  -3   6   6     2316.31     2571.21    138.78 o 
  -2   6   6     9545.99     9250.34    213.49 o 
  -1   6   6      471.82     1824.53    112.58 o 
   0   6   6    21430.04    21694.36    294.23 o 
   1   6   6     1787.59     2722.92    124.50 o 
   2   6   6      576.38      888.16     85.80 o 
   3   6   6    21738.93    18270.98    323.77 o 
   4   6   6      293.55      120.49     39.28 o 
   5   6   6    60201.90    52934.36   1409.90 o 
   6   6   6   118945.05   112298.64   4226.21 o 
   7   6   6    28118.71    24451.94   2169.68 o 
   8   6   6     7465.08     8116.47    354.18 o 
   9   6   6     2905.56     2818.67    216.13 o 
  10   6   6    13255.96    12345.71    661.50 o 
  11   6   6      154.17      235.19    158.92 o 
  12   6   6       76.42       95.97    111.82 o 
  13   6   6      674.96      993.39    200.80 o 
  14   6   6        0.70      346.35    156.44 o 
  15   6   6     7921.06     7899.81   1865.48 o 
  16   6   6        0.63      278.38    235.65 o 
  17   6   6       16.78       66.91     73.30 o 
  18   6   6        5.28      353.70    169.67 o 
 -16   7   6     3601.18     3416.93    464.82 o 
 -15   7   6     3814.17     4550.14    364.89 o 
 -14   7   6      542.32      441.30     91.54 o 
 -13   7   6     8064.07     8189.22    444.21 o 
 -12   7   6     5919.19     6024.20    337.05 o 
 -11   7   6       56.32      138.34     75.43 o 
 -10   7   6     7855.21     8558.21    447.07 o 
  -9   7   6      293.79      263.94     54.07 o 
  -8   7   6     6036.62     4442.14    271.11 o 
  -7   7   6     9558.85     9305.86    296.16 o 
  -6   7   6    38841.34    39163.24    485.89 o 
  -5   7   6     1807.20     2178.11    162.33 o 
  -4   7   6     2323.62     3253.42    211.72 o 
  -3   7   6     4060.16     4528.06    176.49 o 
  -2   7   6    22950.36    22687.78    304.02 o 
  -1   7   6    17022.37    18917.66    282.39 o 
   0   7   6    21329.44    19575.25    267.98 o 
   1   7   6    11827.14    10583.35    195.25 o 
   2   7   6     3154.47     3779.17    176.51 o 
   3   7   6    10164.66     9593.87    320.10 o 
   4   7   6     2911.36     3702.53    205.74 o 
   5   7   6    40501.00    40155.23    700.33 o 
   6   7   6   124791.78   121175.83   2640.90 o 
   7   7   6    68936.95    77777.93    870.36 o 
   8   7   6     2639.46     2639.07    183.02 o 
   9   7   6     1561.41     1207.25    147.15 o 
  10   7   6       28.71      134.83     85.24 o 
  11   7   6    30673.35    33738.39   1200.32 o 
  12   7   6     1697.91     1716.16    220.09 o 
  13   7   6      492.60      597.51    147.35 o 
  14   7   6      264.76      157.21    100.93 o 
  15   7   6      315.00      464.80    694.93 o 
  16   7   6      545.94      639.29    183.60 o 
  17   7   6      111.28      298.16    160.46 o 
  18   7   6      781.96      972.35    249.65 o 
 -18   8   6     3192.43     3381.00    625.35 o 
 -17   8   6     3060.30     2459.87    656.20 o 
 -16   8   6    17896.97    21082.28   1914.43 o 
 -15   8   6     1259.27     1259.55    299.68 o 
 -14   8   6     3103.53     3103.70    281.95 o 
 -13   8   6     4481.13     4931.46    271.68 o 
 -12   8   6      393.38      319.88     92.10 o 
 -11   8   6     9648.82    10536.72    387.43 o 
 -10   8   6      787.83     1095.31    131.10 o 
  -9   8   6    13294.32    12913.83    815.60 o 
  -8   8   6     1804.45     2010.83    181.44 o 
  -7   8   6    25814.43    26735.77    346.78 o 
  -6   8   6    22900.20    20280.54    380.23 o 
  -5   8   6     4384.56     5216.51    190.70 o 
  -4   8   6     4808.34     5158.50    196.83 o 
  -3   8   6    11946.73    12485.81    241.53 o 
  -2   8   6     4531.59     3578.42    173.95 o 
  -1   8   6    15483.10    13309.69    242.52 o 
   0   8   6    22342.86    20700.66    288.16 o 
   1   8   6     4074.11     4080.13    156.17 o 
   2   8   6     1735.41     1464.48    115.08 o 
   3   8   6    50823.43    51708.54    488.20 o 
   4   8   6     7303.71     8665.68    290.99 o 
   5   8   6     2670.25     2377.85    154.80 o 
   6   8   6    50827.88    49601.50    632.87 o 
   7   8   6      764.32      866.33    143.39 o 
   8   8   6      924.31     1122.96    113.20 o 
   9   8   6     1762.99     1704.27    179.93 o 
  10   8   6    23695.13    26195.46    437.74 o 
  11   8   6     7804.70     6979.94    942.36 o 
  12   8   6      774.72      373.57    113.84 o 
  13   8   6     1292.34     1543.71    202.67 o 
  14   8   6       43.57      117.61     88.85 o 
  15   8   6     1661.72     1903.32    592.99 o 
  16   8   6       22.71      315.75    130.14 o 
  17   8   6      290.22      507.75    286.90 o 
 -18   9   6       10.15       66.13     92.53 o 
 -17   9   6      958.13      655.96    194.61 o 
 -16   9   6     2239.18     1605.23    499.86 o 
 -15   9   6     3622.56     3863.51    505.07 o 
 -14   9   6     5135.11     5260.60    387.11 o 
 -13   9   6      326.33       95.05     60.57 o 
 -12   9   6    11834.97    13136.76    577.66 o 
 -11   9   6      372.57      699.82    122.82 o 
 -10   9   6     6449.76     6897.44    278.50 o 
  -9   9   6     5980.27     6294.14    357.86 o 
  -8   9   6     6177.64     6385.60    383.13 o 
  -7   9   6    16229.11    16768.52    392.82 o 
  -6   9   6       54.83      122.69     34.68 o 
  -5   9   6     2849.17     3005.28    168.93 o 
  -4   9   6     6651.09     5578.65    188.92 o 
  -3   9   6    22714.51    19275.69    815.61 o 
  -2   9   6     8752.17    10265.52    267.68 o 
  -1   9   6    81158.23    76452.88   1802.80 o 
   0   9   6     4691.24     3524.67    188.61 o 
   1   9   6    13100.79    13772.25    254.98 o 
   2   9   6      653.95     1274.18    126.43 o 
   3   9   6      120.24      795.00    173.71 o 
   4   9   6    83551.59    80134.66    870.90 o 
   5   9   6    10780.88    10433.49    336.28 o 
   6   9   6     6983.16     7518.65    327.28 o 
   7   9   6    28110.03    28081.28    522.08 o 
   8   9   6     1139.68      654.72     88.97 o 
   9   9   6     3822.75     3032.85    226.83 o 
  10   9   6      489.52      384.49     75.96 o 
  11   9   6     1098.53      847.58    170.18 o 
  12   9   6     2832.73     2727.13    273.65 o 
  13   9   6      111.38      253.20    113.19 o 
  14   9   6      208.06      207.47     97.92 o 
  15   9   6        9.00      420.73    177.07 o 
  16   9   6      116.74      282.15    157.36 o 
  17   9   6       10.39      381.50    311.65 o 
 -19  10   6      311.86      365.66    183.82 o 
 -18  10   6      422.74      384.68    119.87 o 
 -17  10   6       16.26      231.95    112.62 o 
 -16  10   6     3188.68     3165.85    784.43 o 
 -15  10   6      388.63      385.50    169.28 o 
 -14  10   6     1047.72     1108.97    188.03 o 
 -13  10   6     2315.45     2353.77    196.38 o 
 -12  10   6     4716.25     5137.33    373.28 o 
 -11  10   6    34905.54    37752.61    739.64 o 
 -10  10   6       20.14       37.22     44.27 o 
  -9  10   6    24570.39    25607.28    545.29 o 
  -8  10   6    11307.51    11503.01    473.45 o 
  -7  10   6      500.29      440.81     67.22 o 
  -6  10   6    17283.46    17541.88    426.85 o 
  -5  10   6      769.16     1731.29    124.83 o 
  -4  10   6    24068.02    23821.27    445.40 o 
  -3  10   6      464.88      769.16    101.82 o 
  -2  10   6    22936.65    20756.86    490.88 o 
  -1  10   6    58721.27    51921.61   1512.62 o 
   0  10   6     1141.30     1311.47     99.45 o 
   1  10   6     3757.49     3925.42    201.56 o 
   2  10   6       18.18       92.68     24.42 o 
   3  10   6    50538.68    51975.27    762.56 o 
   4  10   6     6335.32     5906.32    421.34 o 
   5  10   6     1924.71     1966.22    150.31 o 
   6  10   6     3963.28     3098.84    224.80 o 
   7  10   6     6027.68     5921.46    316.90 o 
   8  10   6    16974.89    17551.90    549.29 o 
   9  10   6       87.11      134.15     50.04 o 
  10  10   6     8063.56     8422.05    456.08 o 
  11  10   6        7.14       58.34     74.80 o 
  12  10   6      499.25      495.82    141.10 o 
  13  10   6       18.23       39.57     72.82 o 
  14  10   6     1197.17      843.29    497.00 o 
  15  10   6       67.83       39.12    128.23 o 
  16  10   6       19.05      192.47    132.76 o 
  17  10   6        0.62      193.36    189.53 o 
 -18  11   6      188.07      164.06    135.68 o 
 -17  11   6      115.17      105.95    125.91 o 
 -16  11   6     2351.40     2637.32    525.31 o 
 -15  11   6     1444.13      998.14    431.03 o 
 -14  11   6     2791.70     2533.78    375.30 o 
 -13  11   6     2166.90     1969.51    304.90 o 
 -12  11   6      424.79      278.35     76.02 o 
 -11  11   6        8.75      173.50     73.04 o 
 -10  11   6    15011.35    15917.06    468.17 o 
  -9  11   6     5290.79     5391.75    239.83 o 
  -8  11   6      393.78      267.32     67.22 o 
  -7  11   6     1504.73     1505.11    132.37 o 
  -6  11   6    10932.80    10537.27    360.10 o 
  -5  11   6      253.86      525.79    117.48 o 
  -4  11   6    28877.79    29954.11    413.83 o 
  -3  11   6    59944.66    66721.02    930.19 o 
  -2  11   6    47575.74    45001.05   1069.65 o 
  -1  11   6     9756.82     9775.43    308.02 o 
   0  11   6    27834.13    27225.73    339.94 o 
   1  11   6      477.52      157.77     50.71 o 
   2  11   6      596.94      407.56     54.37 o 
   3  11   6    21745.09    21924.54    592.81 o 
   4  11   6    31013.11    30478.48    494.13 o 
   5  11   6     2038.85     2164.10    151.57 o 
   6  11   6       52.82       67.31     37.51 o 
   7  11   6     1532.49     1720.10    168.24 o 
   8  11   6     3469.64     3545.01    248.65 o 
   9  11   6     2753.75     2760.88    195.56 o 
  10  11   6      433.79      250.21     60.14 o 
  11  11   6       47.07      127.61     47.98 o 
  12  11   6      534.85      481.40    119.30 o 
  13  11   6      440.72      548.35    176.23 o 
  14  11   6       28.95      173.91    141.18 o 
  15  11   6      968.19      748.85    149.83 o 
  16  11   6      944.29      794.03    212.83 o 
  17  11   6      607.69      397.16    270.63 o 
 -18  12   6     1387.87     1378.89    649.64 o 
 -17  12   6       54.85      261.52    131.68 o 
 -16  12   6       11.09       70.45     86.32 o 
 -15  12   6        3.19       50.64     94.78 o 
 -14  12   6     2428.04     2787.98    595.53 o 
 -13  12   6     4060.51     4414.70    516.44 o 
 -12  12   6     6235.31     6774.26    456.55 o 
 -11  12   6     2034.08     2412.41    212.03 o 
 -10  12   6     4528.60     4480.49    251.69 o 
  -9  12   6     6196.16     5104.19    266.66 o 
  -8  12   6    10060.42    11680.26    445.17 o 
  -7  12   6      618.12      297.11     65.84 o 
  -6  12   6     2690.51     3053.89    175.57 o 
  -5  12   6    36472.15    34190.18    646.91 o 
  -4  12   6    22953.59    19862.02    406.66 o 
  -3  12   6     9055.52     8191.51    451.99 o 
  -2  12   6      642.82      330.64     71.55 o 
  -1  12   6    20403.82    21520.19    425.78 o 
   0  12   6     1227.86     1735.70    126.27 o 
   1  12   6     2260.28     3135.24    204.36 o 
   2  12   6     5858.19     6375.93    289.07 o 
   3  12   6    45936.34    46671.19    681.46 o 
   4  12   6    42705.73    41472.90    464.77 o 
   5  12   6        2.29      107.12     61.01 o 
   6  12   6    34802.52    40755.68    733.55 o 
   7  12   6      994.39      968.18    149.86 o 
   8  12   6     5969.03     6218.71    384.62 o 
   9  12   6      256.15      207.74     90.02 o 
  10  12   6       20.95       62.17     88.24 o 
  11  12   6       17.85      103.11     73.09 o 
  12  12   6      639.09      578.09    135.70 o 
  13  12   6     1716.83     1721.35    386.77 o 
  14  12   6      286.11      262.64    143.86 o 
  15  12   6     2527.89     2156.93    434.18 o 
  16  12   6     1492.69     1067.44    439.08 o 
  17  12   6      667.29      747.21    256.62 o 
 -18  13   6      822.60      491.41    202.33 o 
 -17  13   6        0.05       -0.12     96.19 o 
 -16  13   6      794.67      816.00    316.66 o 
 -15  13   6       47.97      311.76    206.10 o 
 -14  13   6     2322.08     2724.26    499.23 o 
 -13  13   6      230.67      135.13     98.25 o 
 -12  13   6      131.95      151.53     84.12 o 
 -11  13   6     9064.64     8668.68    555.01 o 
 -10  13   6     5973.28     6370.96    367.99 o 
  -9  13   6      547.62      717.69    109.07 o 
  -8  13   6     1721.03     1912.02    203.76 o 
  -7  13   6     1728.08     1865.68    180.08 o 
  -6  13   6     1935.47     1886.62    159.95 o 
  -5  13   6     2942.78     3412.88    213.19 o 
  -4  13   6    54816.70    55323.90    594.90 o 
  -3  13   6     4036.83     3616.84    221.46 o 
  -2  13   6    43236.40    40214.48    545.10 o 
  -1  13   6     2932.11     2303.06    157.38 o 
   0  13   6    27024.90    27954.19    560.71 o 
   1  13   6      911.91      663.84    102.02 o 
   2  13   6     8917.09     8551.21    379.26 o 
   3  13   6    67710.34    70139.63    794.92 o 
   4  13   6     1197.79      827.88    102.45 o 
   5  13   6     5553.88     6614.20    286.33 o 
   6  13   6     4532.16     4980.09    271.80 o 
   7  13   6     2203.35     1382.25    158.56 o 
   8  13   6    10535.15    10409.02    429.76 o 
   9  13   6     9876.78    10744.50    493.65 o 
  10  13   6     3079.62     3197.28    274.83 o 
  11  13   6     1505.04     1172.49    194.97 o 
  12  13   6       11.79      368.01    148.24 o 
  13  13   6      822.17      733.59    430.73 o 
  14  13   6        5.58      469.72    258.60 o 
  15  13   6     1059.55      903.31    395.12 o 
  16  13   6     1011.81      671.21    355.47 o 
 -17  14   6     1355.72     1213.97    294.82 o 
 -16  14   6        6.61      277.75    132.64 o 
 -15  14   6       13.10      123.24    159.06 o 
 -14  14   6      886.50      823.25    222.64 o 
 -13  14   6      563.97      332.40     87.57 o 
 -12  14   6    14008.75    15510.63   1584.73 o 
 -11  14   6      260.27      171.24     56.53 o 
 -10  14   6       84.35      140.55     77.03 o 
  -9  14   6        7.61      116.29     66.19 o 
  -8  14   6     1046.68      906.45    138.09 o 
  -7  14   6     1896.68     2113.51    191.51 o 
  -6  14   6     7293.04     7743.99    416.26 o 
  -5  14   6    81731.55    96595.20   2555.61 o 
  -4  14   6      909.91      574.84    101.27 o 
  -3  14   6     2090.70     1911.92    154.93 o 
  -2  14   6    17518.54    17870.28    446.89 o 
  -1  14   6    31835.71    35500.00    616.22 o 
   0  14   6     7172.48     6883.41    339.23 o 
   1  14   6     4555.57     3950.61    244.05 o 
   2  14   6     3570.78     3496.70    215.11 o 
   3  14   6    13875.85    12952.00    406.66 o 
   4  14   6    11923.54     9542.25    389.26 o 
   5  14   6     6664.09     6601.85    325.94 o 
   6  14   6    17905.25    19588.94    624.44 o 
   7  14   6     5786.42     5780.79    301.50 o 
   8  14   6     1100.41     1154.56    164.51 o 
   9  14   6      781.53      923.78    147.00 o 
  10  14   6        0.60       70.95     70.92 o 
  11  14   6       13.42       44.30     55.63 o 
  12  14   6      906.05      780.73    203.44 o 
  13  14   6      280.44      352.21    195.09 o 
  14  14   6      321.53      657.81    365.89 o 
  15  14   6     3457.91     2849.17    809.25 o 
  16  14   6      172.74      632.88    398.04 o 
 -17  15   6       52.08      271.74    136.38 o 
 -16  15   6       26.34      137.64     72.24 o 
 -15  15   6        3.08      159.91    147.51 o 
 -14  15   6      881.51      580.02    165.53 o 
 -13  15   6     3597.73     4194.73    544.85 o 
 -12  15   6     1759.78     1860.38    250.71 o 
 -11  15   6     7443.33     7883.92   1835.31 o 
 -10  15   6      238.42      287.82     80.51 o 
  -9  15   6        6.18       82.72     45.88 o 
  -8  15   6       10.35      148.12     58.41 o 
  -7  15   6      939.05      672.06     95.00 o 
  -6  15   6     6180.03     7087.36    358.98 o 
  -5  15   6     3478.19     3152.20    207.27 o 
  -4  15   6    29991.76    30232.25    727.04 o 
  -3  15   6      862.79      938.66    106.59 o 
  -2  15   6      157.16      248.86     85.75 o 
  -1  15   6      197.36      299.17     70.08 o 
   0  15   6       17.83      169.37     46.23 o 
   1  15   6     1142.05     1207.41    122.33 o 
   2  15   6      160.61       54.66     49.12 o 
   3  15   6     3303.50     3505.76    198.11 o 
   4  15   6     4015.80     3593.12    211.74 o 
   5  15   6    13881.52    14245.90    542.47 o 
   6  15   6     3024.57     2976.45    190.56 o 
   7  15   6    14233.01    16771.26    489.64 o 
   8  15   6    26773.71    29665.57    708.73 o 
   9  15   6     3763.73     3399.82    288.91 o 
  10  15   6     8985.88     9095.08    653.48 o 
  11  15   6      290.35      185.42    106.82 o 
  12  15   6     1033.60      590.96    138.21 o 
  13  15   6        0.74       48.49     82.19 o 
  14  15   6     1718.68      703.26    395.70 o 
  15  15   6     1285.23     1253.32    424.19 o 
  16  15   6       95.24      418.12    165.89 o 
 -17  16   6        2.07       45.49     75.00 o 
 -16  16   6      143.98      281.12    292.04 o 
 -15  16   6      306.62       29.06     85.21 o 
 -14  16   6      324.80      237.34    136.42 o 
 -13  16   6     3104.40     3078.86    525.51 o 
 -12  16   6    16452.35    20463.07   2004.35 o 
 -11  16   6      165.95      246.00     75.67 o 
 -10  16   6     2411.77     2749.03    445.40 o 
  -9  16   6      191.15      313.81    105.46 o 
  -8  16   6     2862.93     2426.98    226.70 o 
  -7  16   6      172.43      101.51     50.56 o 
  -6  16   6    12334.10    12604.03    755.40 o 
  -5  16   6    10796.51    10822.91    510.93 o 
  -4  16   6      859.28      719.04    120.16 o 
  -3  16   6     7056.83     6484.01    320.66 o 
  -2  16   6     3569.20     3406.12    193.09 o 
  -1  16   6      376.65      210.29     74.98 o 
   0  16   6    24515.04    26635.81    497.40 o 
   1  16   6      184.19       81.36     53.62 o 
   2  16   6      111.86      128.93     63.20 o 
   3  16   6        9.05       99.59     49.59 o 
   4  16   6     7302.56     7709.37    353.37 o 
   5  16   6       99.69      123.94     54.84 o 
   6  16   6      890.51      938.61    140.73 o 
   7  16   6    38166.79    40999.97    748.51 o 
   8  16   6     6571.00     7249.61    455.84 o 
   9  16   6      910.79      401.34     81.47 o 
  10  16   6      891.12      645.83     98.80 o 
  11  16   6    18208.77    20856.87   1064.17 o 
  12  16   6     5885.24     5821.63    510.06 o 
  13  16   6       38.47      133.43    114.81 o 
  14  16   6      376.61      262.51    139.99 o 
  15  16   6      486.79      567.59    249.56 o 
 -16  17   6      303.31      279.34    211.03 o 
 -15  17   6       58.00      117.78     96.11 o 
 -14  17   6     1152.48      931.23    246.47 o 
 -13  17   6     2170.82     2413.11    417.14 o 
 -12  17   6     2319.02     1909.37    280.58 o 
 -11  17   6     1107.92      957.43    209.37 o 
 -10  17   6      261.03      102.07     60.13 o 
  -9  17   6      736.76      528.78    190.50 o 
  -8  17   6      264.47      127.05    128.13 o 
  -7  17   6     5109.21     5667.23    377.12 o 
  -6  17   6     3391.97     2450.83    248.08 o 
  -5  17   6     1281.91      986.51    159.43 o 
  -4  17   6      602.65      768.33    170.39 o 
  -3  17   6      204.14      238.87    104.88 o 
  -2  17   6     1249.12     1248.41    177.15 o 
  -1  17   6      205.64       30.60     56.28 o 
   0  17   6      521.72      327.10     87.14 o 
   1  17   6     1361.89     1670.88    166.42 o 
   2  17   6     3086.43     2556.77    194.43 o 
   3  17   6      219.01      279.15     92.18 o 
   4  17   6        1.33      181.00     46.82 o 
   5  17   6     3966.22     4033.93    274.10 o 
   6  17   6      231.36      239.80     71.37 o 
   7  17   6      449.13      447.34     78.58 o 
   8  17   6     8501.42     9552.48    577.56 o 
   9  17   6     1410.14      856.12    151.74 o 
  10  17   6     7232.03     7250.39    640.29 o 
  11  17   6     1027.81      476.60    146.26 o 
  12  17   6     3315.81     2845.46    296.63 o 
  13  17   6      965.35      828.26    293.86 o 
  14  17   6      812.70      843.11    278.51 o 
  15  17   6      183.98      343.16    287.92 o 
 -16  18   6        7.57      403.24    151.92 o 
 -15  18   6      380.59      303.57    117.51 o 
 -14  18   6      628.60      579.19    191.94 o 
 -13  18   6     2296.03     2854.57    528.65 o 
 -12  18   6      101.44       17.77     92.80 o 
 -11  18   6      223.00      177.18    110.98 o 
 -10  18   6     7094.83     5764.06    942.71 o 
  -9  18   6      394.65      299.55    101.77 o 
  -8  18   6      662.09      462.56    133.01 o 
  -7  18   6     1067.59      846.12    184.94 o 
  -6  18   6     1503.84     1209.63    192.28 o 
  -5  18   6     5359.32     6145.37    409.85 o 
  -4  18   6     4493.43     4939.25    323.04 o 
  -3  18   6    18721.40    18537.33    659.66 o 
  -2  18   6      935.49      879.67    145.78 o 
  -1  18   6    10929.58    13492.58    436.16 o 
   0  18   6       69.39      132.01     54.74 o 
   1  18   6      145.87      172.39     70.07 o 
   2  18   6     5741.38     5645.26    288.50 o 
   3  18   6     5800.75     6349.46    360.45 o 
   4  18   6      227.73      125.49     50.38 o 
   5  18   6     1266.77     1183.10    154.24 o 
   6  18   6       34.60       36.01     61.75 o 
   7  18   6    12629.06    14534.15   1029.29 o 
   8  18   6       53.59      110.32     69.79 o 
   9  18   6    36434.00    48079.48   1511.28 o 
  10  18   6      499.17      430.18    113.80 o 
  11  18   6     8849.67     9104.46    757.80 o 
  12  18   6     5517.86     5214.91    619.67 o 
  13  18   6       77.88      115.55     95.58 o 
  14  18   6       16.53      410.23    281.40 o 
 -15  19   6      187.54       57.88    115.33 o 
 -14  19   6      874.58      948.52    316.08 o 
 -13  19   6      950.52      733.41    181.66 o 
 -12  19   6      918.60      778.74    238.18 o 
 -11  19   6      871.24      719.82    137.84 o 
 -10  19   6     2121.60     1999.47    295.33 o 
  -9  19   6       95.01      278.17    115.08 o 
  -8  19   6     1505.19     1386.66    268.96 o 
  -7  19   6       25.85      217.66    113.39 o 
  -6  19   6     3683.26     3809.83    368.88 o 
  -5  19   6      517.62      509.01     96.97 o 
  -4  19   6     5733.92     6238.92    501.15 o 
  -3  19   6     1555.50     1792.24    275.50 o 
  -2  19   6     8209.24     8786.54    542.24 o 
  -1  19   6     1645.86     2291.42    199.26 o 
   0  19   6     3145.86     3760.32    209.08 o 
   1  19   6      138.67      312.37     86.59 o 
   2  19   6      546.69      236.37     65.09 o 
   3  19   6     1945.34     1223.19    160.02 o 
   4  19   6     1193.47     1103.20    160.13 o 
   5  19   6     4530.59     4358.41    321.79 o 
   6  19   6      525.91      362.23    107.61 o 
   7  19   6       91.16      225.82    114.71 o 
   8  19   6      479.83      374.24    171.26 o 
   9  19   6      580.81      231.27    123.71 o 
  10  19   6     4653.68     4406.26    494.93 o 
  11  19   6     3423.10     3530.98    275.81 o 
  12  19   6     5518.56     5497.15    671.31 o 
  13  19   6        6.04      125.99    126.79 o 
  14  19   6       75.89      302.27    154.41 o 
 -15  20   6     1792.90     1707.48    386.25 o 
 -14  20   6      156.49       73.74    128.66 o 
 -13  20   6     1955.20     1846.11    530.79 o 
 -12  20   6      848.00      672.42    214.80 o 
 -11  20   6        1.75      137.48     96.73 o 
 -10  20   6      635.51      699.36    143.08 o 
  -9  20   6      116.87      539.13    147.87 o 
  -8  20   6     3139.54     2563.78    553.35 o 
  -7  20   6       19.09      279.69    102.12 o 
  -6  20   6      144.50      120.79     50.45 o 
  -5  20   6     2638.00     2832.47    341.79 o 
  -4  20   6       88.25      114.56     92.72 o 
  -3  20   6    12606.57    15300.00   1005.13 o 
  -2  20   6     1201.87     1480.69    215.38 o 
  -1  20   6     3029.56     3084.59    251.04 o 
   0  20   6       63.16      170.63     86.14 o 
   1  20   6     3340.19     2937.15    258.07 o 
   2  20   6     1809.06     1457.94    209.57 o 
   3  20   6      157.48      198.01     60.97 o 
   4  20   6     2070.27     2373.03    210.50 o 
   5  20   6     3976.85     4181.33    401.05 o 
   6  20   6       43.47       91.79     80.66 o 
   7  20   6    11985.08    13364.09    894.46 o 
   8  20   6        1.05      163.54     67.73 o 
   9  20   6    17215.59    20337.29   1154.93 o 
  10  20   6        6.54       65.25    102.43 o 
  11  20   6      168.75      363.26    120.46 o 
  12  20   6      199.27      278.93    133.13 o 
  13  20   6      883.11     1367.19    441.29 o 
 -14  21   6      667.39     1678.50    441.39 o 
 -13  21   6       68.01      104.35     85.51 o 
 -12  21   6     1944.63     2203.93    418.04 o 
 -11  21   6      707.47      894.35    150.65 o 
 -10  21   6      220.57      235.21     99.97 o 
  -9  21   6        0.78      899.46    442.57 o 
  -8  21   6     5465.81     4737.11    577.89 o 
  -7  21   6     2793.36     2500.05    313.66 o 
  -6  21   6      756.86      647.21    177.82 o 
  -5  21   6     6093.50     7057.40    534.93 o 
  -4  21   6      238.28      159.25     78.51 o 
  -3  21   6     2003.71     2194.80    289.80 o 
  -2  21   6    21195.06    23863.81    780.78 o 
  -1  21   6     1147.00     1005.31    302.05 o 
   0  21   6     1442.64     1119.53    178.23 o 
   1  21   6     1005.43      776.71    132.79 o 
   2  21   6      421.86      384.49    105.11 o 
   3  21   6       15.89      115.85     75.56 o 
   4  21   6     2692.65     2766.65    317.71 o 
   5  21   6     3889.23     4427.31    387.34 o 
   6  21   6      168.30      111.64     77.91 o 
   7  21   6      201.50      257.59    101.05 o 
   8  21   6     1064.65      785.24    163.99 o 
   9  21   6      277.22      102.95     77.26 o 
  10  21   6     8149.83     9623.83    984.22 o 
  11  21   6        7.65       62.32    104.12 o 
  12  21   6     1416.87      780.87    178.30 o 
  13  21   6        1.33       91.62    142.09 o 
 -14  22   6      194.29      157.33    168.77 o 
 -13  22   6      231.96      554.87    207.64 o 
 -12  22   6      144.80      394.25    178.01 o 
 -11  22   6     1323.46     1292.22    187.70 o 
 -10  22   6     2686.28     2748.11    339.34 o 
  -9  22   6       41.63      160.20     78.92 o 
  -8  22   6      299.67      325.07    126.49 o 
  -7  22   6      952.71      613.77    142.04 o 
  -6  22   6        8.02      117.77    122.03 o 
  -5  22   6     5260.24     5996.59    530.86 o 
  -4  22   6     7260.50     8125.08    775.40 o 
  -3  22   6    21912.86    26039.08   1427.60 o 
  -2  22   6       58.77      353.27    122.80 o 
  -1  22   6     6902.65     7337.64    459.17 o 
   0  22   6     1604.90     1918.49    203.20 o 
   1  22   6       25.88       83.40     60.43 o 
   2  22   6      771.86      376.36    109.97 o 
   3  22   6     6270.63     6357.84    500.49 o 
   4  22   6     7511.44     7763.01    537.13 o 
   5  22   6     5151.60     5366.72    451.51 o 
   6  22   6     1068.18      762.41    160.99 o 
   7  22   6     1698.28     1503.62    259.78 o 
   8  22   6       38.28       11.31     75.52 o 
   9  22   6     1779.11     1858.37    243.12 o 
  10  22   6       16.31       45.05    109.71 o 
  11  22   6     1611.81     1446.19    494.93 o 
  12  22   6     3678.69     3653.54    572.14 o 
 -13  23   6     1254.03     1433.85    347.61 o 
 -12  23   6      618.82      287.68    144.54 o 
 -11  23   6     2934.02     4114.23    577.74 o 
 -10  23   6      103.77      198.25     92.18 o 
  -9  23   6       62.09      194.90    199.54 o 
  -8  23   6      648.50      404.75    136.57 o 
  -7  23   6      394.96      478.69    137.99 o 
  -6  23   6        3.51      140.48     76.96 o 
  -5  23   6     3715.54     3608.27    363.38 o 
  -4  23   6     3855.22     3654.67    554.94 o 
  -3  23   6        0.98      209.06    269.97 o 
  -2  23   6    16425.89    18432.01   1041.98 o 
  -1  23   6     4980.84     4823.47    399.73 o 
   0  23   6      270.54      213.55     92.73 o 
   1  23   6      277.17      214.62    156.02 o 
   2  23   6        4.69      201.88     89.93 o 
   3  23   6     7298.01     7711.97    686.16 o 
   4  23   6      980.23      780.04    161.45 o 
   5  23   6     1013.28      729.36    370.27 o 
   6  23   6     2616.15     2404.76    286.60 o 
   7  23   6      271.50      230.48     91.87 o 
   8  23   6        4.31      216.38    112.05 o 
   9  23   6      141.27       75.23     63.55 o 
  10  23   6      118.53      150.54     90.27 o 
  11  23   6      533.60      336.40    121.53 o 
 -12  24   6      936.02     1247.65    304.69 o 
 -11  24   6     1132.85     1384.00    331.73 o 
 -10  24   6     3697.67     3682.87    338.66 o 
  -9  24   6       29.89       69.09     94.51 o 
  -8  24   6     2903.23     3011.50    373.70 o 
  -7  24   6       67.38      180.18     85.96 o 
  -6  24   6        2.46      213.28    112.67 o 
  -5  24   6     3768.80     4174.49    482.38 o 
  -4  24   6     1924.02     1543.92    273.70 o 
  -3  24   6       90.71      342.42    219.86 o 
  -2  24   6     1841.34     1600.79    297.04 o 
  -1  24   6     1429.86     1329.97    263.80 o 
   0  24   6     1828.62     1809.44    293.01 o 
   1  24   6       25.39      124.57    110.43 o 
   2  24   6     2532.51     2295.64    258.64 o 
   3  24   6      367.33      283.64    123.22 o 
   4  24   6     3479.02     3805.33    335.59 o 
   5  24   6      538.25      401.53    252.58 o 
   6  24   6     7485.44     8379.09    738.05 o 
   7  24   6      415.47       60.29    132.63 o 
   8  24   6       15.73      183.51    133.20 o 
   9  24   6       88.27      190.10     95.71 o 
  10  24   6     1012.62      949.07    209.40 o 
  11  24   6      163.23      289.58    140.96 o 
 -11  25   6     2332.79     2141.38    494.64 o 
 -10  25   6      388.72      289.23    113.15 o 
  -9  25   6      170.06      248.28    310.57 o 
  -8  25   6      418.27      393.39    133.02 o 
  -7  25   6      937.44      866.16    193.53 o 
  -6  25   6      122.64      253.14    139.35 o 
  -5  25   6      487.09      400.39    117.77 o 
  -4  25   6      708.59      598.52    159.71 o 
  -3  25   6      620.89      427.11    123.22 o 
  -2  25   6        2.77       24.21    142.04 o 
  -1  25   6       55.76      336.75    147.56 o 
   0  25   6      244.94       59.74    121.92 o 
   1  25   6      141.39      198.39    129.14 o 
   2  25   6      527.76      312.50     85.32 o 
   3  25   6     5555.21     6266.94    625.46 o 
   4  25   6        0.89       65.86     81.38 o 
   5  25   6     5257.55     5705.41    580.98 o 
   6  25   6     4673.72     5725.59    969.57 o 
   7  25   6       60.84      198.32    112.21 o 
   8  25   6      378.72      410.13    119.00 o 
   9  25   6       36.98      268.02    137.66 o 
  10  25   6      895.32      487.23    170.19 o 
  -9  26   6      432.98      269.06    138.54 o 
  -8  26   6     1008.13     1015.30    223.00 o 
  -7  26   6      806.59      539.52    248.11 o 
  -6  26   6      188.84      233.92    119.84 o 
  -5  26   6     1601.66     1470.36    346.19 o 
  -4  26   6       76.89      114.68     83.96 o 
  -3  26   6      261.73      516.69    192.43 o 
  -2  26   6      505.13      337.36    111.92 o 
  -1  26   6      537.77      480.81    113.11 o 
   0  26   6      104.31      143.63    101.50 o 
   1  26   6      498.58      506.77    105.72 o 
   2  26   6     2084.58     1784.49    314.91 o 
   3  26   6      192.21      229.38    125.26 o 
   4  26   6      144.37      102.08     61.79 o 
   5  26   6     1363.89     1177.12    208.25 o 
   6  26   6     2740.88     3129.62    392.33 o 
   7  26   6        3.45      144.82    106.37 o 
   8  26   6      130.88      321.32    114.72 o 
   9  26   6       15.57      402.05    163.82 o 
  -9  27   6     2575.23     2726.75    348.10 o 
  -8  27   6        1.15       16.01    122.61 o 
  -7  27   6       18.49      185.29    133.50 o 
  -6  27   6      974.31      920.03    183.78 o 
  -5  27   6      263.60      424.34    139.93 o 
  -4  27   6       32.51      323.24    103.65 o 
  -3  27   6     1034.41     1045.63    186.92 o 
  -2  27   6     2214.16     2234.89    343.74 o 
  -1  27   6      331.98      264.77    109.46 o 
   0  27   6     3437.80     4161.59    384.92 o 
   1  27   6     1257.54     1118.79    201.50 o 
   2  27   6        1.14      219.88    141.86 o 
   3  27   6       84.63      507.65    669.42 o 
   4  27   6      473.46      578.36    182.01 o 
   5  27   6     4975.41     6268.60    472.90 o 
   6  27   6      239.12      245.26    103.51 o 
   7  27   6       19.74       43.31    165.19 o 
   8  27   6     1287.41     1391.32    323.43 o 
  -8  28   6       11.97      262.61    153.33 o 
  -7  28   6      187.55      196.49     94.46 o 
  -6  28   6      145.45      120.63    104.93 o 
  -5  28   6      906.85      910.02    191.91 o 
  -4  28   6      915.09      962.21    203.87 o 
  -3  28   6     1008.44      961.12    183.85 o 
  -2  28   6      250.87      663.20    171.88 o 
  -1  28   6       13.30       70.66    101.92 o 
   0  28   6     1906.09     2407.11    368.79 o 
   1  28   6      374.11      297.02    108.45 o 
   2  28   6       82.48      464.53    182.94 o 
   3  28   6     1438.98      967.61    249.27 o 
   4  28   6     4080.50     3539.02    643.60 o 
   5  28   6       53.80       42.44    158.08 o 
   6  28   6       51.05       83.11     73.65 o 
  -6  29   6       34.23      112.77     79.26 o 
  -5  29   6      358.79      378.71    154.70 o 
  -4  29   6     3764.34     3831.08    508.72 o 
  -3  29   6     1230.74      910.21    239.48 o 
  -2  29   6       40.23      110.48    182.91 o 
  -1  29   6       72.60       83.40    105.99 o 
   0  29   6     2108.58     2525.79    407.76 o 
   1  29   6     4705.14     4434.04    769.07 o 
   2  29   6     1139.98      972.09    256.29 o 
   3  29   6     3259.62     3911.07    654.98 o 
   4  29   6        4.69      310.31    139.44 o 
  -3  30   6       11.30      254.82    100.24 o 
  -2  30   6     1009.96      954.82    192.28 o 
  -1  30   6      381.49      275.41    136.63 o 
   0  30   6      828.88      709.15    145.86 o 
   1  30   6      105.11       29.32    102.89 o 
 -18   1   7      416.87      526.79    266.85 o 
 -17   1   7     1884.10     1477.99    497.73 o 
 -16   1   7      116.90      855.00    328.69 o 
 -15   1   7       70.59      106.32     79.07 o 
 -14   1   7      629.78      577.19    161.20 o 
 -13   1   7       93.17      160.47     54.62 o 
 -12   1   7      314.22      334.75     87.94 o 
 -11   1   7     1590.47     1172.11    141.78 o 
 -10   1   7     6079.15     5553.71    318.20 o 
  -9   1   7     4331.47     5471.03    241.03 o 
  -8   1   7     8990.03     8056.85    227.82 o 
  -7   1   7      167.57      614.29    131.14 o 
  -6   1   7    31304.54    30957.74    772.74 o 
  -5   1   7    33293.89    32037.44    651.41 o 
  -4   1   7    21008.21    20785.66    289.28 o 
  -3   1   7    11676.88    11369.11    166.05 o 
  -2   1   7     1271.12     2113.95    130.99 o 
  -1   1   7     5442.59     5277.85    175.61 o 
   0   1   7    63336.57    61207.99    390.36 o 
   1   1   7      142.05      106.62     26.74 o 
   2   1   7    31647.29    30574.33    450.19 o 
   3   1   7      617.40      495.69     61.05 o 
   4   1   7    25882.62    26635.25    769.40 o 
   5   1   7      144.78      587.41     78.28 o 
   6   1   7     1216.01      651.28     83.70 o 
   7   1   7     2652.07     2592.56    164.02 o 
   8   1   7    12054.13    10365.33   1246.97 o 
   9   1   7     7447.99     8872.63    356.55 o 
  10   1   7      502.28      822.52    341.60 o 
  11   1   7     3131.69     3486.45    281.48 o 
  12   1   7       45.55      210.98     79.61 o 
  13   1   7     1801.34     1620.42    374.47 o 
  14   1   7     1320.60     1148.62    241.22 o 
  15   1   7     1118.54     1061.56    295.65 o 
  16   1   7     5060.00     4677.49    610.04 o 
  17   1   7       15.18      272.19     99.39 o 
  18   1   7       29.90      188.25     87.60 o 
 -17   2   7     2131.58     2390.72    411.74 o 
 -16   2   7     1760.31     2026.98    473.38 o 
 -15   2   7        8.56      143.25    154.14 o 
 -14   2   7     2978.73     3064.63    497.56 o 
 -13   2   7      360.01      288.69     81.28 o 
 -12   2   7    11201.81    12287.77    441.88 o 
 -11   2   7    14345.87    13420.97    350.74 o 
 -10   2   7      804.62     1259.37    134.00 o 
  -9   2   7      320.34      321.80     49.15 o 
  -8   2   7     3217.05     5306.77    296.08 o 
  -7   2   7    79286.53    79346.84   1212.87 o 
  -6   2   7     2791.41     3354.42    185.91 o 
  -5   2   7    31180.30    28612.58    384.08 o 
  -4   2   7    16144.33    16498.63    275.22 o 
  -3   2   7      184.95      100.91     29.29 o 
  -2   2   7    10096.13     8472.95    179.14 o 
  -1   2   7    19994.87    19076.10    255.49 o 
   0   2   7    73765.19    66965.33    486.38 o 
   1   2   7      298.44      259.75     42.18 o 
   2   2   7     2323.86     2470.79    137.74 o 
   3   2   7      241.82     1250.63     97.63 o 
   4   2   7     2113.28     2867.17    185.17 o 
   5   2   7    66676.88    64892.11    713.03 o 
   6   2   7     5519.87     7497.34    430.00 o 
   7   2   7      774.42      641.37    161.13 o 
   8   2   7    52855.49    56892.13   2157.11 o 
   9   2   7     3660.90     2291.50    698.23 o 
  10   2   7    30228.30    26791.62   1082.40 o 
  11   2   7      156.67      285.45    101.91 o 
  12   2   7       66.87       92.81     97.96 o 
  13   2   7     1287.22     1420.87    258.98 o 
  14   2   7     3984.64     3918.16    548.46 o 
  15   2   7     2678.40     3054.79    399.02 o 
  16   2   7      239.68      562.71    167.09 o 
  17   2   7     1452.73     1102.14    241.37 o 
  18   2   7      353.35      280.06    154.01 o 
 -16   3   7       56.55      142.04     72.75 o 
 -15   3   7      321.44      353.31    242.64 o 
 -14   3   7     3673.17     3818.96    409.18 o 
 -13   3   7      561.03      522.94    100.79 o 
 -12   3   7     3202.36     4268.68    312.12 o 
 -11   3   7     2913.31     3397.27    169.89 o 
 -10   3   7     1378.28     2336.73    198.68 o 
  -9   3   7        2.21      123.91     29.46 o 
  -8   3   7    82568.97    80853.38   1303.14 o 
  -7   3   7    16770.52    21060.93    607.73 o 
  -6   3   7    18164.54    17798.76    678.24 o 
  -4   3   7     1562.82     1675.43    119.65 o 
  -3   3   7     3200.31     3093.60    119.44 o 
  -2   3   7       16.77       24.83     23.74 o 
  -1   3   7    14999.84    12927.43    209.38 o 
   0   3   7    20532.10    21301.97    319.90 o 
   1   3   7        7.09       46.40     24.20 o 
   2   3   7    33313.41    30685.33    320.00 o 
   3   3   7     1642.04     2026.00    125.87 o 
   4   3   7     4541.58     4344.54    198.51 o 
   5   3   7    15088.36    14262.31   2166.26 o 
   6   3   7     8311.04     7736.00    256.26 o 
   7   3   7    26094.35    23101.73    707.43 o 
   8   3   7    11857.89     6601.33    459.62 o 
   9   3   7    76903.00    82380.45   3200.06 o 
  10   3   7     3091.08     3492.05    501.00 o 
  11   3   7      324.50      447.58     99.28 o 
  12   3   7      845.08      885.33    195.72 o 
  13   3   7       34.95      380.08    203.47 o 
  14   3   7     3254.30     3782.62   1042.60 o 
  15   3   7     1262.39     1351.74    331.13 o 
  16   3   7     6109.02     6857.81    671.73 o 
  17   3   7      426.45      851.50    181.88 o 
  18   3   7       27.83       80.58     72.28 o 
 -16   4   7     1980.03     1992.92    234.15 o 
 -15   4   7      818.77      731.00    216.48 o 
 -14   4   7      875.47      800.43    212.13 o 
 -13   4   7     5262.94     5706.17    569.28 o 
 -12   4   7     4880.13     5367.24    329.82 o 
 -11   4   7     1032.42     1265.08    158.88 o 
 -10   4   7     2450.07     2173.09    183.49 o 
  -9   4   7     1950.98     1818.51    164.39 o 
  -8   4   7     2511.21     2142.81    154.33 o 
  -6   4   7     1692.57     2995.67    377.31 o 
  -5   4   7    11894.90    10911.82    190.17 o 
  -4   4   7     2803.97     3372.03    128.73 o 
  -3   4   7      270.14      247.02     45.89 o 
  -2   4   7    10161.55     8372.92    181.28 o 
  -1   4   7     1065.70      941.11     78.04 o 
   0   4   7     1134.82     1538.27    107.28 o 
   1   4   7     8230.54     8226.75    178.72 o 
   2   4   7    17517.02    17748.50    288.93 o 
   3   4   7    44321.22    38652.70    970.16 o 
   4   4   7       45.04       79.62     27.68 o 
   5   4   7    36434.89    40805.13   1013.77 o 
   6   4   7    17359.48    14838.05    343.78 o 
   7   4   7    45552.49    42943.48   1327.75 o 
   8   4   7    58747.25    58594.64   2439.94 o 
  10   4   7      271.00      335.26     91.07 o 
  11   4   7     2849.92     2348.75    289.15 o 
  12   4   7     4082.14     3841.80    382.73 o 
  13   4   7     5178.34     5334.47    841.63 o 
  14   4   7       45.62      291.04    188.54 o 
  15   4   7     1705.42     1433.68    308.94 o 
  16   4   7       81.03      853.63    272.27 o 
  17   4   7      889.08      543.78    153.20 o 
  18   4   7      706.17      614.79    108.94 o 
 -18   5   7       10.93      276.13    150.79 o 
 -17   5   7     1772.88      784.41    360.27 o 
 -16   5   7     1584.07     1688.73    306.09 o 
 -15   5   7      440.12      355.44    128.90 o 
 -14   5   7      143.35      123.63     60.30 o 
 -13   5   7     8730.09    10023.90    528.76 o 
 -12   5   7      603.36      499.32    102.17 o 
 -11   5   7     5891.98     6352.68    350.47 o 
 -10   5   7    12422.19    12011.27    498.96 o 
  -9   5   7    27936.78    28163.88    526.25 o 
  -8   5   7      647.34      996.39     94.02 o 
  -7   5   7    24290.36    24218.38    563.02 o 
  -6   5   7    23330.28    19465.61    587.79 o 
  -5   5   7    26317.26    26846.32    325.78 o 
  -4   5   7       76.30       62.94     26.14 o 
  -3   5   7    21941.23    20514.90    303.42 o 
  -2   5   7      450.95      366.31     52.65 o 
  -1   5   7    16800.12    15563.33    250.64 o 
   0   5   7    19299.88    16364.65    266.09 o 
   1   5   7    21590.06    20356.83    284.52 o 
   2   5   7      246.64      520.09     59.19 o 
   3   5   7    20194.29    17317.93    387.64 o 
   4   5   7    18603.87    16962.79    264.78 o 
   5   5   7    91842.52    96872.46    777.81 o 
   6   5   7      191.25      418.77     69.08 o 
   7   5   7    26436.06    23960.21   1834.49 o 
   8   5   7       18.13      269.27    190.46 o 
   9   5   7    11391.18    11815.55    461.35 o 
  10   5   7        4.69      173.95     93.50 o 
  11   5   7      828.68      578.05    119.83 o 
  12   5   7       75.62      267.12    218.69 o 
  13   5   7     4116.52     4211.16    406.87 o 
  14   5   7      143.63      649.88    152.09 o 
  15   5   7     5381.37     5330.06    864.69 o 
  16   5   7     1117.89      977.52    184.89 o 
  17   5   7      160.96      315.43    121.42 o 
  18   5   7        8.98      346.23    120.39 o 
 -18   6   7      443.18      379.07    275.59 o 
 -17   6   7      152.41      435.41    372.16 o 
 -16   6   7     6910.46     7099.80   1119.68 o 
 -15   6   7     2355.75     2330.86    211.13 o 
 -14   6   7     2245.88     2141.95    373.70 o 
 -13   6   7      703.74      589.32    115.31 o 
 -12   6   7      560.54      569.32    127.47 o 
 -11   6   7      523.94      344.08     97.67 o 
 -10   6   7     2424.00     2174.47    196.95 o 
  -9   6   7    30361.96    32024.41    593.65 o 
  -8   6   7     8015.71     8532.34    290.26 o 
  -7   6   7    13692.79    11693.28    359.81 o 
  -6   6   7      478.60      967.85     95.41 o 
  -5   6   7    11344.72    12004.55    244.41 o 
  -4   6   7     1723.80     2753.91    144.97 o 
  -3   6   7     2204.67     3068.98    163.11 o 
  -2   6   7    11429.74    10162.01    227.78 o 
  -1   6   7     3184.04     3721.29    133.04 o 
   0   6   7     3073.89     2773.69    146.98 o 
   1   6   7    41289.45    42452.10    406.35 o 
   2   6   7       24.83       49.16     18.17 o 
   3   6   7    50161.01    52335.69    377.64 o 
   4   6   7    18473.12    16590.29    286.71 o 
   5   6   7    30548.88    27107.57   1119.78 o 
   6   6   7     9596.28     8539.51    279.26 o 
   7   6   7    75287.41    79291.95    897.54 o 
   8   6   7     4779.52     3854.67    223.86 o 
   9   6   7     1687.75     1257.56    238.16 o 
  10   6   7      453.57      333.07     82.07 o 
  11   6   7     1627.08     1675.51    258.30 o 
  12   6   7      506.87      448.99    114.09 o 
  13   6   7     2728.93     2879.15    381.79 o 
  14   6   7     4765.18     5845.97   1067.08 o 
  15   6   7      753.66      868.87    318.71 o 
  16   6   7      712.75      510.41    458.62 o 
  17   6   7       75.47      163.25     81.25 o 
 -18   7   7      748.48      184.38    156.24 o 
 -17   7   7     5691.13     4655.19    708.91 o 
 -16   7   7     2329.79     1852.79    291.11 o 
 -15   7   7       71.64      229.25    149.42 o 
 -14   7   7      488.31      469.64     89.55 o 
 -13   7   7     3959.73     4054.73    354.75 o 
 -12   7   7     2852.31     3051.44    195.62 o 
 -11   7   7     3357.63     3079.11    207.06 o 
 -10   7   7     4700.24     4352.47    266.86 o 
  -9   7   7     5658.18     5205.98    422.74 o 
  -8   7   7    19477.62    18513.73    506.44 o 
  -7   7   7     6490.59     6211.78    278.44 o 
  -6   7   7     3767.69     4669.99    206.60 o 
  -5   7   7       13.68      116.31     34.18 o 
  -4   7   7     2469.07     2618.68    164.96 o 
  -3   7   7     6519.77     6482.71    207.94 o 
  -2   7   7      306.81      234.17     41.55 o 
  -1   7   7    11867.84    13949.93    250.35 o 
   0   7   7     3102.87     4001.54    161.38 o 
   1   7   7    28598.43    27590.89    367.35 o 
   2   7   7       65.75       61.39     24.07 o 
   3   7   7     3883.55     3682.19    170.31 o 
   4   7   7     5719.98     5929.56    185.32 o 
   5   7   7     1671.38     2274.43    166.16 o 
   6   7   7     3376.58     3268.84    232.19 o 
   7   7   7      137.60      208.20     70.62 o 
   8   7   7      479.10      280.67     78.68 o 
   9   7   7    40336.54    44028.97    681.26 o 
  10   7   7       35.64      108.15     42.31 o 
  11   7   7     4203.05     4290.79    340.28 o 
  12   7   7       18.63       88.64     95.92 o 
  13   7   7       85.76      243.86    126.33 o 
  14   7   7       21.09      270.77    199.74 o 
  15   7   7     1615.18     2167.28    340.91 o 
  16   7   7      392.58      589.29    137.05 o 
  17   7   7      196.55      271.75    183.66 o 
 -18   8   7      634.62      477.73    200.88 o 
 -17   8   7      845.93      581.37    197.38 o 
 -16   8   7     6636.95     5924.46   1386.49 o 
 -15   8   7     1609.43     1493.61    244.90 o 
 -14   8   7        6.31      123.34     64.03 o 
 -13   8   7     1956.37     2306.71    221.25 o 
 -12   8   7     5019.43     5001.97    296.91 o 
 -11   8   7    24481.18    26273.75    632.52 o 
 -10   8   7       79.01      134.45     49.19 o 
  -9   8   7   174849.64   188093.11   3519.94 o 
  -8   8   7    73499.64    74159.32   1195.98 o 
  -7   8   7     3009.29     3223.94    224.93 o 
  -6   8   7    16946.14    17436.09    371.73 o 
  -5   8   7      296.02      164.06     39.71 o 
  -4   8   7    19634.42    22702.85    434.19 o 
  -3   8   7     1349.57     1121.86     98.91 o 
  -2   8   7     5417.92     4268.25    168.63 o 
  -1   8   7    17466.22    15240.69    285.80 o 
   0   8   7    73565.45    70452.15    425.73 o 
   1   8   7     4033.99     4721.42    193.82 o 
   2   8   7      864.31      746.17     73.26 o 
   3   8   7      457.69      467.68     61.70 o 
   4   8   7    24962.59    22028.06    444.26 o 
   5   8   7    19890.88    19587.47    390.12 o 
   6   8   7     4319.85     5361.79    285.68 o 
   7   8   7     5385.70     4515.51    257.11 o 
   8   8   7    27955.84    30351.74    500.31 o 
   9   8   7      294.87      386.66    102.71 o 
  10   8   7       27.48      157.18     79.62 o 
  11   8   7     3500.62     3387.03    386.23 o 
  12   8   7      391.60      405.38    144.68 o 
  13   8   7     5038.80     4936.79    507.10 o 
  14   8   7      758.83      755.77    186.40 o 
  15   8   7      555.03      808.08    275.26 o 
  16   8   7       87.72      263.41    148.99 o 
  17   8   7      194.97      459.26    158.55 o 
 -18   9   7      496.52      643.74    199.59 o 
 -17   9   7     1524.78     1613.70    364.57 o 
 -16   9   7     4013.44     4384.44    616.35 o 
 -15   9   7      491.46      363.16     79.72 o 
 -14   9   7     1325.15     1310.57    234.92 o 
 -13   9   7      536.73      485.21    101.60 o 
 -12   9   7     7931.66     8938.91    512.09 o 
 -11   9   7      327.16      312.03     71.12 o 
 -10   9   7      294.94      432.49     83.26 o 
  -9   9   7       44.81      303.62     63.73 o 
  -8   9   7    67042.05    70738.64   1064.21 o 
  -7   9   7     4685.03     3766.42    311.53 o 
  -6   9   7    23426.39    24117.50    488.98 o 
  -5   9   7    16630.84    14983.95    329.76 o 
  -4   9   7      523.21      498.03     61.27 o 
  -3   9   7      297.73      498.56     50.71 o 
  -2   9   7     4962.72     4337.87    190.46 o 
  -1   9   7     2448.38     2618.51    143.26 o 
   0   9   7     1980.14     2594.66    161.02 o 
   1   9   7     5296.43     5322.64    210.49 o 
   2   9   7     5289.35     5635.94    222.61 o 
   3   9   7     7710.72     9016.36    294.03 o 
   4   9   7    10110.81     8460.65    413.76 o 
   5   9   7     8447.83     7143.69    323.48 o 
   6   9   7     1851.27     1468.57    174.44 o 
   7   9   7     6184.16     5627.73    267.15 o 
   8   9   7      475.77      374.00     70.63 o 
   9   9   7    10908.92    11439.56    428.98 o 
  10   9   7       23.29       35.85     43.99 o 
  11   9   7     1230.91      993.08    183.02 o 
  12   9   7    10405.12    11743.07    756.71 o 
  13   9   7      572.61      809.46    230.87 o 
  14   9   7     3067.36     3997.09   1417.18 o 
  15   9   7      797.15      970.75    234.62 o 
  16   9   7      101.95      459.34    186.63 o 
  17   9   7        5.31      314.57    260.34 o 
 -19  10   7      803.46      689.44    196.64 o 
 -18  10   7      452.64      373.73    125.44 o 
 -17  10   7     1219.61     1274.25    349.40 o 
 -16  10   7        5.79      110.23     97.22 o 
 -15  10   7     5963.33     6433.75    933.26 o 
 -14  10   7      675.49      562.57    121.45 o 
 -13  10   7      155.68      367.65     90.61 o 
 -12  10   7      151.43      205.91     66.57 o 
 -11  10   7    10654.83    10612.51    548.02 o 
 -10  10   7    13689.12    14416.73    517.81 o 
  -9  10   7     9431.40    11041.34    475.48 o 
  -8  10   7    65975.30    70773.74   1073.28 o 
  -7  10   7      681.54      837.70    145.91 o 
  -6  10   7     4554.75     4981.54    263.16 o 
  -5  10   7      602.51      519.47     69.50 o 
  -4  10   7     2448.29     2068.38    144.07 o 
  -3  10   7    66241.87    67808.58    501.58 o 
  -2  10   7     3324.23     3761.56    199.30 o 
  -1  10   7    25404.98    20319.13    380.38 o 
   0  10   7    23755.72    21893.05    388.70 o 
   1  10   7       34.62       32.10     27.36 o 
   2  10   7      103.79      116.24     34.71 o 
   3  10   7     2101.44     1895.42    137.02 o 
   4  10   7    15917.93    12939.54    386.58 o 
   5  10   7     9797.07     8602.07    347.67 o 
   6  10   7    23360.46    24272.16    519.31 o 
   7  10   7        3.18      205.58     67.88 o 
   8  10   7     2539.06     2245.19    177.26 o 
   9  10   7     2043.27     2019.17    196.76 o 
  10  10   7      666.75      599.00     98.95 o 
  11  10   7       31.24      210.27     79.16 o 
  12  10   7     2414.20     1756.24    389.50 o 
  13  10   7     4708.56     5199.79    992.96 o 
  14  10   7       81.49      161.02    130.41 o 
  15  10   7      196.18      438.26    140.01 o 
  16  10   7        1.37      179.15    111.63 o 
  17  10   7     1605.50     1910.79    370.43 o 
 -18  11   7     3835.99     4834.94   1272.17 o 
 -17  11   7       31.21       20.37     92.96 o 
 -16  11   7       37.67      154.04     86.50 o 
 -15  11   7     3141.30     3492.73    429.90 o 
 -14  11   7       26.81      129.65     60.37 o 
 -13  11   7     4017.72     4329.00    452.76 o 
 -12  11   7     2966.04     3079.97    254.36 o 
 -11  11   7      123.30      136.70     48.88 o 
 -10  11   7     7461.14     7366.34    397.46 o 
  -9  11   7     4355.81     4021.51    215.10 o 
  -8  11   7    18730.62    18611.14    480.06 o 
  -7  11   7    53460.83    54267.14    759.46 o 
  -6  11   7     1187.22     1096.26    125.00 o 
  -5  11   7     3771.56     4220.25    268.14 o 
  -4  11   7    10477.84    10172.07    340.28 o 
  -3  11   7    12929.86    14638.75    422.84 o 
  -2  11   7    44009.94    50316.94    629.27 o 
  -1  11   7        9.97       86.94     27.22 o 
   0  11   7      345.24      523.15     65.96 o 
   1  11   7      952.10      492.23     56.59 o 
   2  11   7    19367.59    19711.71    402.40 o 
   3  11   7     7741.82     8360.92    294.70 o 
   4  11   7    87088.87    95271.87   1102.10 o 
   5  11   7     4343.48     3979.40    232.35 o 
   6  11   7      112.37      180.47     58.40 o 
   7  11   7    51295.64    56526.02    903.62 o 
   8  11   7     2711.12     2798.57    217.73 o 
   9  11   7     4248.55     3859.73    287.93 o 
  10  11   7      782.24      915.75    137.96 o 
  11  11   7      257.46      158.07     60.83 o 
  12  11   7     3082.26     3275.47    347.33 o 
  13  11   7      300.43      347.29    170.02 o 
  14  11   7     3676.84     3825.31    574.80 o 
  15  11   7     1096.53      981.66    270.80 o 
  16  11   7     1557.90     1153.56    304.31 o 
 -18  12   7      212.30      256.68    107.37 o 
 -17  12   7     1303.86     1279.21    334.67 o 
 -16  12   7      346.66      249.57    123.98 o 
 -15  12   7     4359.57     4253.04    661.53 o 
 -14  12   7      817.97     1088.81    213.14 o 
 -13  12   7     1693.71     2106.53    287.15 o 
 -12  12   7      668.88      615.05    224.66 o 
 -11  12   7     1809.42     1871.52    214.58 o 
 -10  12   7     3113.49     3382.43    250.98 o 
  -9  12   7     4792.85     4472.54    289.57 o 
  -8  12   7     5290.13     5407.10    251.23 o 
  -7  12   7     5245.46     4583.44    207.58 o 
  -6  12   7        2.32      137.58     44.37 o 
  -5  12   7     9704.89     8693.59    249.77 o 
  -4  12   7       35.56      162.30     33.91 o 
  -3  12   7    27740.81    27669.46    465.49 o 
  -2  12   7    13239.52    12139.27    314.20 o 
  -1  12   7      674.39      743.50     96.66 o 
   0  12   7      284.37      353.43     68.28 o 
   1  12   7     3585.37     3846.22    224.19 o 
   2  12   7     1876.43     1965.21    174.45 o 
   3  12   7     3442.38     3544.28    323.00 o 
   4  12   7     1131.50      989.44    148.99 o 
   5  12   7    27578.54    27555.48    606.93 o 
   6  12   7    20421.13    21377.90    507.45 o 
   7  12   7      127.92       84.59     51.16 o 
   8  12   7     7512.19     7990.75    479.43 o 
   9  12   7      374.73      188.72     73.81 o 
  10  12   7      933.35      687.76    135.83 o 
  11  12   7        7.90       68.57     74.05 o 
  12  12   7     1723.05     1176.08    314.96 o 
  13  12   7      307.29      412.34    195.31 o 
  14  12   7      647.94      828.03    245.81 o 
  15  12   7       85.77      114.32     81.00 o 
  16  12   7     1455.89     1068.85    306.30 o 
 -18  13   7     1695.28     1561.93    347.42 o 
 -17  13   7      436.75      184.88    109.76 o 
 -16  13   7      808.34      745.68    206.55 o 
 -15  13   7     4668.70     5132.44    585.31 o 
 -14  13   7      889.42      805.78    251.47 o 
 -13  13   7     9723.64     9955.66    887.13 o 
 -12  13   7     2126.18     2116.27    218.22 o 
 -11  13   7     7435.79     8068.68    564.33 o 
 -10  13   7     9084.12    10451.56    538.27 o 
  -9  13   7       77.83      157.85     50.38 o 
  -8  13   7      220.35      118.41     56.16 o 
  -7  13   7      795.22      580.48     87.27 o 
  -6  13   7     7823.12     9652.04    503.75 o 
  -5  13   7     1588.32     1265.61    112.87 o 
  -4  13   7      782.46      396.44     51.40 o 
  -3  13   7      240.83      216.85     45.75 o 
  -2  13   7    14034.27    13852.62    387.31 o 
  -1  13   7    14040.42    14212.31    394.12 o 
   0  13   7     8146.21     9014.55    380.58 o 
   1  13   7       40.99       39.51     35.28 o 
   2  13   7    13967.99    13632.04    415.35 o 
   3  13   7    49498.51    53486.13    767.97 o 
   4  13   7    28740.34    29353.34    619.14 o 
   5  13   7      802.19      515.80     91.36 o 
   6  13   7     1267.32     1058.33    126.34 o 
   7  13   7    20647.63    21675.49    471.13 o 
   8  13   7      135.91       92.35     72.37 o 
   9  13   7        6.39      162.45     52.36 o 
  10  13   7     1638.50     1367.13    173.87 o 
  11  13   7      597.95      497.47    187.18 o 
  12  13   7       50.06      214.44    176.58 o 
  13  13   7      232.86      245.99    212.25 o 
  14  13   7     1734.34      743.52    388.52 o 
  15  13   7     1970.67     1505.70    367.62 o 
  16  13   7     9347.83    11255.81   2082.07 o 
 -17  14   7      182.73      166.01    109.64 o 
 -16  14   7      901.45      489.21    160.83 o 
 -15  14   7      540.23      767.53    207.14 o 
 -14  14   7     1305.07     1293.43    330.08 o 
 -13  14   7      455.55      123.46    141.93 o 
 -12  14   7    14823.37    15357.16   1148.84 o 
 -11  14   7        5.75       55.51     60.19 o 
 -10  14   7     6915.14     7886.96    444.53 o 
  -9  14   7     4867.77     4899.78    351.72 o 
  -8  14   7     6592.97     6858.97    422.80 o 
  -7  14   7     2613.43     2915.27    195.10 o 
  -6  14   7      239.81      338.98     75.68 o 
  -5  14   7     3094.28     3023.27    232.32 o 
  -4  14   7    18437.43    18222.84    547.07 o 
  -3  14   7     3170.30     2892.82    176.75 o 
  -2  14   7     9117.79     9677.07    517.71 o 
  -1  14   7       61.19       78.81     34.64 o 
   0  14   7      370.09      234.39     52.26 o 
   1  14   7     1500.57      859.90     86.08 o 
   2  14   7    21569.37    21662.60    465.53 o 
   3  14   7      370.61      109.40     69.00 o 
   4  14   7     1828.26     1579.86    163.06 o 
   5  14   7      816.43      713.12    130.60 o 
   6  14   7       35.98       51.18     51.02 o 
   7  14   7     5362.33     5491.65    283.78 o 
   8  14   7    11162.90    12572.62    691.36 o 
   9  14   7     4286.91     3857.97    312.92 o 
  10  14   7     1187.24     1196.71    201.84 o 
  11  14   7      516.95      443.34    123.94 o 
  12  14   7      593.76      673.72    197.00 o 
  14  14   7     2373.99     2506.90    586.54 o 
  15  14   7      752.08     1180.71    518.40 o 
  16  14   7     1863.92     1894.58    562.31 o 
 -17  15   7      397.83      501.43    166.52 o 
 -16  15   7      283.04      532.10    165.88 o 
 -15  15   7      143.98      228.03     84.13 o 
 -14  15   7      109.28      142.86    121.58 o 
 -13  15   7     1688.12     1943.58    279.90 o 
 -12  15   7     3314.11     2690.18    339.85 o 
 -11  15   7    37886.16    47664.45   1688.10 o 
 -10  15   7      138.43       92.97    127.73 o 
  -9  15   7        7.43       53.39     55.22 o 
  -8  15   7      319.31      350.18     93.05 o 
  -7  15   7     2792.30     3189.19    182.34 o 
  -6  15   7    10117.59    10324.01    422.51 o 
  -5  15   7     4419.94     3700.90    235.13 o 
  -4  15   7     1029.39     1455.47    188.17 o 
  -3  15   7      223.35      142.57     58.27 o 
  -2  15   7    12203.21    12602.85    511.49 o 
  -1  15   7     5480.52     5390.45    354.12 o 
   0  15   7       62.44      129.87     49.03 o 
   1  15   7    15795.53    15879.26    475.48 o 
   2  15   7      596.09      250.03     68.08 o 
   3  15   7    34310.97    34961.71    627.48 o 
   4  15   7      680.36      500.29     95.71 o 
   5  15   7     7273.76     6889.07    358.52 o 
   6  15   7     1261.34     1577.98    168.35 o 
   7  15   7     1213.45     1236.85    138.41 o 
   8  15   7      858.00      666.73    137.09 o 
   9  15   7     6253.60     6575.80    358.67 o 
  10  15   7     7633.71     7789.51    631.39 o 
  11  15   7     2050.65     1591.94    246.31 o 
  12  15   7     2557.96     1735.17    689.88 o 
  13  15   7     2522.17     2422.66    451.15 o 
  14  15   7      978.28      830.23    236.80 o 
  15  15   7     3478.94     4168.05    929.70 o 
 -17  16   7      760.84      484.49    184.58 o 
 -16  16   7       79.76      147.69    191.25 o 
 -15  16   7       19.80       47.66    125.96 o 
 -14  16   7     4745.03     5535.71    663.38 o 
 -13  16   7     1098.58      482.22    111.69 o 
 -12  16   7    18528.17    21584.97   1276.22 o 
 -11  16   7     2133.41     1732.37    527.27 o 
 -10  16   7    15686.07    16123.21    746.75 o 
  -9  16   7     5785.14     5801.26    377.58 o 
  -8  16   7      225.73      135.97     51.56 o 
  -7  16   7    13443.13    13597.77    659.16 o 
  -6  16   7     4001.92     4035.90    257.19 o 
  -5  16   7     1538.59     1109.62    166.79 o 
  -4  16   7      716.73      333.16     89.98 o 
  -3  16   7     5514.73     7545.71    408.52 o 
  -2  16   7     6765.39     5915.16    289.38 o 
  -1  16   7     4712.89     4498.37    249.10 o 
   0  16   7      989.41     1438.77    186.55 o 
   1  16   7      401.27      192.01     47.22 o 
   2  16   7    44032.52    49248.93    777.59 o 
   3  16   7      812.21      664.22    101.99 o 
   4  16   7     4338.90     4468.97    323.76 o 
   5  16   7      589.86      597.40    106.11 o 
   6  16   7     9478.89     9906.54    512.15 o 
   7  16   7      215.24      208.26     55.79 o 
   8  16   7    19979.81    21864.43    805.62 o 
   9  16   7     2867.28     2423.50    225.54 o 
  10  16   7     1375.88     1118.94    173.84 o 
  11  16   7     3693.49     3662.20    284.05 o 
  12  16   7        6.78      194.47    113.67 o 
  13  16   7       65.15      239.92    128.36 o 
  14  16   7     6541.16     6493.86   1178.23 o 
  15  16   7     2066.19     1866.78    564.91 o 
 -16  17   7       44.80      103.98    208.24 o 
 -15  17   7      414.90      190.63    199.23 o 
 -14  17   7     1136.10     1329.29    332.81 o 
 -13  17   7     2414.20     2351.43    322.69 o 
 -12  17   7     3642.08     3824.08    371.39 o 
 -11  17   7    16831.12    19181.05    946.68 o 
 -10  17   7    18826.62    19596.34   1185.70 o 
  -9  17   7     7211.35     7882.10    564.13 o 
  -8  17   7       96.73      190.49    118.28 o 
  -7  17   7     1153.96      878.98    167.70 o 
  -6  17   7     1422.69     1368.91    215.11 o 
  -5  17   7     2441.92     2881.80    194.59 o 
  -4  17   7    28441.07    31940.53    873.18 o 
  -3  17   7     2015.52     1575.45    198.19 o 
  -2  17   7     3302.83     2998.63    220.10 o 
  -1  17   7     7229.75     8251.63    363.96 o 
   0  17   7     2338.11     2092.64    177.66 o 
   1  17   7    10782.69    10616.77    306.18 o 
   2  17   7     3623.80     2886.93    192.02 o 
   3  17   7      932.69      885.35    143.25 o 
   4  17   7     1027.78      856.28    168.71 o 
   5  17   7      206.31      275.82     72.90 o 
   6  17   7      787.65      742.12    117.97 o 
   7  17   7     1477.51     1135.95    142.23 o 
   8  17   7     3081.07     2833.38    247.52 o 
   9  17   7       68.66      -15.73     77.53 o 
  10  17   7    10896.82    11409.17    730.49 o 
  11  17   7       51.85       63.89     66.13 o 
  12  17   7     2897.18     2531.44    528.52 o 
  13  17   7     2229.88     1646.41    349.84 o 
  14  17   7      562.45      566.97    204.17 o 
 -16  18   7      211.56      179.98    106.09 o 
 -15  18   7     1144.26     1133.07    568.12 o 
 -14  18   7      153.59      128.90     94.46 o 
 -13  18   7     4494.54     4647.33    569.70 o 
 -12  18   7     6480.71     6490.21    654.74 o 
 -11  18   7     8550.92     9451.78    843.23 o 
 -10  18   7     8167.28     8491.73    851.71 o 
  -9  18   7     3045.99     2630.99    285.31 o 
  -8  18   7      216.47      360.97    128.13 o 
  -7  18   7     1144.85     1266.27    186.13 o 
  -6  18   7      604.21      543.81    107.34 o 
  -5  18   7     1462.34     1457.31    189.61 o 
  -4  18   7      382.94      284.50    114.95 o 
  -3  18   7     6912.69     6614.50    453.00 o 
  -2  18   7      300.69      350.34    159.54 o 
  -1  18   7       87.60      142.90     57.34 o 
   0  18   7     6169.20     6601.08    421.68 o 
   1  18   7     2511.91     2147.86    220.18 o 
   2  18   7    10680.77    10481.74    391.25 o 
   3  18   7     3401.10     3488.44    237.11 o 
   4  18   7       35.82      145.03     75.01 o 
   5  18   7     6111.16     6757.52    406.49 o 
   6  18   7      748.76      690.41    114.26 o 
   7  18   7      108.23       44.56     53.24 o 
   8  18   7     6268.64     6394.39    447.37 o 
   9  18   7     7832.60     9744.97    672.29 o 
  10  18   7      414.37      228.90     85.23 o 
  11  18   7     1961.07     2304.88    248.84 o 
  12  18   7     2830.46     2113.44    618.70 o 
  13  18   7       38.92      193.69    102.85 o 
  14  18   7     1460.78      620.15    293.05 o 
 -15  19   7       40.83      260.85    158.75 o 
 -14  19   7     4778.25     5538.25    855.19 o 
 -13  19   7     1014.45     1017.05    301.29 o 
 -12  19   7      390.30      287.64     91.52 o 
 -11  19   7      565.97      267.80     94.88 o 
 -10  19   7     8435.77     8496.66   1175.26 o 
  -9  19   7     8795.14    10934.84   1029.70 o 
  -8  19   7      966.79      740.28    197.45 o 
  -7  19   7     1660.56     1728.88    265.36 o 
  -6  19   7       16.54       30.91     52.62 o 
  -5  19   7        8.32       71.11     74.06 o 
  -4  19   7        6.47      257.37    125.89 o 
  -3  19   7     1540.63     1485.90    191.08 o 
  -2  19   7    13209.72    15833.22    675.40 o 
  -1  19   7     8615.89     9057.91    540.95 o 
   0  19   7     2432.88     2247.91    232.80 o 
   1  19   7     2484.65     2800.91    277.78 o 
   2  19   7     5819.39     5421.76    319.58 o 
   3  19   7      171.67      274.77     71.84 o 
   4  19   7      444.09      348.76     67.67 o 
   5  19   7     4690.13     4807.59    340.67 o 
   6  19   7    13824.16    15457.50    687.58 o 
   7  19   7       61.51      164.04     66.12 o 
   8  19   7     4379.15     4270.47    360.62 o 
   9  19   7      179.28      131.81     64.03 o 
  10  19   7     9792.44     9699.78    794.29 o 
  11  19   7     2141.28     2101.38    232.99 o 
  12  19   7      346.72      187.38    185.46 o 
  13  19   7     2337.76     1152.37    397.82 o 
  14  19   7      138.75      463.02    191.91 o 
 -15  20   7      985.31     1091.04    295.14 o 
 -14  20   7      100.19      293.85    122.83 o 
 -13  20   7     3165.11     4102.09    560.92 o 
 -12  20   7        6.14      114.06    111.74 o 
 -11  20   7     1093.65     1158.91    233.35 o 
 -10  20   7     6905.43     7636.55    612.62 o 
  -9  20   7      650.77      588.91    151.20 o 
  -8  20   7      528.08      554.26    161.98 o 
  -7  20   7     3296.76     2951.11    338.15 o 
  -6  20   7      199.02      261.07     77.93 o 
  -5  20   7        6.64       71.35     77.03 o 
  -4  20   7     4310.12     4090.97    430.94 o 
  -3  20   7    13791.85    14613.03    888.65 o 
  -2  20   7       30.18       75.57     62.65 o 
  -1  20   7    12973.76    14665.96    783.22 o 
   0  20   7     2286.49     2414.70    222.51 o 
   1  20   7      127.72       69.49     59.98 o 
   2  20   7     9184.14     8415.33    529.16 o 
   3  20   7      861.11      543.25    119.12 o 
   4  20   7     2420.02     2153.24    211.70 o 
   5  20   7     6401.31     6791.48    436.91 o 
   6  20   7      681.41      324.73    106.74 o 
   7  20   7       96.27      240.35     99.42 o 
   8  20   7      964.23      667.10    143.99 o 
   9  20   7     3109.57     3490.01    487.58 o 
  10  20   7      162.40      171.92     85.11 o 
  11  20   7     6303.29     6796.29    565.46 o 
  12  20   7     5664.54     4953.34    705.07 o 
  13  20   7      308.21      218.08    160.05 o 
 -14  21   7     5353.43     6722.92    906.95 o 
 -13  21   7      696.85      529.88    173.65 o 
 -12  21   7     1277.08     1666.97    386.07 o 
 -11  21   7      949.60      844.70    167.19 o 
 -10  21   7     3717.65     3610.47    451.38 o 
  -9  21   7    15990.94    19249.62   1119.43 o 
  -8  21   7       50.62        9.92    114.78 o 
  -7  21   7     3726.77     3447.89    401.33 o 
  -6  21   7     4341.64     4846.30    384.95 o 
  -5  21   7      546.75      588.94    130.87 o 
  -4  21   7      511.95      404.46    127.71 o 
  -3  21   7      508.53      455.23     99.01 o 
  -2  21   7    24624.73    28587.47   1159.43 o 
  -1  21   7     1130.02     1375.55    225.26 o 
   0  21   7      597.99      353.25    114.00 o 
   1  21   7      577.64      335.53     86.74 o 
   2  21   7       25.56       24.43     72.50 o 
   3  21   7    10865.91    12130.95    570.26 o 
   4  21   7      110.97       33.57     67.24 o 
   5  21   7    27018.05    32811.43    991.47 o 
   6  21   7    18981.01    21200.62    843.20 o 
   7  21   7      128.49      111.20     96.43 o 
   8  21   7        9.83      181.91     85.98 o 
   9  21   7       95.51      407.91    149.68 o 
  10  21   7     3760.35     4266.02    484.30 o 
  11  21   7     2624.02     2297.37    367.41 o 
  12  21   7     2745.90     2203.30    377.47 o 
 -14  22   7      563.81      341.60    254.64 o 
 -13  22   7     5157.29     6542.92    892.63 o 
 -12  22   7      395.62      475.88    162.80 o 
 -11  22   7      161.34      248.42    115.88 o 
 -10  22   7     1991.79     1657.41    341.16 o 
  -9  22   7      135.31       98.37     86.13 o 
  -8  22   7       12.00      173.58    113.73 o 
  -7  22   7      181.54      266.66    180.15 o 
  -6  22   7     4122.98     5008.05    501.03 o 
  -5  22   7      884.60      776.54    181.69 o 
  -4  22   7      954.43      544.33    161.12 o 
  -3  22   7     2840.45     3013.76    348.72 o 
  -2  22   7      272.29      215.28     98.32 o 
  -1  22   7    11128.04    12434.27    907.98 o 
   0  22   7      881.93      805.36    157.44 o 
   1  22   7     2437.62     2879.99    243.00 o 
   2  22   7      111.63      220.00     81.81 o 
   3  22   7       36.65       86.99     60.33 o 
   4  22   7     4460.13     4732.13    366.80 o 
   5  22   7     7199.10     8184.40    517.74 o 
   6  22   7     9738.84    10037.58    578.36 o 
   7  22   7     1130.17     1341.40    280.13 o 
   8  22   7       86.01      167.97     87.03 o 
   9  22   7       21.01      228.35     92.78 o 
  10  22   7      355.59      301.97    112.09 o 
  11  22   7     2041.92     1680.62    268.24 o 
  12  22   7     4719.78     3813.12    799.84 o 
 -13  23   7      117.71       92.81    103.91 o 
 -12  23   7      354.92      314.31    344.01 o 
 -11  23   7      196.64      273.18    124.38 o 
 -10  23   7     2031.91     1896.64    277.17 o 
  -9  23   7     7887.12     8430.12    781.78 o 
  -8  23   7      252.89      278.67    141.43 o 
  -7  23   7      278.42      241.49     94.29 o 
  -6  23   7      258.98      184.50     80.90 o 
  -5  23   7       80.63      242.73    150.16 o 
  -4  23   7      400.74      332.62    136.78 o 
  -3  23   7       30.78      182.42    110.60 o 
  -2  23   7     6787.30     7316.67    681.12 o 
  -1  23   7     1660.43     1354.75    305.29 o 
   0  23   7      770.23      468.58    159.31 o 
   1  23   7     6783.02     7231.21    680.87 o 
   2  23   7        1.63      132.81     75.26 o 
   3  23   7      130.26      265.20     87.46 o 
   4  23   7      309.21      493.28    120.31 o 
   5  23   7    11583.07    11667.70    889.43 o 
   6  23   7    15556.74    19689.90    910.84 o 
   7  23   7      766.76      630.44    125.12 o 
   8  23   7       93.93       23.10    120.23 o 
   9  23   7        0.70      194.61    122.91 o 
  10  23   7       58.87      113.36     81.75 o 
  11  23   7     1025.36      848.75    139.34 o 
 -12  24   7        7.07      309.97    145.06 o 
 -11  24   7      101.40      231.94    122.28 o 
 -10  24   7     2505.20     2406.54    370.61 o 
  -9  24   7        2.35      120.27    108.25 o 
  -8  24   7     1026.14      756.20    884.13 o 
  -7  24   7      720.43      522.26    143.43 o 
  -6  24   7      617.84      439.84    125.59 o 
  -5  24   7      318.68      395.42    212.45 o 
  -4  24   7      139.48      143.13    110.36 o 
  -3  24   7     1995.36     2396.85    258.87 o 
  -2  24   7       41.57      217.90    117.73 o 
  -1  24   7      327.74      581.36    143.05 o 
   0  24   7     1606.02     1803.79    239.39 o 
   1  24   7     4182.24     4098.19    447.34 o 
   2  24   7     7400.00     7469.19    949.98 o 
   3  24   7      854.40      427.88    115.19 o 
   4  24   7       97.35      339.17    126.40 o 
   5  24   7     4625.68     4823.04    393.83 o 
   6  24   7     7946.51     8206.91    656.08 o 
   7  24   7     3670.43     3385.83    437.84 o 
   8  24   7      749.74      801.30    200.87 o 
   9  24   7      362.77      344.78    133.03 o 
  10  24   7        7.62      108.97     99.62 o 
 -11  25   7     2257.52     2283.32    472.45 o 
 -10  25   7     2541.15     2128.74    547.80 o 
  -9  25   7      573.16      714.57    284.81 o 
  -8  25   7      438.07      496.25    155.88 o 
  -7  25   7     3574.30     3545.41    483.79 o 
  -6  25   7       74.11      108.07     87.08 o 
  -5  25   7        0.45       83.21     73.09 o 
  -4  25   7     1744.12     2389.64    341.84 o 
  -3  25   7      441.75      349.66    127.36 o 
  -2  25   7     2503.89     2425.85    328.74 o 
  -1  25   7      167.59      389.12    106.44 o 
   0  25   7       17.42       71.01     68.69 o 
   1  25   7     2900.53     3068.36    389.36 o 
   2  25   7     2606.42     2595.78    336.40 o 
   3  25   7     1526.46     1601.28    273.09 o 
   4  25   7       18.22      118.94     70.80 o 
   5  25   7     1096.40      996.21    166.92 o 
   6  25   7     5319.12     5518.97    534.15 o 
   7  25   7      232.14      235.85    247.68 o 
   8  25   7       62.06       90.51    103.63 o 
   9  25   7      135.40      460.76    164.78 o 
 -10  26   7    21698.78    30713.33   4677.50 o 
  -9  26   7       83.21      202.82    103.95 o 
  -8  26   7     6734.40     7640.00   1041.66 o 
  -7  26   7     3331.44     3173.64    390.56 o 
  -6  26   7     1114.58      904.66    193.47 o 
  -5  26   7       66.13      388.58    108.85 o 
  -4  26   7      245.17      283.13    181.88 o 
  -3  26   7        8.11      279.09    110.20 o 
  -2  26   7       70.81      283.62    111.89 o 
  -1  26   7       59.61      112.32     87.10 o 
   0  26   7       34.50      203.98     92.89 o 
   1  26   7      889.36      620.69    143.69 o 
   2  26   7     7006.17     8566.12    916.59 o 
   3  26   7       95.32      420.22    184.04 o 
   4  26   7       79.89        9.26    116.77 o 
   5  26   7      707.06      575.91    126.93 o 
   6  26   7      293.58      279.59    103.95 o 
   7  26   7     2394.06     2885.04    514.28 o 
   8  26   7       47.89      153.24     81.88 o 
  -9  27   7      246.08      446.44    242.89 o 
  -8  27   7      488.18      390.65    147.55 o 
  -7  27   7      397.63      597.97    161.10 o 
  -6  27   7      258.42      398.75    140.94 o 
  -5  27   7     1568.78     1733.31    302.95 o 
  -4  27   7      510.24      203.20     84.87 o 
  -3  27   7      840.36      800.50    141.59 o 
  -2  27   7      298.61      178.69     85.32 o 
  -1  27   7       80.35      179.59    136.68 o 
   0  27   7      269.59      537.33    149.80 o 
   1  27   7      310.66      380.16    123.97 o 
   2  27   7      331.32      252.04    151.48 o 
   3  27   7     1902.06     2399.43    332.35 o 
   4  27   7      218.35      273.31    155.23 o 
   5  27   7     1697.96     1944.94    291.59 o 
   6  27   7     1542.25     1245.82    208.41 o 
   7  27   7        1.39       86.89     95.97 o 
  -7  28   7      431.25      321.91    132.76 o 
  -6  28   7     2481.66     2313.86    358.31 o 
  -5  28   7       36.48      246.88    113.05 o 
  -4  28   7       20.25      212.21    109.93 o 
  -3  28   7      719.08      558.45    214.79 o 
  -2  28   7      393.46      138.99    156.88 o 
  -1  28   7      194.32      449.18    129.09 o 
   0  28   7      777.18      625.21    194.68 o 
   1  28   7       11.93      103.70    123.23 o 
   2  28   7     5138.21     5944.72    813.79 o 
   3  28   7       43.21       64.79    164.00 o 
   4  28   7     3016.18     3310.78    590.53 o 
   5  28   7      514.82      547.48    192.97 o 
   6  28   7     1319.11     1259.39    381.10 o 
  -6  29   7      673.46      434.88    202.28 o 
  -5  29   7      787.76      608.95    305.03 o 
  -4  29   7     5617.36     5990.71    760.59 o 
  -3  29   7      161.55      282.13    110.73 o 
  -2  29   7       46.15      170.71     95.46 o 
  -1  29   7      520.21      396.20    158.23 o 
   0  29   7      816.38      929.45    186.34 o 
   1  29   7      355.82      469.41    165.77 o 
   2  29   7       28.45       63.39     89.84 o 
   3  29   7      307.52      212.02    126.68 o 
   4  29   7       38.58      294.47    121.14 o 
  -2  30   7      694.44      508.36    145.31 o 
  -1  30   7       10.21      205.54    102.50 o 
   0  30   7        8.58      158.07     82.65 o 
 -15   0   8      870.52      407.73    261.89 o 
 -13   0   8     2234.49     2254.32    468.75 o 
 -12   0   8       70.38      180.27     87.72 o 
 -11   0   8     2019.22     2085.04    252.93 o 
 -10   0   8      166.97      243.67     75.41 o 
  -9   0   8      139.85      264.58     80.22 o 
  -8   0   8     3179.76     2965.90    229.44 o 
  -7   0   8   290353.50   307465.72    686.75 o 
  -6   0   8    75249.58    73632.22   1125.05 o 
  -5   0   8    25996.40    28461.12   1238.29 o 
  -4   0   8     1985.27     1789.92    147.34 o 
  -3   0   8     3454.83     2924.55    165.77 o 
  -2   0   8     2878.89     3377.70    198.63 o 
  -1   0   8    47219.81    48468.11    519.57 o 
   0   0   8    24827.63    22381.14   1446.43 o 
   1   0   8   199254.59   194657.95    733.42 o 
   2   0   8     8405.12    10270.23    317.34 o 
   3   0   8      256.98      585.73     87.61 o 
   4   0   8    37122.23    43683.20   1007.78 o 
   5   0   8     2922.85     2869.24    238.42 o 
   6   0   8     3030.94     5240.54    469.11 o 
   7   0   8      319.38     1261.72    432.61 o 
   8   0   8    25378.04    24449.20   1196.18 o 
   9   0   8     7094.15     7430.04    926.97 o 
  10   0   8      409.23      352.46    147.42 o 
  11   0   8      658.67      683.09    332.05 o 
  12   0   8     4608.18     5239.97    940.36 o 
  13   0   8     1807.23     1751.60    407.82 o 
  14   0   8       49.05     1008.97    462.95 o 
  15   0   8     3595.12     3697.58    762.66 o 
  16   0   8     4367.03     1713.80    549.65 o 
  17   0   8     3169.59     2271.38    700.99 o 
  18   0   8     5135.56     4722.58    793.88 o 
 -17   1   8     2611.16     1797.23    547.57 o 
 -16   1   8     2224.90     1364.51   1061.34 o 
 -14   1   8     1225.64     1099.09    262.92 o 
 -13   1   8     1679.35     1596.63    195.33 o 
 -12   1   8     9407.13     8679.00    522.48 o 
 -11   1   8      310.95      303.91     53.17 o 
 -10   1   8     4043.36     4412.34    241.38 o 
  -9   1   8      214.28      170.73     42.67 o 
  -8   1   8       51.95      202.10     35.04 o 
  -7   1   8    52811.95    55808.42   1228.01 o 
  -6   1   8   143859.69   155471.72   1901.36 o 
  -5   1   8    87467.19    86040.52    716.18 o 
  -4   1   8     1871.12     2017.52    113.52 o 
  -3   1   8    12977.09    14307.45    244.94 o 
  -2   1   8      210.23      476.86     55.78 o 
  -1   1   8    77056.60    77360.94   1509.59 o 
   0   1   8    42492.80    36689.44    462.95 o 
   1   1   8    53474.39    55271.78    410.13 o 
   2   1   8   174357.38   180194.59    677.27 o 
   3   1   8      489.35      447.43     60.18 o 
   4   1   8    77627.15    81954.30    644.10 o 
   5   1   8     4772.45     5732.07    245.66 o 
   6   1   8     4187.31     3833.34    294.69 o 
   7   1   8    16903.00    18071.69    407.42 o 
   8   1   8     1374.02     2154.37    280.16 o 
   9   1   8     4013.26     5398.10    320.81 o 
  10   1   8      961.62      896.80    183.18 o 
  11   1   8     7204.92     7447.79    472.45 o 
  12   1   8     1334.56     1292.68    346.13 o 
  13   1   8       94.24      283.22    254.51 o 
  14   1   8     2583.48     2972.84    319.10 o 
  15   1   8     6265.07     5648.44    941.53 o 
  16   1   8     8846.53     8020.11    981.24 o 
  17   1   8     3459.95     2786.45   1288.10 o 
  18   1   8      613.12      905.01    216.59 o 
 -17   2   8       73.53      407.42    159.14 o 
 -15   2   8       33.89      219.22    144.70 o 
 -14   2   8     5405.67     5038.79    670.70 o 
 -13   2   8       36.76      128.83     73.27 o 
 -12   2   8       24.92      165.33    142.95 o 
 -11   2   8     6868.68     8181.33    378.71 o 
 -10   2   8        1.14      289.27     74.99 o 
  -9   2   8     9023.88    11184.84    263.75 o 
  -8   2   8      578.98      681.43    103.87 o 
  -7   2   8    63069.56    67793.59    485.99 o 
  -5   2   8     2446.48     3307.38    238.70 o 
  -4   2   8    38414.80    41138.18    434.26 o 
  -3   2   8    15063.53    14744.85    261.79 o 
  -2   2   8     5953.80     5954.10    145.85 o 
  -1   2   8    36245.23    36040.06    523.56 o 
   0   2   8     1353.28     2066.85    183.59 o 
   1   2   8    83141.60    82442.73    600.98 o 
   2   2   8       83.00     1078.73    154.20 o 
   3   2   8    14443.22    12476.25    257.57 o 
   4   2   8    46858.89    45980.48    701.76 o 
   5   2   8    18262.22    16711.92    315.71 o 
   6   2   8       50.99       68.92     25.01 o 
   7   2   8     8952.20     8936.84    341.51 o 
   8   2   8    16978.99    17450.09    785.08 o 
   9   2   8      603.05      621.99    149.46 o 
  10   2   8       15.00      219.15    130.23 o 
  11   2   8     1042.97     1275.06    229.20 o 
  12   2   8     1147.49     1063.10    188.98 o 
  13   2   8     9010.64    10591.50   1101.80 o 
  14   2   8       34.58      385.11    165.96 o 
  15   2   8    14054.37    13044.46   2414.94 o 
  16   2   8     9715.73     9603.52   1113.35 o 
  17   2   8     4243.41     4220.15    597.22 o 
  18   2   8       23.61      317.52    210.10 o 
 -17   3   8      161.18       92.89    140.85 o 
 -16   3   8     2573.62     2730.72    396.71 o 
 -15   3   8      753.85      586.23    162.10 o 
 -14   3   8     3046.15     2731.83    650.61 o 
 -13   3   8     2123.26     2168.04    242.48 o 
 -12   3   8     2873.61     3312.63    268.40 o 
 -11   3   8       84.19      300.77    117.80 o 
 -10   3   8    16931.54    17190.68    417.75 o 
  -9   3   8     1835.47     1863.35    157.08 o 
  -8   3   8    64670.75    65496.23    831.09 o 
  -7   3   8      878.01     2038.01    309.67 o 
  -6   3   8   109744.29   107942.02   1474.23 o 
  -5   3   8     2650.25     2431.38    166.54 o 
  -4   3   8     1300.66     1978.96     91.04 o 
  -3   3   8    31922.37    33975.25    339.21 o 
  -2   3   8      906.70      830.98     74.77 o 
  -1   3   8     6403.35     8093.74    184.05 o 
   0   3   8    26926.98    24132.59    366.84 o 
   1   3   8    29897.71    28513.76    344.43 o 
   2   3   8     9941.27     7808.17    182.66 o 
   3   3   8     7854.91     7980.90    347.18 o 
   4   3   8    38006.91    42438.85    592.11 o 
   5   3   8    18095.49    12527.09    837.12 o 
   6   3   8      544.59      614.34     82.45 o 
   7   3   8       30.05       51.04     33.58 o 
   8   3   8     1205.16     1302.35    143.61 o 
   9   3   8    13197.87    13918.81    612.74 o 
  10   3   8      515.85      690.34    135.86 o 
  11   3   8        3.27       48.45     61.09 o 
  12   3   8      173.65      200.62     83.03 o 
  13   3   8      385.81      346.70    171.97 o 
  14   3   8     1768.04     1165.85    244.90 o 
  15   3   8     4454.77     1688.85   1746.04 o 
  16   3   8    18851.47    21672.81   1802.44 o 
  17   3   8     1775.56     1608.73    384.72 o 
 -18   4   8       22.25      382.71    194.61 o 
 -17   4   8       16.23       57.26    116.12 o 
 -16   4   8     3474.97     3628.83    359.31 o 
 -15   4   8      441.96      547.52    127.79 o 
 -13   4   8       41.43       69.70     49.99 o 
 -12   4   8     2831.53     3309.50    227.80 o 
 -11   4   8     5687.42     5434.77    359.09 o 
 -10   4   8       74.90      123.27     49.29 o 
  -9   4   8    16569.65    18864.91    437.21 o 
  -8   4   8    12286.57    10107.67    372.64 o 
  -7   4   8   126738.70   124622.34   1606.32 o 
  -6   4   8     4719.56     5716.97    218.61 o 
  -5   4   8     1474.00     1855.54    142.03 o 
  -4   4   8     7261.96     6823.07    168.96 o 
  -3   4   8     1079.93     1188.98     88.60 o 
  -2   4   8     4226.95     3934.74    134.69 o 
  -1   4   8        3.02       70.17     25.52 o 
   0   4   8      591.38     1177.16    105.17 o 
   1   4   8      296.43      441.42     65.77 o 
   2   4   8    13640.77    13268.87    253.63 o 
   3   4   8    68529.13    68827.23    512.68 o 
   4   4   8    34702.66    34410.17    752.94 o 
   5   4   8    50771.39    49645.05   1338.33 o 
   6   4   8     4839.98     5548.97    236.95 o 
   7   4   8        0.01      202.53     67.20 o 
   8   4   8       27.27       33.25     57.37 o 
   9   4   8     6067.70     5969.31    581.91 o 
  10   4   8     2988.59     3237.47    228.60 o 
  11   4   8     2368.85     1423.65    349.99 o 
  12   4   8      591.28      572.11    133.13 o 
  13   4   8    10571.93    10589.83   1013.58 o 
  14   4   8      106.09      435.28    151.40 o 
  16   4   8     7331.14     6348.72    768.75 o 
  17   4   8     2542.45     2014.49    599.10 o 
 -18   5   8      894.31      854.05    270.62 o 
 -17   5   8      266.09      512.65    155.81 o 
 -16   5   8      905.81      973.68    136.40 o 
 -15   5   8     3371.09     3705.25    334.14 o 
 -14   5   8     3193.18     2338.62    723.74 o 
 -13   5   8     1418.35     1358.62    246.41 o 
 -12   5   8      740.96      365.41    123.15 o 
 -11   5   8      682.82      530.93     96.64 o 
 -10   5   8     7917.24     7002.44    282.85 o 
  -9   5   8    14593.14    14835.73    465.58 o 
  -8   5   8    68342.52    67068.62    713.61 o 
  -7   5   8    19841.72    19640.48    444.95 o 
  -6   5   8      693.50     1512.87    133.43 o 
  -5   5   8    27866.46    25260.51    511.28 o 
  -4   5   8     5555.94     5492.63    196.49 o 
  -3   5   8     4587.07     5854.77    173.62 o 
  -2   5   8       77.73      155.47     32.76 o 
  -1   5   8     2191.26     2388.15    131.25 o 
   0   5   8    30300.38    29919.98    321.90 o 
   1   5   8    15026.71    13619.58    233.31 o 
   2   5   8    14744.75    14156.76    287.56 o 
   3   5   8     2401.01     2855.40    168.32 o 
   4   5   8    94628.41    90146.17    603.77 o 
   5   5   8    55955.25    54349.84   1243.75 o 
   6   5   8    15748.73    14504.90    386.34 o 
   7   5   8    36942.39    37100.75    595.66 o 
   8   5   8     4072.49     2755.40    528.45 o 
   9   5   8     7608.55     6974.67    515.15 o 
  10   5   8      959.25      749.64    323.56 o 
  11   5   8    25142.93    27194.58   1044.07 o 
  12   5   8     1404.82     1734.14    316.65 o 
  13   5   8      687.61      986.49    263.37 o 
  14   5   8      602.63      664.00    138.84 o 
  15   5   8      435.76     1195.45   1390.65 o 
  16   5   8    16314.55    20179.30   1486.78 o 
  17   5   8     1170.31      942.67    264.84 o 
 -19   6   8      336.87      303.80    154.56 o 
 -18   6   8      256.22      276.39    149.69 o 
 -17   6   8      175.92      803.94    269.28 o 
 -16   6   8        3.21      205.71     77.85 o 
 -15   6   8       74.93       53.89     57.00 o 
 -14   6   8     7840.00     8339.98    682.09 o 
 -13   6   8      284.56      329.82     94.20 o 
 -12   6   8    12016.43    12454.98    496.87 o 
 -11   6   8      303.19      312.05     85.40 o 
 -10   6   8     4597.56     4477.83    274.72 o 
  -9   6   8    93347.37    96992.48   1340.61 o 
  -8   6   8    33435.67    32591.39    676.83 o 
  -7   6   8    79959.73    79930.80    694.77 o 
  -6   6   8     2750.55     2164.99    142.07 o 
  -5   6   8       36.54       70.45     33.70 o 
  -4   6   8     3689.55     4369.33    200.61 o 
  -3   6   8     1599.36     1767.42    139.71 o 
  -2   6   8    52118.11    51994.57    425.46 o 
  -1   6   8        3.62       99.80     26.90 o 
   0   6   8    51658.52    51981.36    440.52 o 
   1   6   8     8099.73     9475.03    237.49 o 
   2   6   8      675.59      413.38     61.01 o 
   3   6   8     4534.11     3945.88    184.44 o 
   4   6   8    18697.76    13251.67    846.10 o 
   5   6   8    82246.41    84770.78   2745.50 o 
   6   6   8      528.98      242.35     81.59 o 
   7   6   8     2242.07     1905.58    336.76 o 
   8   6   8    25094.49    27198.56    603.67 o 
   9   6   8     1985.19     2496.49    191.48 o 
  10   6   8    14437.24    15736.77    597.08 o 
  11   6   8      634.46      787.94    216.82 o 
  12   6   8     1701.49     1952.79    341.39 o 
  13   6   8        3.02      151.97     96.06 o 
  14   6   8       91.10      164.66    106.84 o 
  15   6   8     7902.94     6209.68    861.22 o 
  16   6   8     1597.93     2871.16    591.96 o 
  17   6   8       15.61      404.38    125.11 o 
 -19   7   8      103.43      173.36    129.04 o 
 -18   7   8     1432.38     1606.20    461.45 o 
 -17   7   8       70.96      211.10     97.62 o 
 -16   7   8       61.16       70.13     74.96 o 
 -15   7   8     1455.27     1268.09    234.19 o 
 -14   7   8      362.85      412.04    123.60 o 
 -13   7   8     7462.86     7363.86    604.63 o 
 -12   7   8      104.68      234.30     67.97 o 
 -11   7   8     7870.10     8794.80    511.63 o 
 -10   7   8     6554.38     6805.20    319.60 o 
  -9   7   8    21524.89    21080.89    585.11 o 
  -8   7   8    87098.11    89347.78   1234.53 o 
  -7   7   8    19753.60    16980.16    504.00 o 
  -6   7   8    14035.44    13569.49    318.95 o 
  -5   7   8    12614.39    12621.54    294.46 o 
  -4   7   8        5.77       95.44     32.75 o 
  -3   7   8     5096.73     5188.04    214.28 o 
  -2   7   8     4633.56     4894.86    185.91 o 
  -1   7   8     1193.53     1625.51    122.72 o 
   0   7   8    50035.13    52782.54    627.48 o 
   1   7   8    48613.39    51084.65    830.20 o 
   2   7   8     4337.67     4975.60    185.27 o 
   3   7   8     1812.40     1552.43    128.56 o 
   4   7   8    41396.23    43513.79    595.53 o 
   5   7   8   117945.65   121234.30   1435.74 o 
   6   7   8     8156.69     7453.97    403.52 o 
   7   7   8    27649.20    29203.05    568.95 o 
   8   7   8      186.09       82.67     45.40 o 
   9   7   8       10.26      110.13     44.03 o 
  10   7   8      571.81      523.70    113.38 o 
  11   7   8     2667.49     3033.58    281.16 o 
  12   7   8     2736.56     2866.97    479.48 o 
  13   7   8      366.46      465.28    153.23 o 
  14   7   8     1226.62     1194.08    234.26 o 
  15   7   8     1451.29     1878.14    407.94 o 
  16   7   8     1883.69     1876.97    334.86 o 
  17   7   8     1496.51     1838.95    589.27 o 
 -19   8   8     3099.31     2168.91    624.63 o 
 -18   8   8      178.92      189.57    240.52 o 
 -17   8   8      822.44      763.27    134.56 o 
 -16   8   8      169.59      200.16     94.93 o 
 -15   8   8      151.75      266.46     96.29 o 
 -14   8   8      923.06      654.57    149.86 o 
 -13   8   8      290.70      258.40     96.96 o 
 -12   8   8     1623.75     1982.62    215.08 o 
 -11   8   8     5300.77     6180.47    413.60 o 
 -10   8   8      927.29      714.95     94.15 o 
  -9   8   8     5132.02     4994.31    571.65 o 
  -8   8   8   108117.97   112614.54   1775.81 o 
  -7   8   8    10999.90     9986.51    503.51 o 
  -6   8   8     8827.63     7633.74    281.23 o 
  -5   8   8     1156.80     1138.84     99.72 o 
  -4   8   8     3375.61     2822.27    189.87 o 
  -3   8   8    12405.02    13720.93    281.30 o 
  -2   8   8      873.69     1839.22    126.24 o 
  -1   8   8    14692.37    15477.21    301.25 o 
   0   8   8    31601.39    28361.04    374.98 o 
   1   8   8    19776.29    16341.97    313.58 o 
   2   8   8    11218.15    10840.64    198.26 o 
   3   8   8    11253.96     8346.45    247.91 o 
   4   8   8    17131.62    15262.43    374.46 o 
   5   8   8    38282.88    33387.59   1124.57 o 
   6   8   8    27593.83    30828.31    538.47 o 
   7   8   8     6198.40     6089.94    273.54 o 
   8   8   8     1372.24     1646.88    153.22 o 
   9   8   8     7404.65     7221.39    465.66 o 
  10   8   8      269.90      313.90     99.86 o 
  11   8   8      105.72      134.52     68.00 o 
  12   8   8       16.69       92.17     54.14 o 
  13   8   8       69.80      301.81    108.12 o 
  14   8   8     1006.53      676.20    291.19 o 
  15   8   8      759.96      552.63    444.29 o 
  16   8   8     2774.84     3753.82    526.23 o 
  17   8   8       42.36      843.69    314.03 o 
 -19   9   8     2078.94     1486.86    543.79 o 
 -18   9   8     1089.63     1098.59    341.51 o 
 -17   9   8      555.59      368.85    174.23 o 
 -16   9   8     1049.92     1087.20    263.42 o 
 -15   9   8      949.13      946.35    162.63 o 
 -14   9   8       66.97      109.35     72.69 o 
 -13   9   8     2955.57     3175.70    291.55 o 
 -12   9   8    11410.38    13155.38    422.00 o 
 -11   9   8      175.40       70.82     50.74 o 
 -10   9   8     4745.45     5059.98    258.64 o 
  -9   9   8      291.33      236.57     66.32 o 
  -8   9   8    58185.99    60763.71    997.61 o 
  -7   9   8   110538.66   114912.24   1827.03 o 
  -6   9   8    19702.54    18629.04    329.09 o 
  -5   9   8    10482.14     9449.02    316.19 o 
  -4   9   8     6195.46     6311.41    254.39 o 
  -3   9   8      173.11       95.03     25.96 o 
  -2   9   8       66.32      202.64     31.87 o 
  -1   9   8     6588.19     5278.12    207.37 o 
   0   9   8      481.36      532.88     65.63 o 
   1   9   8    19639.47    18871.38    357.58 o 
   2   9   8     4662.89     4054.80    192.39 o 
   3   9   8     2076.21     2010.38    131.82 o 
   4   9   8    14317.60    15320.60    369.00 o 
   5   9   8    25219.61    22738.88    563.18 o 
   6   9   8     5941.01     6133.19    298.95 o 
   7   9   8     7662.37     7844.87    311.50 o 
   8   9   8        5.05      167.57     51.23 o 
   9   9   8     2881.10     2701.46    191.55 o 
  10   9   8    12414.63    12733.01    536.48 o 
  11   9   8      781.35      807.53    153.52 o 
  12   9   8       99.08       83.42     79.18 o 
  13   9   8       97.16      140.52    127.90 o 
  14   9   8      159.15      237.26    137.80 o 
  15   9   8     2287.88     3351.78    472.39 o 
  16   9   8      451.79      594.95    194.33 o 
  17   9   8     1506.74     1121.17    564.64 o 
 -19  10   8     8006.50     6974.47   1362.29 o 
 -18  10   8      230.59      208.69    107.26 o 
 -17  10   8      280.85      469.41    328.22 o 
 -16  10   8       95.19      183.87    152.90 o 
 -15  10   8     1314.20     1030.81    181.60 o 
 -14  10   8     1594.87     1408.17    184.45 o 
 -13  10   8      370.40      313.93     66.02 o 
 -12  10   8     2318.71     2301.76    224.22 o 
 -11  10   8     5007.56     5570.62    318.57 o 
 -10  10   8       64.58       55.04     41.34 o 
  -9  10   8     2550.24     2150.52    197.61 o 
  -8  10   8    27748.03    29592.83    669.48 o 
  -7  10   8    28353.46    28365.63   1155.07 o 
  -6  10   8    34561.54    33708.18    804.57 o 
  -5  10   8    14589.33    13941.27    339.01 o 
  -4  10   8     3954.31     3402.44    176.71 o 
  -3  10   8      221.50       77.10     26.76 o 
  -2  10   8     5664.20     6821.30    236.31 o 
  -1  10   8     1431.88     1960.03    135.41 o 
   0  10   8    19090.51    17566.82    289.94 o 
   1  10   8     4172.06     3670.36    186.60 o 
   2  10   8     2568.39     2423.11    155.55 o 
   3  10   8    13345.70    11383.03    300.00 o 
   4  10   8       18.57       33.88     28.14 o 
   5  10   8     3225.95     2389.63    220.07 o 
   6  10   8    18252.83    18208.94    539.41 o 
   7  10   8    17021.51    17725.12    566.64 o 
   8  10   8     2229.14     1745.47    168.34 o 
   9  10   8     1206.91     1290.73    145.59 o 
  10  10   8      130.39      328.50     95.73 o 
  11  10   8      137.17      109.04     87.66 o 
  12  10   8       16.99      203.74    102.91 o 
  13  10   8      215.75      114.51    101.59 o 
  14  10   8     1252.50     1164.48    371.45 o 
  15  10   8      104.29      135.63    146.86 o 
  16  10   8     2753.09     2721.91    521.91 o 
 -18  11   8      115.87       95.53     88.67 o 
 -17  11   8     1735.75     1574.31    327.76 o 
 -16  11   8        1.70      292.81    146.07 o 
 -15  11   8     1056.11      797.60    189.79 o 
 -14  11   8     3904.08     3865.86    415.28 o 
 -13  11   8      851.99      900.42    168.10 o 
 -12  11   8     2759.77     2526.00    242.64 o 
 -11  11   8     2405.11     2318.90    211.77 o 
 -10  11   8     5047.98     5606.94    295.59 o 
  -9  11   8     2105.35     2478.88    186.46 o 
  -8  11   8     6429.49     6831.35    295.85 o 
  -7  11   8    31873.25    32010.50    735.92 o 
  -6  11   8    14058.75    13732.24    441.21 o 
  -5  11   8      455.16      503.45     74.11 o 
  -4  11   8       20.80       80.70     22.12 o 
  -3  11   8       23.04       61.98     30.07 o 
  -2  11   8    13906.28    14127.76    318.25 o 
  -1  11   8     1488.80     2092.46    137.01 o 
   0  11   8     6868.64     6564.53    312.80 o 
   1  11   8     6043.46     5082.14    248.43 o 
   2  11   8     4811.87     5581.85    271.23 o 
   3  11   8      386.45      162.30     35.53 o 
   4  11   8     3689.44     3025.95    224.73 o 
   5  11   8      357.65      217.36     59.72 o 
   6  11   8     2772.59     2416.18    212.85 o 
   7  11   8     8012.74     7777.73    374.73 o 
   8  11   8     9477.86     9711.80    468.84 o 
   9  11   8     7052.12     7174.13    365.07 o 
  10  11   8     2508.01     2761.69    305.48 o 
  11  11   8        5.20       93.83     55.67 o 
  12  11   8     2776.81     3750.53    427.33 o 
  13  11   8       75.68      159.81    148.40 o 
  14  11   8      168.66      298.44    186.23 o 
  15  11   8     2989.17     3553.46    504.27 o 
  16  11   8      605.45      592.18    198.25 o 
 -18  12   8      851.30      730.21    364.61 o 
 -17  12   8      347.48      380.36    135.71 o 
 -16  12   8      670.77      593.82    153.17 o 
 -15  12   8      701.56      604.36    168.38 o 
 -14  12   8     1972.61     1772.44    390.16 o 
 -13  12   8     3010.78     2486.60    289.55 o 
 -12  12   8     6254.73     6380.54    464.71 o 
 -11  12   8     1064.89      676.12    144.61 o 
 -10  12   8      944.70      497.14    106.82 o 
  -9  12   8      139.31      221.68     68.11 o 
  -8  12   8      635.66      515.67     82.28 o 
  -7  12   8    12023.10    10837.71    334.73 o 
  -6  12   8      301.37      197.36     45.02 o 
  -5  12   8       80.09       63.78     35.82 o 
  -4  12   8      119.63       74.77     34.67 o 
  -3  12   8     2616.60     4456.03    262.72 o 
  -2  12   8     1593.32     2565.02    169.68 o 
  -1  12   8      608.59      680.59     81.23 o 
   0  12   8       22.62      127.56     33.47 o 
   1  12   8     9831.56     8809.92    310.36 o 
   2  12   8    17722.59    16337.28    456.95 o 
   3  12   8     2735.39     2470.06    164.97 o 
   4  12   8     2378.66     2076.12    175.23 o 
   5  12   8    18282.60    18465.65    481.93 o 
   6  12   8      256.21      301.43     87.40 o 
   7  12   8     3793.52     3515.64    205.20 o 
   8  12   8     6934.94     8003.46    421.27 o 
   9  12   8      698.71      779.46    152.43 o 
  10  12   8        5.49      110.55     63.26 o 
  11  12   8     1687.84     1613.83    203.21 o 
  12  12   8      545.25      585.01    181.32 o 
  13  12   8      742.43      724.46    225.53 o 
  14  12   8      682.63      771.60    145.05 o 
  15  12   8     1248.09      991.13    329.84 o 
  16  12   8      141.66       83.80    120.46 o 
 -18  13   8       80.20      227.00    109.83 o 
 -17  13   8      292.68      397.88    129.76 o 
 -16  13   8      395.61      458.64    170.31 o 
 -15  13   8     1451.09     1617.37    385.85 o 
 -14  13   8       10.85       35.72     84.02 o 
 -13  13   8     4414.30     4527.98    390.10 o 
 -12  13   8     1181.13      668.19    176.75 o 
 -11  13   8      518.50      217.21     98.14 o 
 -10  13   8      604.00      357.54    170.71 o 
  -9  13   8       44.40      152.21     56.96 o 
  -8  13   8      196.53      165.28     58.16 o 
  -7  13   8       92.84      209.91     49.52 o 
  -6  13   8    19326.65    20475.69    431.96 o 
  -5  13   8     1239.91      798.19    104.49 o 
  -4  13   8      260.25      404.53     65.55 o 
  -3  13   8     1393.36     1219.63    123.21 o 
  -2  13   8    21443.26    22972.72    488.64 o 
  -1  13   8     9769.66    10827.78    387.20 o 
   0  13   8       20.49      134.88     47.71 o 
   1  13   8      891.63      628.25     94.44 o 
   2  13   8      481.09      162.27     52.15 o 
   3  13   8     3507.33     4255.90    259.66 o 
   4  13   8     5224.01     5303.79    246.89 o 
   5  13   8    12700.03    12201.57    432.20 o 
   6  13   8      258.62      122.70     58.44 o 
   7  13   8      800.01      444.67     77.83 o 
   8  13   8    19764.21    22449.81    642.35 o 
   9  13   8       53.79       10.98     44.12 o 
  10  13   8      843.92      601.40    117.22 o 
  11  13   8       18.40      151.51    119.98 o 
  12  13   8     1314.42     1541.01    511.28 o 
  13  13   8     1343.41     1385.26    482.68 o 
  14  13   8       50.28      239.73    186.51 o 
  15  13   8      466.97      412.40    225.89 o 
  16  13   8     3257.83     2970.35    701.83 o 
 -17  14   8       41.87       67.46     90.17 o 
 -16  14   8      496.20      432.97    160.54 o 
 -15  14   8     5317.07     5707.66    727.34 o 
 -14  14   8      144.50      276.37     95.52 o 
 -13  14   8      449.16      395.39    140.59 o 
 -12  14   8    10338.72     7891.90   2729.48 o 
 -11  14   8      340.74      251.78     98.54 o 
 -10  14   8     9184.76     9965.00    702.26 o 
  -9  14   8     1822.56     1386.81    167.97 o 
  -8  14   8       36.48      114.13     58.08 o 
  -7  14   8      214.32      232.43     51.40 o 
  -6  14   8     5246.96     4953.37    249.45 o 
  -5  14   8    11188.33    12375.01    470.62 o 
  -4  14   8    13703.20    13307.97    513.73 o 
  -3  14   8     1461.24      903.13    103.81 o 
  -2  14   8     2065.71     1652.35    140.31 o 
  -1  14   8    23302.45    21578.53    446.92 o 
   0  14   8     6477.18     4995.45    282.30 o 
   1  14   8      854.16     1195.52    124.90 o 
   2  14   8     1540.62     1082.47     97.43 o 
   3  14   8    23178.37    23094.67    489.09 o 
   4  14   8      713.70      640.98    118.88 o 
   5  14   8     6048.13     6377.22    340.58 o 
   6  14   8      378.81      362.07     75.29 o 
   7  14   8      992.32      979.48    123.41 o 
   8  14   8     4817.22     5116.26    317.16 o 
   9  14   8     4235.52     3767.57    296.67 o 
  10  14   8      209.44      265.79     76.70 o 
  11  14   8      101.19      132.91     98.38 o 
  12  14   8        0.81      228.06    137.21 o 
  13  14   8      424.17      586.89    347.57 o 
  14  14   8     1961.66     1711.10    470.84 o 
  15  14   8      836.66      373.37    212.36 o 
 -17  15   8       14.53      185.67     86.71 o 
 -16  15   8      661.40      372.38    153.21 o 
 -15  15   8      572.56      498.93    236.48 o 
 -14  15   8       16.05      221.71     86.49 o 
 -13  15   8     8753.56     9840.47    728.32 o 
 -12  15   8      212.62      100.86     81.06 o 
 -11  15   8    13252.01    12946.77   2390.96 o 
 -10  15   8    11418.57    12735.78    730.99 o 
  -9  15   8       39.52       50.55     79.04 o 
  -8  15   8      787.76      329.03     87.83 o 
  -7  15   8     2545.77     2671.15    198.19 o 
  -6  15   8     6785.55     7143.53    353.93 o 
  -5  15   8     6681.26     7284.14    407.14 o 
  -4  15   8     2426.14     2641.42    245.04 o 
  -3  15   8      940.98      611.71    133.29 o 
  -2  15   8     4372.43     5092.80    256.96 o 
  -1  15   8     9194.35     8870.66    393.55 o 
   0  15   8     9749.38     9572.00    403.20 o 
   1  15   8       65.86      202.71     59.03 o 
   2  15   8    16541.39    16723.95    516.22 o 
   3  15   8     1535.92     2132.04    257.81 o 
   4  15   8    14750.04    15647.45    601.20 o 
   5  15   8     1734.44     2049.73    205.02 o 
   6  15   8     1430.15     1188.70    149.15 o 
   7  15   8     1976.89     1719.77    181.84 o 
   8  15   8     2605.13     2170.97    191.20 o 
   9  15   8      503.28      431.59     87.73 o 
  10  15   8     4999.86     5661.25    461.13 o 
  11  15   8     1588.80     1431.42    266.36 o 
  12  15   8     1211.21     1078.30    422.25 o 
  13  15   8       15.64      162.39    101.58 o 
  14  15   8        1.17      365.44    215.09 o 
  15  15   8      368.75      384.93    247.48 o 
 -17  16   8      524.96      216.38    105.80 o 
 -16  16   8      315.59      197.29    111.93 o 
 -15  16   8     1968.97     2377.00    394.49 o 
 -14  16   8      829.57      728.29    263.65 o 
 -13  16   8      368.78      291.82    102.75 o 
 -12  16   8       89.93      154.60    118.47 o 
 -11  16   8      125.61      128.56     70.58 o 
 -10  16   8     3185.23     3284.05    320.72 o 
  -9  16   8     1571.48     1429.06    192.98 o 
  -8  16   8     3034.18     3690.69    317.81 o 
  -7  16   8     2528.47     2380.57    201.41 o 
  -6  16   8     2165.92     2384.78    196.81 o 
  -5  16   8    19307.64    21369.14    826.19 o 
  -4  16   8     1021.51     1288.87    169.42 o 
  -3  16   8    21263.13    24477.42    677.91 o 
  -2  16   8      504.24      200.46     84.73 o 
  -1  16   8    11803.33    10204.53    457.52 o 
   0  16   8      215.76      232.97     60.02 o 
   1  16   8      617.29      381.24     80.24 o 
   2  16   8    11240.64    10456.82    321.35 o 
   3  16   8    14126.75    15131.07    543.91 o 
   4  16   8       70.59       80.41     77.22 o 
   5  16   8     3976.06     3767.59    243.25 o 
   6  16   8    10538.39    11538.89    542.29 o 
   7  16   8        1.11      141.58     55.56 o 
   8  16   8       44.38      121.56     64.98 o 
   9  16   8     8758.46     9516.53    698.05 o 
  10  16   8       72.85       27.36     75.34 o 
  11  16   8      602.51      183.47    104.63 o 
  12  16   8       69.31       90.00    167.74 o 
  13  16   8     2064.01     1755.37    531.05 o 
  14  16   8     1623.75      601.58    622.13 o 
  15  16   8       56.98      690.35    299.92 o 
 -16  17   8      750.97      868.52    375.95 o 
 -15  17   8      104.87      -17.19    145.81 o 
 -14  17   8     1707.53     2011.75    393.14 o 
 -13  17   8     2759.32     2190.34    403.02 o 
 -12  17   8      741.02      353.52    184.30 o 
 -11  17   8    16279.94    17283.65   1809.03 o 
 -10  17   8     3513.68     3596.59    336.76 o 
  -9  17   8    22318.21    24841.25   1179.72 o 
  -8  17   8     3679.71     3688.03    377.91 o 
  -7  17   8      339.45      301.84     86.36 o 
  -6  17   8      915.88      931.89    149.22 o 
  -5  17   8     1172.75     1078.57    170.91 o 
  -4  17   8     3825.14     3341.65    211.16 o 
  -3  17   8       63.30       86.48     57.00 o 
  -2  17   8    13937.32    14379.98    783.87 o 
  -1  17   8     7129.08     7221.35    353.32 o 
   0  17   8     1775.57     1458.08    168.11 o 
   2  17   8     7478.18     7944.43    445.09 o 
   3  17   8     7050.52     6769.25    407.82 o 
   4  17   8       76.09      188.15     76.99 o 
   5  17   8     2175.47     1875.81    177.35 o 
   6  17   8        7.55      -31.44     64.22 o 
   7  17   8      996.65      973.30    115.05 o 
   8  17   8      778.28      687.95    144.40 o 
   9  17   8        4.22       76.91     46.01 o 
  10  17   8     7772.03     8161.25    560.42 o 
  11  17   8     3673.55     3021.37    403.36 o 
  12  17   8        0.90      193.82    170.64 o 
  13  17   8      720.36      662.98    194.09 o 
  14  17   8      866.77     1106.24    476.69 o 
 -16  18   8       28.03      170.96    221.01 o 
 -15  18   8     1176.51      903.64    275.59 o 
 -14  18   8      610.79      440.41    154.23 o 
 -13  18   8     2429.12     2137.68    335.32 o 
 -12  18   8     7294.53     7531.42    801.83 o 
 -11  18   8       16.55       28.41    125.62 o 
 -10  18   8       75.51      158.67    134.06 o 
  -9  18   8      510.19      113.68     78.74 o 
  -8  18   8    18543.34    20055.98   1195.36 o 
  -7  18   8      161.60      284.56     78.60 o 
  -6  18   8       13.26       88.64     57.98 o 
  -5  18   8      270.96      333.53     96.56 o 
  -4  18   8      490.64      424.57     94.27 o 
  -3  18   8       65.19      151.72     94.33 o 
  -2  18   8     1921.38     2495.03    261.69 o 
  -1  18   8     2671.62     2587.86    230.58 o 
   0  18   8    19467.89    21266.74    576.46 o 
   1  18   8    10583.04     9156.29    572.84 o 
   2  18   8    24296.04    27220.14    629.95 o 
   3  18   8      247.84      265.47     83.39 o 
   4  18   8    29121.29    33679.24    669.73 o 
   5  18   8      531.94      240.17     89.88 o 
   6  18   8     4434.77     4548.41    279.50 o 
   7  18   8    12097.91    14950.77    655.71 o 
   8  18   8      797.66      742.83    134.46 o 
   9  18   8      332.71      304.55    139.95 o 
  10  18   8     1103.92      708.48    131.45 o 
  11  18   8     6656.73     6486.51    463.73 o 
  12  18   8        0.10       65.07    124.39 o 
  13  18   8       97.71      272.30    135.81 o 
  14  18   8        7.60      166.35    126.58 o 
 -15  19   8       29.56      174.18    151.86 o 
 -14  19   8     2146.31     1999.10    395.16 o 
 -13  19   8       61.12      136.51    108.97 o 
 -12  19   8     1052.66      739.15    164.53 o 
 -11  19   8     5535.05     6806.65    561.46 o 
 -10  19   8      146.40      124.69     79.29 o 
  -9  19   8    28411.63    34585.62   2215.27 o 
  -8  19   8        3.41       57.57     98.40 o 
  -7  19   8     5276.91     5192.14    454.35 o 
  -6  19   8      916.05      786.77    153.59 o 
  -5  19   8       65.60      263.73     75.72 o 
  -4  19   8       47.01      241.77     93.45 o 
  -3  19   8      251.87      236.67     94.07 o 
  -2  19   8     8442.71     8907.26    450.20 o 
  -1  19   8     3534.38     3948.89    346.51 o 
   0  19   8     7426.12     6556.98    363.88 o 
   1  19   8   100539.47   110969.18   3870.18 o 
   2  19   8        0.48      -33.87     77.97 o 
   3  19   8     1416.10     1082.79    180.65 o 
   4  19   8     6014.23     5853.60    365.31 o 
   5  19   8      891.18      743.38    121.94 o 
   6  19   8       57.04      178.00     75.91 o 
   7  19   8      816.13      543.08    165.25 o 
   8  19   8     4377.74     5017.85    414.38 o 
   9  19   8     1274.29      840.13    199.38 o 
  10  19   8     1739.56     1201.72    196.63 o 
  11  19   8     1633.86     1287.03    155.62 o 
  12  19   8       19.19      -19.33    127.75 o 
  13  19   8      474.72      513.81    214.17 o 
 -15  20   8        1.80      232.23    161.66 o 
 -14  20   8       94.49      250.61    139.09 o 
 -13  20   8     5599.70     5895.39    909.44 o 
 -12  20   8      770.99      724.89    143.54 o 
 -11  20   8      684.68      624.16    164.52 o 
 -10  20   8       63.23       89.63     91.27 o 
  -9  20   8      860.13      698.75    164.92 o 
  -8  20   8    22670.01    25413.52   1579.45 o 
  -7  20   8     5996.94     5739.48    493.35 o 
  -6  20   8     1225.01     1051.00    168.09 o 
  -5  20   8     1252.36     1041.51    154.99 o 
  -4  20   8     1103.73      823.91    175.00 o 
  -3  20   8     8678.69     8919.27    684.92 o 
  -2  20   8        9.24      125.51     79.77 o 
  -1  20   8     4447.52     5353.02    376.51 o 
   0  20   8     5092.38     4998.11    426.95 o 
   1  20   8      775.16      362.89     95.81 o 
   2  20   8     8499.33     8994.82    517.56 o 
   3  20   8     6675.43     7047.17    409.12 o 
   4  20   8     1259.13      905.87    146.53 o 
   5  20   8      177.89      233.11     66.61 o 
   6  20   8      323.89      300.06     98.88 o 
   7  20   8      256.10      286.22    124.72 o 
   8  20   8     1425.78     1372.18    230.15 o 
   9  20   8       53.67      139.15     68.99 o 
  10  20   8      752.10      886.35    138.49 o 
  11  20   8      766.40      818.21    141.70 o 
  12  20   8      378.76      322.26    133.67 o 
  13  20   8      319.55      386.78    185.68 o 
 -14  21   8      128.46      227.43    197.22 o 
 -13  21   8       98.54       38.44    200.92 o 
 -12  21   8      290.82      330.86    108.16 o 
 -11  21   8      159.41       95.41     63.08 o 
 -10  21   8      444.38      406.14    102.27 o 
  -9  21   8      244.65      292.34    257.84 o 
  -8  21   8        0.80        8.19     87.95 o 
  -7  21   8     9107.38     9082.26    828.36 o 
  -6  21   8      332.91      294.11     80.05 o 
  -5  21   8      155.47      148.26     69.77 o 
  -4  21   8     9155.17    10016.51    905.46 o 
  -3  21   8        8.29      116.17     86.06 o 
  -2  21   8       30.74      330.09    121.04 o 
  -1  21   8     8752.77     9933.43    606.82 o 
   0  21   8      878.65      344.28    143.16 o 
   1  21   8     8691.10     9600.16    632.23 o 
   2  21   8      290.21      267.32    103.07 o 
   3  21   8     1059.80     1009.66    157.35 o 
   4  21   8       43.10      177.95     93.39 o 
   5  21   8        4.39      139.74    119.03 o 
   6  21   8        9.96      199.40     86.29 o 
   7  21   8     1469.24     1569.65    236.00 o 
   8  21   8        6.56      102.49     73.44 o 
   9  21   8        2.56      144.26     57.53 o 
  10  21   8     1372.04     1162.00    184.81 o 
  11  21   8      627.32      636.71    115.71 o 
 -13  22   8     2795.53     2624.81    543.08 o 
 -12  22   8     2800.16     2781.21    416.85 o 
 -11  22   8     1398.25     1622.36    234.88 o 
 -10  22   8      578.66      674.13    189.31 o 
  -9  22   8     1971.19     1718.62    446.12 o 
  -8  22   8     4927.40     4638.50    471.70 o 
  -7  22   8     5139.52     5203.70    554.41 o 
  -6  22   8      115.23      327.03    101.32 o 
  -5  22   8     1871.61     1686.83    244.14 o 
  -4  22   8       62.25      142.70    155.17 o 
  -3  22   8    13054.28    13879.31   1084.99 o 
  -2  22   8      383.14      238.10    122.02 o 
  -1  22   8    12686.33    14461.07   1129.68 o 
   0  22   8      144.27      246.84     84.63 o 
   1  22   8       33.71      113.84     56.36 o 
   2  22   8     3669.32     4547.29    455.89 o 
   3  22   8      131.71      223.08     72.68 o 
   4  22   8     5829.25     5869.56    558.70 o 
   5  22   8      156.00       88.55     82.76 o 
   6  22   8      327.96      495.09    105.02 o 
   7  22   8     5342.12     6004.93    525.51 o 
   8  22   8     2012.13     2189.18    253.15 o 
   9  22   8        1.48      130.90     68.12 o 
  10  22   8     1053.73      758.97    165.13 o 
  11  22   8      610.40      495.23    135.59 o 
 -13  23   8      121.41       73.29    135.26 o 
 -12  23   8     2753.29     2843.61    563.82 o 
 -11  23   8     1129.86     1187.67    264.21 o 
 -10  23   8      296.26      409.39     99.69 o 
  -9  23   8     6203.48     6309.49    644.61 o 
  -8  23   8      537.25      638.94    165.65 o 
  -7  23   8     1283.84     1308.50    242.77 o 
  -6  23   8      190.38       57.68     79.04 o 
  -5  23   8        0.20      163.75    131.52 o 
  -4  23   8     6481.36     6460.50    634.81 o 
  -3  23   8      619.19      499.58    150.76 o 
  -2  23   8     1232.38     1631.44    204.51 o 
  -1  23   8      334.88      198.12    101.79 o 
   0  23   8       38.39       56.54    131.46 o 
   1  23   8      600.83      606.14    138.27 o 
   2  23   8      606.81      500.48    121.02 o 
   3  23   8     1461.13     1158.36    156.18 o 
   4  23   8      176.63      259.11    112.89 o 
   5  23   8     8753.68     8547.60    900.98 o 
   6  23   8       22.22      220.51    120.05 o 
   7  23   8     1111.83     1092.17    266.76 o 
   8  23   8     2650.67     2524.94    276.24 o 
   9  23   8       16.34      165.57    143.16 o 
  10  23   8      256.87      361.13    138.69 o 
  11  23   8        2.43      125.33     66.65 o 
 -12  24   8     1756.69     1828.97    435.83 o 
 -11  24   8      713.63      712.94    188.74 o 
 -10  24   8     1847.13     2199.28    317.55 o 
  -9  24   8        0.70       73.27    292.16 o 
  -8  24   8     2998.61     2976.64    427.29 o 
  -7  24   8      783.09      743.79    226.65 o 
  -6  24   8        1.75       23.38     97.21 o 
  -5  24   8     1019.16     1537.88    344.96 o 
  -4  24   8      207.95       88.35    132.01 o 
  -3  24   8       48.38       92.83    109.73 o 
  -2  24   8       80.61      223.11     90.26 o 
  -1  24   8     1121.40      998.55    145.49 o 
   0  24   8       12.67       69.88    117.30 o 
   1  24   8      129.14       71.35    115.03 o 
   2  24   8     5430.39     6476.51    708.44 o 
   3  24   8     1730.99     2134.21    279.36 o 
   4  24   8     4418.99     4352.19    408.38 o 
   5  24   8     1272.68      865.05    170.53 o 
   6  24   8      420.40      298.36     94.98 o 
   7  24   8     5099.24     5131.98    451.31 o 
   8  24   8        1.79       71.94     76.35 o 
   9  24   8       94.00      182.06    131.09 o 
  10  24   8      383.23      277.60    123.10 o 
 -11  25   8     2544.73     2823.01    299.77 o 
 -10  25   8     1745.95     1300.84    248.74 o 
  -9  25   8     7233.57     7830.34    844.48 o 
  -8  25   8      490.44      366.15    152.35 o 
  -7  25   8      107.29      195.06    143.19 o 
  -6  25   8      303.89      308.01    131.74 o 
  -5  25   8        2.86      169.90     85.74 o 
  -4  25   8      167.78      399.58    124.95 o 
  -3  25   8     1018.70     1345.18    220.75 o 
  -2  25   8     6753.38     6511.31    717.75 o 
  -1  25   8       19.58      103.37     62.36 o 
   0  25   8      403.32      264.01    141.25 o 
   1  25   8      163.97      376.79    103.83 o 
   2  25   8      794.35      866.11    156.88 o 
   3  25   8      124.76      427.36    136.17 o 
   4  25   8      902.50      795.74    280.08 o 
   5  25   8     5482.37     5716.17    490.41 o 
   6  25   8       16.17       67.59    109.81 o 
   7  25   8      563.83      317.51    114.15 o 
   8  25   8     4165.36     4515.77    483.76 o 
   9  25   8      112.61      197.85     87.02 o 
 -10  26   8     1185.43      688.02    273.51 o 
  -9  26   8      265.40      315.81    172.72 o 
  -8  26   8     1229.97     1345.48    309.87 o 
  -7  26   8       47.26      333.76    151.03 o 
  -6  26   8       64.64      189.01    107.77 o 
  -5  26   8      481.88      390.04    144.66 o 
  -4  26   8     1148.65     1298.41    248.41 o 
  -3  26   8    11858.44    15225.14   1258.36 o 
  -2  26   8      216.84      302.01     86.05 o 
  -1  26   8     1629.23     1416.73    432.03 o 
   0  26   8      300.42      268.11     89.56 o 
   1  26   8      235.68      339.94    123.42 o 
   2  26   8      365.23      284.45    117.03 o 
   3  26   8      149.15      165.85    116.90 o 
   4  26   8     1505.31     1541.55    262.55 o 
   5  26   8      149.94      132.16     92.07 o 
   6  26   8       43.63      139.51    115.40 o 
   7  26   8     3427.34     3608.53    384.36 o 
   8  26   8        2.47      160.39     76.63 o 
  -9  27   8     2095.75     1977.29    328.49 o 
  -8  27   8      546.47      365.66    138.06 o 
  -7  27   8      232.19      495.87    215.22 o 
  -6  27   8        8.64      155.29     82.31 o 
  -5  27   8      104.09      186.97     66.95 o 
  -4  27   8     2371.53     2711.92    366.44 o 
  -3  27   8      321.34      337.83     85.62 o 
  -2  27   8     1661.42     1336.49    265.32 o 
  -1  27   8      364.80      275.51    106.07 o 
   0  27   8     2755.31     3154.30    395.56 o 
   1  27   8     1929.92     2125.30    274.49 o 
   2  27   8      906.63     1195.97    233.35 o 
   3  27   8      161.45      285.09    118.61 o 
   4  27   8      738.37      782.03    179.15 o 
   5  27   8      233.66      216.77    103.33 o 
   6  27   8      443.40      472.32    131.25 o 
   7  27   8      735.54      710.77    162.33 o 
  -7  28   8      220.51      404.12    125.24 o 
  -6  28   8       99.89      220.19    172.72 o 
  -5  28   8      122.80      289.79    109.55 o 
  -4  28   8        5.48      192.49    107.47 o 
  -3  28   8     6778.66     8731.07   1391.72 o 
  -2  28   8        0.33      292.09    117.51 o 
  -1  28   8      132.93      224.70    126.76 o 
   0  28   8     1997.21     2243.70    271.98 o 
   1  28   8      445.29      386.44    124.20 o 
   2  28   8     3495.22     3825.63    728.89 o 
   3  28   8      204.80      182.69    184.20 o 
   4  28   8      279.57      531.58    228.13 o 
   5  28   8      822.54      715.09    153.98 o 
  -5  29   8        4.29      238.91    227.62 o 
  -4  29   8      554.99      426.42    248.93 o 
  -3  29   8       76.18      162.33    105.45 o 
  -2  29   8       15.99      195.28    109.84 o 
  -1  29   8      269.19      241.64    135.30 o 
   0  29   8      505.09      585.72    182.39 o 
   1  29   8       47.38      176.83    147.23 o 
   2  29   8     1395.32     1352.80    233.38 o 
   3  29   8     3456.07     3611.25    465.69 o 
 -18   1   9        6.94      199.62    187.31 o 
 -17   1   9     1893.57     1570.50    428.18 o 
 -16   1   9        0.72       86.14    138.27 o 
 -14   1   9      122.33      146.88    110.81 o 
 -13   1   9     1007.61     1553.52    445.67 o 
 -12   1   9     1385.01     1248.80    160.51 o 
 -11   1   9      112.65      580.36    129.74 o 
 -10   1   9     1696.52     1759.99    152.61 o 
  -9   1   9      516.55      535.29     74.01 o 
  -8   1   9     3735.60     5049.19    199.87 o 
  -7   1   9      575.76      845.01     92.56 o 
  -6   1   9      186.11      394.81     86.70 o 
  -5   1   9    11808.64    10972.07    244.26 o 
  -4   1   9     1547.17     2018.80    110.24 o 
  -3   1   9     1184.92     1369.59     95.39 o 
  -2   1   9    16024.28    17983.27    266.40 o 
  -1   1   9        4.35       57.77     46.66 o 
   0   1   9    44769.83    43776.71    448.65 o 
   1   1   9     7317.94     8342.43    196.30 o 
   2   1   9    58690.25    48426.88    637.67 o 
   3   1   9     2287.76     2602.88    123.90 o 
   4   1   9    15972.23    13474.65    333.64 o 
   5   1   9      822.77      594.93     79.88 o 
   6   1   9     5385.43     4683.68    288.48 o 
   7   1   9    21792.38    24642.82    785.36 o 
   8   1   9      190.25      330.01     85.30 o 
   9   1   9      404.54      593.60     90.13 o 
  10   1   9       41.88      366.12    119.40 o 
  11   1   9     4561.63     6127.40    466.53 o 
  12   1   9       27.88      171.06    123.07 o 
  13   1   9      799.69      972.74    184.44 o 
  14   1   9     3314.45     3681.32    401.18 o 
  15   1   9       77.40      636.27    293.49 o 
  16   1   9      287.73      235.32    142.33 o 
  17   1   9      785.94     1070.57    197.39 o 
 -17   2   9      685.66      376.50    178.77 o 
 -15   2   9      541.48     1035.70    270.23 o 
 -13   2   9     8683.90     9198.58    933.99 o 
 -12   2   9     6299.79     6949.04    604.19 o 
 -11   2   9    14915.87    15463.44    499.35 o 
 -10   2   9     3695.44     4016.27    255.28 o 
  -9   2   9     5151.18     3877.31    229.67 o 
  -8   2   9        2.86      113.59     27.50 o 
  -7   2   9       53.00       77.57     23.25 o 
  -6   2   9     6196.63     5087.45    334.78 o 
  -5   2   9     8189.89    10932.24    261.30 o 
  -4   2   9     7236.22     8276.36    171.79 o 
  -3   2   9      203.13      344.06     47.16 o 
  -2   2   9    19654.00    20649.75    297.16 o 
  -1   2   9       47.86       -2.75     24.95 o 
   0   2   9    40847.82    45350.02    512.20 o 
   1   2   9    53055.30    45124.05    438.23 o 
   2   2   9     5463.19     5223.33    186.06 o 
   3   2   9    39949.41    35707.73    487.14 o 
   4   2   9     4499.08     4517.51    195.76 o 
   5   2   9     1197.23     1296.43    259.62 o 
   6   2   9      991.88     1015.66    112.92 o 
   7   2   9     8621.32     9116.61    713.99 o 
   8   2   9       19.40      262.08     77.73 o 
   9   2   9      528.63      673.27    115.24 o 
  10   2   9     3676.72     3986.97    307.47 o 
  11   2   9      394.78      669.97    163.94 o 
  12   2   9     1733.86     1857.47    226.60 o 
  13   2   9      795.61      475.24    114.97 o 
  14   2   9      231.45      301.04    508.26 o 
  15   2   9    10712.60    12029.85   1009.37 o 
  16   2   9      255.43      266.67    132.03 o 
  17   2   9     1260.61     1542.11    219.34 o 
 -20   3   9      104.89      171.99    131.52 o 
 -19   3   9       10.35      110.07    132.54 o 
 -17   3   9        3.43      358.68    156.94 o 
 -14   3   9      480.33      421.04    156.87 o 
 -12   3   9    19209.07    20653.51    454.73 o 
 -11   3   9      106.42      159.64     77.79 o 
 -10   3   9     3850.09     3758.39    272.99 o 
  -9   3   9      855.09      615.27     88.58 o 
  -8   3   9     2409.58     2492.97    217.93 o 
  -7   3   9      432.02      654.72     81.66 o 
  -6   3   9    30290.12    26601.47    928.24 o 
  -5   3   9    29790.92    30573.63    522.87 o 
  -4   3   9       65.34      146.09     35.56 o 
  -3   3   9    33979.44    31366.34    350.68 o 
  -2   3   9     1108.80     1229.87     82.21 o 
  -1   3   9    14632.56    15138.95    247.81 o 
   0   3   9    57105.29    56288.07    411.25 o 
   1   3   9     5665.95     7192.93    179.93 o 
   2   3   9     3169.99     3843.88    178.97 o 
   3   3   9     5813.32     5869.43    194.71 o 
   4   3   9     1616.67     1382.76    119.76 o 
   5   3   9    42999.30    40553.80    736.93 o 
   6   3   9     1163.30      891.54    108.09 o 
   7   3   9    32258.16    34645.02    952.12 o 
   8   3   9     1605.62     1447.59    215.31 o 
   9   3   9      654.68      413.48    141.58 o 
  10   3   9       14.93      246.19    120.17 o 
  11   3   9       87.80      265.86    102.36 o 
  12   3   9      175.99      536.55    138.92 o 
  13   3   9     1154.37     1010.45    195.40 o 
  14   3   9    17982.93    19014.57   1634.04 o 
  15   3   9      294.51      916.33    381.46 o 
  16   3   9     1440.89     1238.00    194.11 o 
  17   3   9      344.63      649.95    196.92 o 
 -19   4   9      115.10      251.79    172.65 o 
 -18   4   9     1932.43     1689.07    411.03 o 
 -17   4   9      163.76      155.28    204.31 o 
 -15   4   9     5937.61     4987.35    623.88 o 
 -14   4   9     7030.81     7661.52    612.11 o 
 -13   4   9     5179.23     5163.05    839.29 o 
 -12   4   9     5026.73     5238.77    303.43 o 
 -11   4   9      885.72      506.86     83.87 o 
 -10   4   9     5104.35     5574.60    264.90 o 
  -9   4   9     1933.30     2045.78    158.29 o 
  -8   4   9    19161.14    19646.35    417.80 o 
  -7   4   9     6969.19     6709.06    462.50 o 
  -6   4   9    19466.97    19079.80    370.34 o 
  -5   4   9     4710.37     4201.82    183.52 o 
  -4   4   9    15523.31    16799.71    251.42 o 
  -3   4   9     1327.47     1619.30    117.85 o 
  -2   4   9      194.14      274.31     39.42 o 
  -1   4   9        0.60      176.60     39.13 o 
   0   4   9     9155.55     9977.88    229.05 o 
   1   4   9    16683.68    15388.83    286.91 o 
   2   4   9     7687.95     7043.50    179.75 o 
   3   4   9     4533.82     5053.17    201.21 o 
   4   4   9    11132.02     9578.60    332.89 o 
   5   4   9    12145.53    10749.24   1894.44 o 
   6   4   9     2947.49     3494.80    288.24 o 
   7   4   9     1049.27     1632.92    335.02 o 
   8   4   9     7597.04     7764.98    305.01 o 
   9   4   9      423.77      445.76     89.17 o 
  10   4   9      823.39      930.80    133.65 o 
  11   4   9      389.01      480.22    107.65 o 
  12   4   9     6535.84     7065.84    556.01 o 
  13   4   9      153.29      258.62    193.23 o 
  14   4   9      851.72     2237.99    726.56 o 
  15   4   9       82.09       38.07    117.70 o 
  16   4   9      569.52      515.86    300.78 o 
  17   4   9     2846.72     3105.02    527.90 o 
 -19   5   9       26.82      105.79    120.93 o 
 -18   5   9        7.94      224.57    145.23 o 
 -17   5   9     1404.11     1447.01    267.89 o 
 -16   5   9       21.56      161.74    202.47 o 
 -15   5   9     2726.03     3852.22    319.22 o 
 -14   5   9      902.41     1388.89    273.64 o 
 -13   5   9    25836.69    30261.07   1054.14 o 
 -12   5   9     1570.43     1336.38    201.23 o 
 -11   5   9      685.80      898.48    143.53 o 
 -10   5   9     1192.42     1826.22    177.30 o 
  -9   5   9     2532.35     2196.59    190.52 o 
  -8   5   9    46991.21    50930.98    673.30 o 
  -7   5   9     2235.93     2095.64    192.68 o 
  -6   5   9    21447.88    25641.00    498.65 o 
  -5   5   9    10383.00     6896.66    160.68 o 
  -4   5   9     1070.82     1327.52    123.22 o 
  -3   5   9     8847.19     8535.40    217.06 o 
  -2   5   9     2586.47     2155.13    134.32 o 
  -1   5   9    17314.83    17309.40    267.44 o 
   0   5   9    25750.82    24742.71    334.63 o 
   1   5   9     1081.08     1281.11    108.42 o 
   2   5   9    51658.40    51493.92    461.17 o 
   3   5   9    13744.31    13222.97    277.06 o 
   4   5   9     9602.12     8080.91    278.62 o 
   5   5   9   115468.21   122609.07   1288.34 o 
   6   5   9    22599.07    24066.15    495.81 o 
   7   5   9    15089.02    12808.87    371.21 o 
   8   5   9      315.13      386.73     76.99 o 
   9   5   9      314.15      419.44    114.83 o 
  10   5   9      338.20      316.15     81.82 o 
  11   5   9     1702.23     1759.21    238.02 o 
  12   5   9      138.49      373.69    101.90 o 
  13   5   9     2029.67     2646.10    502.53 o 
  14   5   9     5611.58     5667.99    433.55 o 
  15   5   9      765.71      495.71    143.65 o 
  16   5   9     3298.92     2420.73    688.53 o 
  17   5   9       50.44      333.82    165.79 o 
 -19   6   9      934.99     1248.96    316.24 o 
 -18   6   9     1483.93     1566.52    494.32 o 
 -17   6   9      113.11      260.83    105.77 o 
 -16   6   9      380.49      463.34    224.54 o 
 -15   6   9     4052.70     4984.26    465.76 o 
 -14   6   9    16244.29    17945.79    871.44 o 
 -13   6   9       57.23       80.48     57.06 o 
 -12   6   9       38.98      121.51    119.56 o 
 -11   6   9     7933.35     8971.09    428.60 o 
 -10   6   9     7696.20     7082.22    373.85 o 
  -9   6   9     4939.83     4882.56    317.96 o 
  -8   6   9    18764.19    18837.87    413.25 o 
  -7   6   9     4416.04     5623.53    237.84 o 
  -6   6   9     4310.29     4478.83    236.47 o 
  -5   6   9     2019.73     2585.84    180.10 o 
  -4   6   9     5248.88     5211.20    194.44 o 
  -3   6   9      388.62      405.58     61.14 o 
  -2   6   9     4802.87     4232.46    175.12 o 
  -1   6   9     2996.22     3520.51    172.83 o 
   0   6   9     1826.65     2039.75    139.89 o 
   1   6   9     2465.40     1810.86    135.90 o 
   2   6   9       26.66      305.08     58.82 o 
   3   6   9    42079.81    40108.75    555.85 o 
   4   6   9    24379.76    20373.09    417.78 o 
   5   6   9       89.67      592.43    176.62 o 
   6   6   9     5724.65     5553.86    265.04 o 
   7   6   9     7920.43     8149.66    361.81 o 
   8   6   9       21.07       79.10     43.58 o 
   9   6   9       40.09      108.72    107.05 o 
  10   6   9     4802.23     5299.91    297.72 o 
  11   6   9       12.99      414.34    203.97 o 
  12   6   9      907.71      963.84    283.58 o 
  13   6   9     5322.05     5734.13    587.88 o 
  14   6   9       53.53      201.40    179.47 o 
  15   6   9     1225.58     1508.99    530.22 o 
  16   6   9       80.77      580.61    169.15 o 
  17   6   9      679.64      507.26    238.41 o 
 -19   7   9     3000.34     2886.63    783.11 o 
 -18   7   9       21.06      556.93    260.40 o 
 -17   7   9      225.41      263.01    145.14 o 
 -16   7   9      199.72      189.13    106.02 o 
 -15   7   9       21.28       29.93     81.72 o 
 -14   7   9     4862.94     5519.62    375.11 o 
 -13   7   9     5352.58     4603.06    920.71 o 
 -12   7   9     7620.08     8158.19    410.34 o 
 -11   7   9     1174.70     1082.14    194.23 o 
 -10   7   9    14581.25    15867.61    547.62 o 
  -9   7   9     1054.97      984.15    118.18 o 
  -8   7   9     5433.59     4682.66    313.65 o 
  -7   7   9    85811.29    83754.69    968.55 o 
  -6   7   9    20806.70    21579.50    453.23 o 
  -5   7   9     3803.16     4360.77    240.14 o 
  -4   7   9     3431.22     4332.44    213.03 o 
  -3   7   9      152.34      252.12     40.52 o 
  -2   7   9       32.06      128.03     27.60 o 
  -1   7   9    35842.23    36498.20    482.59 o 
   0   7   9    13524.04    10927.88    247.74 o 
   1   7   9     6338.06     6390.67    208.39 o 
   2   7   9    14829.95    12082.16    251.34 o 
   3   7   9       53.83      118.26     40.83 o 
   4   7   9    23604.66    22511.85    457.71 o 
   5   7   9    62532.86    68430.73    884.50 o 
   6   7   9      739.75      754.59    155.15 o 
   7   7   9      551.92      553.63     79.98 o 
   8   7   9      322.02      263.44     83.78 o 
   9   7   9     8543.87     8419.75    472.22 o 
  10   7   9     3170.21     3024.09    603.07 o 
  11   7   9     3504.86     4254.86    334.60 o 
  12   7   9     3562.35     4079.77    464.63 o 
  13   7   9     1121.85      766.08    204.12 o 
  14   7   9     3988.47     4516.74    714.18 o 
  15   7   9     1429.44      857.85    291.01 o 
  16   7   9     1738.27     2295.42    388.31 o 
  17   7   9      126.09      384.30    165.41 o 
 -18   8   9     1918.68     1820.10   1229.31 o 
 -17   8   9     1329.08     1238.33    323.96 o 
 -16   8   9       38.35       47.88     54.97 o 
 -15   8   9      970.90      889.16    156.52 o 
 -14   8   9        9.82      191.67     92.84 o 
 -13   8   9     6913.54     6312.34    612.84 o 
 -12   8   9      944.81      752.44    168.37 o 
 -11   8   9     6083.97     6937.76    509.32 o 
 -10   8   9     2630.38     3208.71    186.99 o 
  -9   8   9    36310.48    39062.31    711.27 o 
  -8   8   9     3641.97     3668.76    334.02 o 
  -7   8   9    24807.36    28147.95    663.55 o 
  -6   8   9    27730.15    29489.26    448.85 o 
  -5   8   9     2095.49     2495.44    161.94 o 
  -4   8   9     2035.60     2309.88    159.88 o 
  -3   8   9        0.71      138.51     30.20 o 
  -2   8   9    23941.93    26094.03    299.68 o 
  -1   8   9    11106.90     9657.65    254.61 o 
   0   8   9    21247.83    22421.63    404.50 o 
   1   8   9    45961.18    44106.81    703.48 o 
   2   8   9       94.33      214.86     50.12 o 
   3   8   9       26.78      112.24     34.77 o 
   4   8   9     7374.04     7799.94    332.02 o 
   5   8   9     4075.71     2571.84    195.07 o 
   6   8   9    16724.18    13502.92    390.65 o 
   7   8   9     6502.81     6046.08    309.29 o 
   8   8   9    18739.93    16975.08    550.85 o 
   9   8   9     1850.61     1354.27    183.39 o 
  10   8   9    10717.36    11758.59    644.01 o 
  11   8   9     3435.67     3200.41    310.92 o 
  12   8   9        6.34      112.01    124.46 o 
  13   8   9     5650.33     6116.79    824.39 o 
  14   8   9        0.39      137.38    124.98 o 
  15   8   9        0.63      366.09    222.56 o 
  16   8   9     1043.90     1292.23    437.94 o 
  17   8   9        7.48      310.93    196.29 o 
 -19   9   9     3652.41     4144.33    902.32 o 
 -18   9   9      834.45      367.15    258.45 o 
 -17   9   9      283.06      330.89    250.17 o 
 -16   9   9       28.28       91.95     64.95 o 
 -15   9   9      552.68      455.53    165.97 o 
 -14   9   9      206.89      246.95    104.28 o 
 -13   9   9       10.27       88.27     59.28 o 
 -12   9   9      275.94      286.13     77.86 o 
 -11   9   9     9447.22     9982.12    547.39 o 
 -10   9   9       56.70       55.63     54.35 o 
  -9   9   9    31857.21    30551.70    816.20 o 
  -8   9   9       41.52      208.98     49.90 o 
  -7   9   9    32969.07    33171.77    481.26 o 
  -6   9   9    28711.92    26969.51    524.98 o 
  -5   9   9     1609.82     1934.04    148.79 o 
  -4   9   9      622.37      766.42    100.89 o 
  -3   9   9     7745.84     7563.43    239.30 o 
  -2   9   9      446.04      660.66     77.77 o 
  -1   9   9      749.40      711.42    104.27 o 
   0   9   9    78655.73    77301.45    945.31 o 
   1   9   9      211.43      825.65    103.33 o 
   2   9   9    13137.51    14624.98    338.80 o 
   3   9   9     9371.01     7772.13    299.86 o 
   4   9   9    13257.94    12208.16    272.12 o 
   5   9   9      215.19      395.06    113.58 o 
   6   9   9    26031.42    27050.45    407.76 o 
   7   9   9    34036.95    33441.59    541.76 o 
   8   9   9     7500.07     7059.58    459.68 o 
   9   9   9     1478.72     1747.27    177.72 o 
  10   9   9     7056.47     6261.77    514.08 o 
  11   9   9      416.82      376.05    101.09 o 
  12   9   9     1348.87     1297.63    247.83 o 
  13   9   9      692.53      379.94    192.27 o 
  14   9   9     6371.17     7274.77    871.64 o 
  15   9   9     1348.39     1142.12    310.98 o 
  16   9   9      843.49      577.17    189.65 o 
 -18  10   9     1531.15     1408.46    380.63 o 
 -17  10   9       44.20      257.82    235.67 o 
 -16  10   9       14.15      163.89     62.21 o 
 -15  10   9      188.34      238.36     80.35 o 
 -14  10   9      110.91       36.13     56.75 o 
 -13  10   9       11.69       90.29     90.09 o 
 -12  10   9        6.69      118.30     43.47 o 
 -11  10   9     9279.52     9430.51    444.15 o 
 -10  10   9     5366.16     4869.15    218.75 o 
  -9  10   9    38597.58    42388.00    764.51 o 
  -8  10   9      704.82      362.24     94.21 o 
  -7  10   9      158.18       77.32     38.10 o 
  -6  10   9    36462.06    37220.21    664.19 o 
  -5  10   9    27514.40    27828.75    536.53 o 
  -4  10   9      860.40     1018.36     99.64 o 
  -3  10   9       39.24       92.65     25.48 o 
  -2  10   9    16683.88    16640.29    340.03 o 
  -1  10   9     8278.85     7350.25    242.28 o 
   0  10   9     5568.97     7818.91    884.58 o 
   1  10   9    66520.23    65731.89    723.23 o 
   2  10   9     8564.44     7645.14    329.30 o 
   3  10   9    18726.42    18011.92    352.60 o 
   4  10   9      282.74       90.64     45.88 o 
   5  10   9      352.10      369.95     80.63 o 
   6  10   9       13.79      254.34     61.05 o 
   7  10   9       16.43       63.85     54.95 o 
   8  10   9    14892.03    14614.11    342.09 o 
   9  10   9     3612.19     4655.62    358.39 o 
  10  10   9    11457.38    11830.09    577.08 o 
  11  10   9     1547.89     1794.03    246.00 o 
  12  10   9        1.26       14.84     77.20 o 
  13  10   9     6721.33     7379.66    801.45 o 
  14  10   9     1673.10     2805.59    630.30 o 
  15  10   9      258.44      357.24    159.62 o 
  16  10   9      319.37      244.27    129.32 o 
 -18  11   9       62.90       22.37    112.64 o 
 -17  11   9     2303.26     1910.37    567.35 o 
 -16  11   9        9.92       34.62     77.48 o 
 -15  11   9        3.51       28.72     66.40 o
[truncated: 609,253 more chars]
